# Supplementary material for: 4-(3-Phenyl-4-(3,4,5-trimethoxybenzoyl)-1H-pyrrol-1-yl)benzenesulfonamide, a Novel Carbonic Anhydrase and Wnt/β-Catenin Signaling Pathway Dual-Targeting Inhibitor with Potent Activity against Multidrug Resistant Cancer Cells
Source: J Med Chem. 2023 Oct 30;66(21):14824–42. doi: 10.1021/acs.jmedchem.3c01424 (PMC10641813; doi:10.1021/acs.jmedchem.3c01424)
Supplement: Supplementary file 2 — jm3c01424_si_002.csv [file jm3c01424_si_002.csv]

		Ki (nM)a,b
Compd	SMILES	hCA I	hCA II	hCA IX	hCA XII
10	O=C(C1=CC=CC=C1)C2=CN(C3=CC=C(S(N)=O)C=C3)C=C2	73.1	57.5	66.0	47.1
11	O=C(C1=CC(OC)=C(OC)C(OC)=C1)C2=CN(C3=CC=C(S(N)=O)C=C3)C=C2	95.6	10.2	44.8	11.5
12	O=C(C1=CC(OC)=C(OC)C(OC)=C1)C2=CN(C3=CC(S(=O)(N)=O)=CC=C3)C=C2	643.8	84.2	34.7	21.3
13	O=C(C1=CC(OC)=C(OC)C(OC)=C1)C2=CN(C3=C(S(=O)(N)=O)C=CC=C3)C=C2	5837	887.5	228.6	425.4
14	O=C(C1=CC=CC=C1)C2=CN(C3=CC=C(S(N)=O)C=C3)C=C2C4=CC=CC=C4	208.9	72.4	38.6	59.4
15	O=C(C1=CC(OC)=C(OC)C(OC)=C1)C2=CN(C3=CC=C(S(N)=O)C=C3)C=C2C4=CC=CC=C4	272.1	33.6	24.1	6.8
16	O=C(C1=CC(OC)=C(OC)C(OC)=C1)C2=CN(C3=CC(S(=O)(N)=O)=CC=C3)C=C2C4=CC=CC=C4	1028	186.5	39.1	28.9
17	O=C(C1=CC(OC)=C(OC)C(OC)=C1)C2=CN(C3=C(S(=O)(N)=O)C=CC=C3)C=C2C4=CC=CC=C4	>10000	>10000	8863	1003
18	O=C(C1=CC=CC=C1)C2=CN(C3=CC=C(S(N)=O)C=C3)C4=C2C=CC=C4	327.8	41.7	31.6	52.0
19	O=C(C1=CC(OC)=C(OC)C(OC)=C1)C2=CN(C3=CC=C(S(N)=O)C=C3)C4=C2C=CC=C4	446.4	67.8	7.3	16.5
20	O=C(C1=CC(OC)=C(OC)C(OC)=C1)C2=CN(C3=CC(S(=O)(N)=O)=CC=C3)C4=C2C=CC=C4	942.8	228.9	69.0	58.1
21	O=C(C1=CC(OC)=C(OC)C(OC)=C1)C2=CN(C3=C(S(=O)(N)=O)C=CC=C3)C4=C2C=CC=C4	>10000	>10000	7751	1193
1	O=C(C1=CC=C(N)C=C1)C(C=C2)=CC=C2C3=CC=C(S(N)=O)C=C3	62.0	86.2	9.2	25.4
AAZ	CC(NC1=NN=C(S(=O)(N)=O)S1)=O	250.0	12.0	25.0	5.7
