# Supplementary material for: 4-(3-Phenyl-4-(3,4,5-trimethoxybenzoyl)-1H-pyrrol-1-yl)benzenesulfonamide, a Novel Carbonic Anhydrase and Wnt/β-Catenin Signaling Pathway Dual-Targeting Inhibitor with Potent Activity against Multidrug Resistant Cancer Cells
Source: J Med Chem. 2023 Oct 30;66(21):14824–42. doi: 10.1021/acs.jmedchem.3c01424 (PMC10641813; doi:10.1021/acs.jmedchem.3c01424)
Supplement: Supplementary file 3 — jm3c01424_si_003.pdb [file jm3c01424_si_003.pdb]

TITLE     complex_CA_I
REMARK   4      COMPLIES WITH FORMAT V. 3.0, 1-DEC-2006
REMARK 888
REMARK 888 WRITTEN BY MAESTRO (A PRODUCT OF SCHRODINGER, LLC)
ATOM      1  N   PRO A   3      -3.846   6.336  29.860  1.00 29.42           N1+
ATOM      2  CA  PRO A   3      -5.261   6.525  29.317  1.00 31.24           C  
ATOM      3  C   PRO A   3      -6.271   5.727  30.142  1.00 25.68           C  
ATOM      4  O   PRO A   3      -5.918   4.837  30.935  1.00 32.25           O  
ATOM      5  CB  PRO A   3      -5.249   5.936  27.840  1.00 33.96           C  
ATOM      6  CG  PRO A   3      -4.019   5.030  27.879  1.00 54.80           C  
ATOM      7  CD  PRO A   3      -3.015   5.463  28.986  1.00 45.41           C  
ATOM      8  N   ASP A   4      -7.525   6.146  29.992  1.00 25.96           N  
ATOM      9  CA  ASP A   4      -8.636   5.543  30.702  1.00 25.81           C  
ATOM     10  C   ASP A   4      -9.104   4.260  30.031  1.00 24.71           C  
ATOM     11  O   ASP A   4     -10.154   3.727  30.389  1.00 24.26           O  
ATOM     12  CB  ASP A   4      -9.794   6.546  30.933  1.00 25.50           C  
ATOM     13  CG  ASP A   4     -10.325   7.168  29.641  1.00 24.59           C  
ATOM     14  OD1 ASP A   4     -10.128   6.567  28.576  1.00 21.89           O  
ATOM     15  OD2 ASP A   4     -10.959   8.253  29.685  1.00 34.14           O1-
ATOM     16  N   TRP A   5      -8.342   3.753  29.059  1.00 18.48           N  
ATOM     17  CA  TRP A   5      -8.780   2.486  28.449  1.00 17.03           C  
ATOM     18  C   TRP A   5      -7.551   1.665  28.114  1.00 15.45           C  
ATOM     19  O   TRP A   5      -6.465   2.202  27.881  1.00 17.28           O  
ATOM     20  CB  TRP A   5      -9.609   2.802  27.198  1.00 15.16           C  
ATOM     21  CG  TRP A   5      -8.828   3.412  26.100  1.00 13.26           C  
ATOM     22  CD1 TRP A   5      -8.660   4.745  25.884  1.00 13.39           C  
ATOM     23  CD2 TRP A   5      -8.131   2.739  25.044  1.00 12.19           C  
ATOM     24  CE2 TRP A   5      -7.551   3.695  24.189  1.00 13.50           C  
ATOM     25  CE3 TRP A   5      -7.985   1.379  24.696  1.00 12.70           C  
ATOM     26  NE1 TRP A   5      -7.872   4.935  24.705  1.00 14.45           N  
ATOM     27  CZ2 TRP A   5      -6.798   3.345  23.070  1.00 13.97           C  
ATOM     28  CZ3 TRP A   5      -7.231   1.015  23.578  1.00 12.53           C  
ATOM     29  CH2 TRP A   5      -6.651   1.973  22.808  1.00 12.93           C  
ATOM     30  N   GLY A   6      -7.760   0.363  27.976  1.00 14.46           N  
ATOM     31  CA  GLY A   6      -6.700  -0.544  27.501  1.00 14.35           C  
ATOM     32  C   GLY A   6      -7.311  -1.816  27.080  1.00 12.80           C  
ATOM     33  O   GLY A   6      -8.445  -1.826  26.569  1.00 13.21           O  
ATOM     34  N   TYR A   7      -6.591  -2.919  27.287  1.00 13.27           N  
ATOM     35  CA  TYR A   7      -7.070  -4.251  26.904  1.00 13.81           C  
ATOM     36  C   TYR A   7      -7.094  -5.206  28.081  1.00 15.74           C  
ATOM     37  O   TYR A   7      -7.350  -6.386  27.884  1.00 19.18           O  
ATOM     38  CB  TYR A   7      -6.186  -4.847  25.767  1.00 13.38           C  
ATOM     39  CG  TYR A   7      -6.434  -4.067  24.476  1.00 11.36           C  
ATOM     40  CD1 TYR A   7      -7.499  -4.448  23.608  1.00 11.02           C  
ATOM     41  CD2 TYR A   7      -5.607  -3.025  24.124  1.00 10.86           C  
ATOM     42  CE1 TYR A   7      -7.733  -3.754  22.419  1.00 10.59           C  
ATOM     43  CE2 TYR A   7      -5.811  -2.330  22.934  1.00 10.27           C  
ATOM     44  CZ  TYR A   7      -6.851  -2.723  22.079  1.00  9.11           C  
ATOM     45  OH  TYR A   7      -7.006  -1.991  20.919  1.00  9.61           O  
ATOM     46  N   ASP A   8      -6.845  -4.687  29.308  1.00 17.40           N  
ATOM     47  CA  ASP A   8      -6.861  -5.549  30.484  1.00 20.81           C  
ATOM     48  C   ASP A   8      -8.286  -5.758  30.996  1.00 19.64           C  
ATOM     49  O   ASP A   8      -9.247  -5.159  30.493  1.00 20.46           O  
ATOM     50  CB  ASP A   8      -5.808  -5.162  31.568  1.00 25.68           C  
ATOM     51  CG  ASP A   8      -6.168  -3.910  32.383  1.00 36.69           C  
ATOM     52  OD1 ASP A   8      -7.374  -3.716  32.706  1.00 41.33           O  
ATOM     53  OD2 ASP A   8      -5.201  -3.154  32.739  1.00 45.27           O1-
ATOM     54  N   ASP A   9      -8.442  -6.648  31.959  1.00 22.68           N  
ATOM     55  CA  ASP A   9      -9.772  -6.958  32.455  1.00 25.27           C  
ATOM     56  C   ASP A   9     -10.454  -5.753  33.095  1.00 26.41           C  
ATOM     57  O   ASP A   9     -11.679  -5.635  33.087  1.00 30.52           O  
ATOM     58  CB  ASP A   9      -9.710  -8.140  33.431  1.00 32.95           C  
ATOM     59  CG  ASP A   9      -9.550  -9.480  32.720  1.00 40.80           C  
ATOM     60  OD1 ASP A   9     -10.439  -9.830  31.915  1.00 63.03           O  
ATOM     61  OD2 ASP A   9      -8.541 -10.183  32.961  1.00 69.49           O1-
ATOM     62  N   LYS A  10      -9.667  -4.814  33.592  1.00 22.87           N  
ATOM     63  CA  LYS A  10     -10.261  -3.702  34.282  1.00 24.84           C  
ATOM     64  C   LYS A  10     -10.562  -2.550  33.306  1.00 19.32           C  
ATOM     65  O   LYS A  10     -11.417  -1.746  33.605  1.00 26.51           O  
ATOM     66  CB  LYS A  10      -9.361  -3.150  35.385  1.00  0.00           C  
ATOM     67  CG  LYS A  10     -10.033  -2.061  36.228  1.00  0.00           C  
ATOM     68  CD  LYS A  10      -9.207  -1.591  37.432  1.00  0.00           C  
ATOM     69  CE  LYS A  10      -7.993  -0.717  37.091  1.00  0.00           C  
ATOM     70  NZ  LYS A  10      -8.365   0.631  36.624  1.00  0.00           N1+
ATOM     71  N   ASN A  11      -9.864  -2.444  32.178  1.00 17.56           N  
ATOM     72  CA  ASN A  11     -10.082  -1.276  31.296  1.00 17.97           C  
ATOM     73  C   ASN A  11     -10.264  -1.684  29.868  1.00 13.99           C  
ATOM     74  O   ASN A  11     -10.154  -0.790  28.991  1.00 14.86           O  
ATOM     75  CB  ASN A  11      -8.825  -0.325  31.441  1.00 17.95           C  
ATOM     76  CG  ASN A  11      -7.515  -0.939  30.929  1.00 19.78           C  
ATOM     77  ND2 ASN A  11      -6.368  -0.241  31.159  1.00 24.17           N  
ATOM     78  OD1 ASN A  11      -7.527  -2.012  30.331  1.00 18.22           O  
ATOM     79  N   GLY A  12     -10.610  -2.922  29.623  1.00 15.15           N  
ATOM     80  CA  GLY A  12     -10.628  -3.493  28.271  1.00 14.78           C  
ATOM     81  C   GLY A  12     -11.979  -3.357  27.579  1.00 13.74           C  
ATOM     82  O   GLY A  12     -12.900  -2.682  28.038  1.00 14.24           O  
ATOM     83  N   PRO A  13     -12.077  -4.036  26.424  1.00 12.55           N  
ATOM     84  CA  PRO A  13     -13.242  -3.934  25.563  1.00 12.23           C  
ATOM     85  C   PRO A  13     -14.578  -4.071  26.253  1.00 13.04           C  
ATOM     86  O   PRO A  13     -15.547  -3.386  25.843  1.00 13.48           O  
ATOM     87  CB  PRO A  13     -13.045  -5.051  24.530  1.00 14.39           C  
ATOM     88  CG  PRO A  13     -11.496  -5.088  24.401  1.00 14.12           C  
ATOM     89  CD  PRO A  13     -10.963  -4.784  25.817  1.00 14.50           C  
ATOM     90  N   GLU A  14     -14.688  -4.991  27.230  1.00 14.14           N  
ATOM     91  CA  GLU A  14     -16.009  -5.248  27.817  1.00 16.46           C  
ATOM     92  C   GLU A  14     -16.385  -4.061  28.717  1.00 16.33           C  
ATOM     93  O   GLU A  14     -17.589  -4.010  29.098  1.00 21.87           O  
ATOM     94  CB  GLU A  14     -15.984  -6.591  28.585  1.00 18.71           C  
ATOM     95  CG  GLU A  14     -15.642  -7.737  27.611  1.00 24.64           C  
ATOM     96  CD  GLU A  14     -16.567  -7.760  26.413  1.00 31.04           C  
ATOM     97  OE1 GLU A  14     -15.965  -7.886  25.275  1.00 26.81           O  
ATOM     98  OE2 GLU A  14     -17.841  -7.615  26.578  1.00 35.58           O1-
ATOM     99  N   GLN A  15     -15.453  -3.178  29.080  1.00 15.96           N  
ATOM    100  CA  GLN A  15     -15.791  -2.019  29.894  1.00 17.83           C  
ATOM    101  C   GLN A  15     -15.699  -0.663  29.165  1.00 15.11           C  
ATOM    102  O   GLN A  15     -16.008   0.365  29.768  1.00 15.94           O  
ATOM    103  CB  GLN A  15     -14.925  -1.989  31.157  1.00 20.07           C  
ATOM    104  CG  GLN A  15     -14.516  -3.362  31.663  1.00 26.14           C  
ATOM    105  CD  GLN A  15     -15.491  -3.923  32.681  1.00 32.50           C  
ATOM    106  NE2 GLN A  15     -15.534  -5.131  32.915  1.00 34.95           N  
ATOM    107  OE1 GLN A  15     -16.279  -3.047  33.290  1.00 41.29           O  
ATOM    108  N   TRP A  16     -15.288  -0.632  27.898  1.00 13.39           N  
ATOM    109  CA  TRP A  16     -15.159   0.655  27.193  1.00 13.08           C  
ATOM    110  C   TRP A  16     -16.458   1.424  27.076  1.00 13.37           C  
ATOM    111  O   TRP A  16     -16.352   2.647  27.056  1.00 13.68           O  
ATOM    112  CB  TRP A  16     -14.697   0.391  25.730  1.00 12.76           C  
ATOM    113  CG  TRP A  16     -13.273  -0.086  25.652  1.00 10.58           C  
ATOM    114  CD1 TRP A  16     -12.272  -0.078  26.586  1.00 11.53           C  
ATOM    115  CD2 TRP A  16     -12.663  -0.633  24.449  1.00 10.85           C  
ATOM    116  CE2 TRP A  16     -11.327  -0.912  24.787  1.00 10.60           C  
ATOM    117  CE3 TRP A  16     -13.145  -0.945  23.138  1.00 10.12           C  
ATOM    118  NE1 TRP A  16     -11.078  -0.544  26.105  1.00 12.19           N  
ATOM    119  CZ2 TRP A  16     -10.438  -1.496  23.827  1.00 10.77           C  
ATOM    120  CZ3 TRP A  16     -12.250  -1.483  22.234  1.00 10.99           C  
ATOM    121  CH2 TRP A  16     -10.912  -1.771  22.565  1.00 10.34           C  
ATOM    122  N   SER A  17     -17.615   0.808  27.111  1.00 13.08           N  
ATOM    123  CA  SER A  17     -18.882   1.543  26.952  1.00 13.33           C  
ATOM    124  C   SER A  17     -19.126   2.517  28.108  1.00 13.86           C  
ATOM    125  O   SER A  17     -19.859   3.475  27.909  1.00 16.17           O  
ATOM    126  CB  SER A  17     -20.100   0.626  26.803  1.00 14.85           C  
ATOM    127  OG  SER A  17     -20.302  -0.102  27.994  1.00 18.12           O  
ATOM    128  N   LYS A  18     -18.483   2.267  29.284  1.00 16.31           N  
ATOM    129  CA  LYS A  18     -18.772   3.187  30.364  1.00 17.49           C  
ATOM    130  C   LYS A  18     -18.249   4.552  30.014  1.00 16.78           C  
ATOM    131  O   LYS A  18     -18.895   5.595  30.230  1.00 19.86           O  
ATOM    132  CB  LYS A  18     -18.078   2.678  31.638  1.00 17.30           C  
ATOM    133  CG  LYS A  18     -18.679   1.372  32.153  1.00 23.03           C  
ATOM    134  CD  LYS A  18     -18.043   0.925  33.438  1.00 33.58           C  
ATOM    135  CE  LYS A  18     -18.527  -0.439  33.893  1.00 32.07           C  
ATOM    136  NZ  LYS A  18     -17.817  -0.841  35.111  1.00 44.47           N1+
ATOM    137  N   LEU A  19     -17.056   4.661  29.479  1.00 17.34           N  
ATOM    138  CA  LEU A  19     -16.505   5.949  29.100  1.00 16.67           C  
ATOM    139  C   LEU A  19     -16.720   6.312  27.622  1.00 15.84           C  
ATOM    140  O   LEU A  19     -16.625   7.520  27.308  1.00 16.03           O  
ATOM    141  CB  LEU A  19     -15.007   5.987  29.368  1.00 17.31           C  
ATOM    142  CG  LEU A  19     -14.708   5.911  30.909  1.00 26.21           C  
ATOM    143  CD1 LEU A  19     -13.241   5.946  31.140  1.00 36.52           C  
ATOM    144  CD2 LEU A  19     -15.356   7.038  31.678  1.00 38.65           C  
ATOM    145  N   TYR A  20     -17.027   5.352  26.773  1.00 13.61           N  
ATOM    146  CA  TYR A  20     -17.264   5.625  25.348  1.00 13.28           C  
ATOM    147  C   TYR A  20     -18.537   4.900  24.975  1.00 12.26           C  
ATOM    148  O   TYR A  20     -18.533   3.777  24.448  1.00 12.95           O  
ATOM    149  CB  TYR A  20     -16.086   5.166  24.499  1.00 14.36           C  
ATOM    150  CG  TYR A  20     -14.792   5.761  24.977  1.00 13.76           C  
ATOM    151  CD1 TYR A  20     -14.336   6.976  24.482  1.00 15.96           C  
ATOM    152  CD2 TYR A  20     -14.043   5.125  25.955  1.00 16.22           C  
ATOM    153  CE1 TYR A  20     -13.155   7.532  24.934  1.00 16.27           C  
ATOM    154  CE2 TYR A  20     -12.867   5.670  26.412  1.00 17.43           C  
ATOM    155  CZ  TYR A  20     -12.432   6.868  25.897  1.00 15.65           C  
ATOM    156  OH  TYR A  20     -11.270   7.403  26.356  1.00 20.70           O  
ATOM    157  N   PRO A  21     -19.689   5.539  25.240  1.00 13.36           N  
ATOM    158  CA  PRO A  21     -20.978   4.805  25.020  1.00 14.13           C  
ATOM    159  C   PRO A  21     -21.211   4.346  23.616  1.00 12.34           C  
ATOM    160  O   PRO A  21     -21.964   3.367  23.428  1.00 13.88           O  
ATOM    161  CB  PRO A  21     -22.022   5.913  25.450  1.00 16.42           C  
ATOM    162  CG  PRO A  21     -21.255   6.621  26.601  1.00 18.25           C  
ATOM    163  CD  PRO A  21     -19.882   6.794  26.002  1.00 16.02           C  
ATOM    164  N   ILE A  22     -20.562   4.951  22.611  1.00 13.34           N  
ATOM    165  CA  ILE A  22     -20.718   4.447  21.256  1.00 12.55           C  
ATOM    166  C   ILE A  22     -20.153   3.038  21.077  1.00 11.26           C  
ATOM    167  O   ILE A  22     -20.469   2.404  20.048  1.00 12.35           O  
ATOM    168  CB  ILE A  22     -20.032   5.422  20.268  1.00 12.70           C  
ATOM    169  CG1 ILE A  22     -20.539   5.268  18.849  1.00 14.84           C  
ATOM    170  CG2 ILE A  22     -18.515   5.278  20.318  1.00 14.93           C  
ATOM    171  CD1 ILE A  22     -22.047   5.478  18.711  1.00 20.06           C  
ATOM    172  N   ALA A  23     -19.480   2.490  22.052  1.00 11.16           N  
ATOM    173  CA  ALA A  23     -19.070   1.068  21.966  1.00 11.88           C  
ATOM    174  C   ALA A  23     -20.211   0.162  21.772  1.00 11.91           C  
ATOM    175  O   ALA A  23     -20.004  -0.920  21.235  1.00 11.78           O  
ATOM    176  CB  ALA A  23     -18.359   0.682  23.305  1.00 11.68           C  
ATOM    177  N   ASN A  24     -21.417   0.601  22.122  1.00 12.57           N  
ATOM    178  CA  ASN A  24     -22.621  -0.211  21.950  1.00 12.85           C  
ATOM    179  C   ASN A  24     -23.488   0.297  20.793  1.00 12.70           C  
ATOM    180  O   ASN A  24     -24.696   0.065  20.761  1.00 15.02           O  
ATOM    181  CB  ASN A  24     -23.436  -0.241  23.245  1.00 15.21           C  
ATOM    182  CG  ASN A  24     -22.772  -1.062  24.333  1.00 17.70           C  
ATOM    183  ND2 ASN A  24     -22.842  -0.720  25.514  1.00 19.86           N  
ATOM    184  OD1 ASN A  24     -22.122  -2.150  23.940  1.00 23.91           O  
ATOM    185  N   GLY A  25     -22.857   0.990  19.848  1.00 12.93           N  
ATOM    186  CA  GLY A  25     -23.531   1.543  18.678  1.00 13.38           C  
ATOM    187  C   GLY A  25     -23.888   0.523  17.631  1.00 12.07           C  
ATOM    188  O   GLY A  25     -23.664  -0.692  17.791  1.00 13.28           O  
ATOM    189  N   ASN A  26     -24.452   1.034  16.517  1.00 12.58           N  
ATOM    190  CA  ASN A  26     -24.953   0.196  15.444  1.00 13.27           C  
ATOM    191  C   ASN A  26     -23.979   0.008  14.327  1.00 11.45           C  
ATOM    192  O   ASN A  26     -24.277  -0.734  13.399  1.00 14.19           O  
ATOM    193  CB  ASN A  26     -26.219   0.852  14.925  1.00 16.87           C  
ATOM    194  CG  ASN A  26     -27.270   0.865  15.959  1.00 21.31           C  
ATOM    195  ND2 ASN A  26     -27.432  -0.163  16.711  1.00 26.84           N  
ATOM    196  OD1 ASN A  26     -28.035   1.940  15.930  1.00 21.29           O  
ATOM    197  N   ASN A  27     -22.834   0.731  14.387  0.50  9.77           N  
ATOM    198  CA  ASN A  27     -21.801   0.650  13.353  0.50  8.67           C  
ATOM    199  C   ASN A  27     -20.418   0.251  13.872  0.50  8.97           C  
ATOM    200  O   ASN A  27     -19.383   0.754  13.376  0.50  7.75           O  
ATOM    201  CB  ASN A  27     -21.701   1.946  12.489  0.50 11.77           C  
ATOM    202  CG  ASN A  27     -22.911   2.112  11.609  0.50 11.18           C  
ATOM    203  ND2 ASN A  27     -22.800   1.847  10.423  0.50 20.99           N  
ATOM    204  OD1 ASN A  27     -23.896   2.651  12.094  0.50 20.45           O  
ATOM    205  N   GLN A  28     -20.359  -0.682  14.871  1.00  9.21           N  
ATOM    206  CA  GLN A  28     -19.091  -0.971  15.531  1.00  8.93           C  
ATOM    207  C   GLN A  28     -18.282  -2.031  14.805  1.00  8.49           C  
ATOM    208  O   GLN A  28     -18.850  -2.923  14.119  1.00  9.27           O  
ATOM    209  CB  GLN A  28     -19.361  -1.356  16.996  1.00  9.67           C  
ATOM    210  CG  GLN A  28     -19.822  -0.172  17.801  1.00 10.04           C  
ATOM    211  CD  GLN A  28     -18.727   0.818  18.018  1.00  8.95           C  
ATOM    212  NE2 GLN A  28     -18.819   2.001  17.436  1.00 10.21           N  
ATOM    213  OE1 GLN A  28     -17.744   0.515  18.687  1.00 10.08           O  
ATOM    214  N   SER A  29     -16.981  -1.948  14.971  1.00  8.23           N  
ATOM    215  CA  SER A  29     -16.038  -2.883  14.328  1.00  8.64           C  
ATOM    216  C   SER A  29     -15.130  -3.466  15.400  1.00  7.38           C  
ATOM    217  O   SER A  29     -14.923  -2.849  16.457  1.00  8.90           O  
ATOM    218  CB  SER A  29     -15.176  -2.137  13.331  1.00  7.95           C  
ATOM    219  OG  SER A  29     -15.992  -1.671  12.261  1.00  8.33           O  
ATOM    220  N   PRO A  30     -14.540  -4.638  15.174  1.00  7.53           N  
ATOM    221  CA  PRO A  30     -14.646  -5.462  13.973  1.00  7.93           C  
ATOM    222  C   PRO A  30     -15.939  -6.298  13.964  1.00  8.56           C  
ATOM    223  O   PRO A  30     -16.716  -6.233  14.943  1.00  8.89           O  
ATOM    224  CB  PRO A  30     -13.421  -6.377  14.112  1.00  8.68           C  
ATOM    225  CG  PRO A  30     -13.318  -6.605  15.613  1.00  8.76           C  
ATOM    226  CD  PRO A  30     -13.670  -5.275  16.178  1.00  8.91           C  
ATOM    227  N   VAL A  31     -16.158  -7.050  12.891  1.00  8.15           N  
ATOM    228  CA  VAL A  31     -17.314  -7.940  12.761  1.00  8.65           C  
ATOM    229  C   VAL A  31     -16.817  -9.247  12.223  1.00  8.76           C  
ATOM    230  O   VAL A  31     -15.716  -9.371  11.652  1.00  9.38           O  
ATOM    231  CB  VAL A  31     -18.391  -7.323  11.804  1.00  9.36           C  
ATOM    232  CG1 VAL A  31     -18.921  -6.026  12.355  1.00 11.03           C  
ATOM    233  CG2 VAL A  31     -17.893  -7.210  10.368  1.00 10.59           C  
ATOM    234  N   ASP A  32     -17.663 -10.276  12.409  1.00  8.99           N  
ATOM    235  CA  ASP A  32     -17.498 -11.548  11.690  1.00  9.31           C  
ATOM    236  C   ASP A  32     -18.124 -11.383  10.301  1.00  9.22           C  
ATOM    237  O   ASP A  32     -19.267 -10.957  10.186  1.00 12.87           O  
ATOM    238  CB  ASP A  32     -18.223 -12.653  12.439  1.00 11.08           C  
ATOM    239  CG  ASP A  32     -18.063 -13.966  11.728  1.00 10.98           C  
ATOM    240  OD1 ASP A  32     -16.934 -14.417  11.469  1.00 11.10           O  
ATOM    241  OD2 ASP A  32     -19.076 -14.645  11.469  1.00 17.13           O1-
ATOM    242  N   ILE A  33     -17.412 -11.737   9.257  1.00  9.62           N  
ATOM    243  CA  ILE A  33     -17.914 -11.751   7.892  1.00 10.06           C  
ATOM    244  C   ILE A  33     -18.386 -13.159   7.602  1.00 10.05           C  
ATOM    245  O   ILE A  33     -17.569 -14.082   7.445  1.00 10.84           O  
ATOM    246  CB  ILE A  33     -16.827 -11.304   6.937  1.00 10.31           C  
ATOM    247  CG1 ILE A  33     -16.417  -9.857   7.248  1.00 11.44           C  
ATOM    248  CG2 ILE A  33     -17.332 -11.435   5.454  1.00 12.47           C  
ATOM    249  CD1 ILE A  33     -15.261  -9.394   6.402  1.00 13.47           C  
ATOM    250  N   LYS A  34     -19.702 -13.324   7.505  1.00 11.03           N  
ATOM    251  CA  LYS A  34     -20.294 -14.603   7.144  1.00 12.55           C  
ATOM    252  C   LYS A  34     -20.351 -14.517   5.627  1.00 12.53           C  
ATOM    253  O   LYS A  34     -21.059 -13.674   5.080  1.00 14.04           O  
ATOM    254  CB  LYS A  34     -21.697 -14.740   7.728  1.00 15.70           C  
ATOM    255  CG  LYS A  34     -21.724 -15.007   9.224  1.00 22.02           C  
ATOM    256  CD  LYS A  34     -23.110 -14.779   9.801  1.00 34.10           C  
ATOM    257  CE  LYS A  34     -23.930 -16.060   9.791  1.00 46.62           C  
ATOM    258  NZ  LYS A  34     -23.719 -16.844   8.542  1.00 51.14           N1+
ATOM    259  N   THR A  35     -19.609 -15.380   4.940  1.00 12.98           N  
ATOM    260  CA  THR A  35     -19.544 -15.294   3.505  1.00 14.36           C  
ATOM    261  C   THR A  35     -20.849 -15.632   2.824  1.00 15.47           C  
ATOM    262  O   THR A  35     -21.097 -15.066   1.784  1.00 18.30           O  
ATOM    263  CB  THR A  35     -18.366 -16.089   2.938  1.00 15.27           C  
ATOM    264  CG2 THR A  35     -17.072 -15.471   3.514  1.00 18.75           C  
ATOM    265  OG1 THR A  35     -18.509 -17.458   3.303  1.00 15.97           O  
ATOM    266  N   SER A  36     -21.656 -16.494   3.424  1.00 15.60           N  
ATOM    267  CA  SER A  36     -22.961 -16.785   2.781  1.00 18.28           C  
ATOM    268  C   SER A  36     -23.881 -15.634   2.807  1.00 15.77           C  
ATOM    269  O   SER A  36     -24.839 -15.670   2.014  1.00 20.00           O  
ATOM    270  CB  SER A  36     -23.637 -17.987   3.516  1.00 20.35           C  
ATOM    271  OG  SER A  36     -23.967 -17.619   4.878  1.00 21.02           O  
ATOM    272  N   GLU A  37     -23.612 -14.618   3.620  0.50 14.17           N  
ATOM    273  CA  GLU A  37     -24.505 -13.471   3.721  0.50 13.95           C  
ATOM    274  C   GLU A  37     -24.040 -12.227   2.969  0.50 12.34           C  
ATOM    275  O   GLU A  37     -24.788 -11.254   2.869  0.50 13.99           O  
ATOM    276  CB  GLU A  37     -24.754 -13.123   5.191  0.50 15.69           C  
ATOM    277  CG  GLU A  37     -24.631 -14.305   6.138  0.50 20.22           C  
ATOM    278  CD  GLU A  37     -25.888 -14.534   6.952  0.50 28.37           C  
ATOM    279  OE1 GLU A  37     -25.780 -15.066   8.077  0.50 37.50           O  
ATOM    280  OE2 GLU A  37     -26.983 -14.183   6.467  0.50 44.50           O1-
ATOM    281  N   THR A  38     -22.816 -12.238   2.452  1.00 11.84           N  
ATOM    282  CA  THR A  38     -22.341 -11.080   1.744  1.00 10.75           C  
ATOM    283  C   THR A  38     -23.144 -10.815   0.477  1.00 11.24           C  
ATOM    284  O   THR A  38     -23.722 -11.761  -0.084  1.00 13.90           O  
ATOM    285  CB  THR A  38     -20.833 -11.183   1.388  1.00 10.82           C  
ATOM    286  CG2 THR A  38     -19.984 -11.316   2.642  1.00 11.29           C  
ATOM    287  OG1 THR A  38     -20.638 -12.310   0.542  1.00 12.66           O  
ATOM    288  N   LYS A  39     -23.174  -9.594   0.023  1.00 11.06           N  
ATOM    289  CA  LYS A  39     -23.893  -9.257  -1.190  1.00 10.79           C  
ATOM    290  C   LYS A  39     -22.966  -8.607  -2.170  1.00  9.69           C  
ATOM    291  O   LYS A  39     -22.190  -7.693  -1.832  1.00 11.17           O  
ATOM    292  CB  LYS A  39     -25.049  -8.260  -0.870  1.00 12.51           C  
ATOM    293  CG  LYS A  39     -26.080  -8.848   0.127  1.00 14.88           C  
ATOM    294  CD  LYS A  39     -26.738 -10.132  -0.446  1.00 16.37           C  
ATOM    295  CE  LYS A  39     -27.757 -10.794   0.608  1.00 22.78           C  
ATOM    296  NZ  LYS A  39     -28.898  -9.949   0.650  1.00 30.96           N1+
ATOM    297  N   HIS A  40     -22.966  -9.020  -3.411  1.00 12.12           N  
ATOM    298  CA  HIS A  40     -22.130  -8.461  -4.430  1.00 11.66           C  
ATOM    299  C   HIS A  40     -22.765  -7.205  -4.931  1.00 12.29           C  
ATOM    300  O   HIS A  40     -23.951  -7.129  -5.319  1.00 13.68           O  
ATOM    301  CB  HIS A  40     -21.851  -9.440  -5.564  1.00 12.15           C  
ATOM    302  CG  HIS A  40     -21.107  -8.827  -6.665  1.00 11.49           C  
ATOM    303  CD2 HIS A  40     -21.585  -8.483  -7.863  1.00 10.03           C  
ATOM    304  ND1 HIS A  40     -19.788  -8.353  -6.638  1.00 18.54           N  
ATOM    305  CE1 HIS A  40     -19.477  -7.957  -7.858  1.00 16.70           C  
ATOM    306  NE2 HIS A  40     -20.546  -7.911  -8.582  1.00 14.71           N  
ATOM    307  N   ASP A  41     -21.994  -6.086  -4.981  1.00 12.89           N  
ATOM    308  CA  ASP A  41     -22.415  -4.799  -5.498  1.00 12.46           C  
ATOM    309  C   ASP A  41     -21.678  -4.501  -6.755  1.00 12.90           C  
ATOM    310  O   ASP A  41     -20.440  -4.395  -6.769  1.00 12.32           O  
ATOM    311  CB  ASP A  41     -22.075  -3.770  -4.377  1.00 14.74           C  
ATOM    312  CG  ASP A  41     -22.357  -2.292  -4.749  1.00 15.16           C  
ATOM    313  OD1 ASP A  41     -22.629  -2.039  -5.929  1.00 16.24           O  
ATOM    314  OD2 ASP A  41     -22.162  -1.425  -3.906  1.00 19.27           O1-
ATOM    315  N   THR A  42     -22.420  -4.481  -7.869  1.00 12.35           N  
ATOM    316  CA  THR A  42     -21.781  -4.361  -9.192  1.00 12.77           C  
ATOM    317  C   THR A  42     -21.164  -2.958  -9.383  1.00 12.81           C  
ATOM    318  O   THR A  42     -20.427  -2.785 -10.315  1.00 13.92           O  
ATOM    319  CB  THR A  42     -22.804  -4.563 -10.312  1.00 12.97           C  
ATOM    320  CG2 THR A  42     -23.553  -5.948 -10.070  1.00 13.75           C  
ATOM    321  OG1 THR A  42     -23.735  -3.501 -10.394  1.00 12.47           O  
ATOM    322  N   SER A  43     -21.461  -1.986  -8.519  1.00 12.38           N  
ATOM    323  CA  SER A  43     -20.868  -0.664  -8.621  1.00 13.14           C  
ATOM    324  C   SER A  43     -19.466  -0.613  -8.010  1.00 11.51           C  
ATOM    325  O   SER A  43     -18.777   0.349  -8.271  1.00 13.76           O  
ATOM    326  CB  SER A  43     -21.724   0.389  -7.997  1.00 14.38           C  
ATOM    327  OG  SER A  43     -21.677   0.362  -6.560  1.00 14.69           O  
ATOM    328  N   LEU A  44     -19.086  -1.593  -7.215  1.00 11.31           N  
ATOM    329  CA  LEU A  44     -17.747  -1.544  -6.622  1.00 11.69           C  
ATOM    330  C   LEU A  44     -16.677  -1.579  -7.695  1.00 14.14           C  
ATOM    331  O   LEU A  44     -16.853  -2.253  -8.709  1.00 20.55           O  
ATOM    332  CB  LEU A  44     -17.514  -2.688  -5.679  1.00 12.44           C  
ATOM    333  CG  LEU A  44     -18.347  -2.662  -4.412  1.00 12.17           C  
ATOM    334  CD1 LEU A  44     -18.223  -3.966  -3.661  1.00 15.03           C  
ATOM    335  CD2 LEU A  44     -18.006  -1.484  -3.462  1.00 12.95           C  
ATOM    336  N   LYS A  45     -15.657  -0.803  -7.622  1.00 12.26           N  
ATOM    337  CA  LYS A  45     -14.527  -0.890  -8.492  1.00 12.40           C  
ATOM    338  C   LYS A  45     -13.390  -1.648  -7.795  1.00 11.44           C  
ATOM    339  O   LYS A  45     -13.408  -1.752  -6.596  1.00 11.35           O  
ATOM    340  CB  LYS A  45     -14.078   0.500  -8.838  1.00 15.03           C  
ATOM    341  CG  LYS A  45     -15.051   1.097  -9.910  1.00 21.93           C  
ATOM    342  CD  LYS A  45     -14.502   2.377 -10.408  1.00 25.36           C  
ATOM    343  CE  LYS A  45     -15.295   2.798 -11.584  1.00 22.70           C  
ATOM    344  NZ  LYS A  45     -14.836   3.979 -12.282  1.00 25.50           N1+
ATOM    345  N   PRO A  46     -12.373  -2.109  -8.545  1.00 12.26           N  
ATOM    346  CA  PRO A  46     -11.193  -2.581  -7.845  1.00 11.89           C  
ATOM    347  C   PRO A  46     -10.610  -1.500  -6.965  1.00 10.99           C  
ATOM    348  O   PRO A  46     -10.700  -0.297  -7.259  1.00 11.92           O  
ATOM    349  CB  PRO A  46     -10.232  -2.989  -8.976  1.00 14.57           C  
ATOM    350  CG  PRO A  46     -11.161  -3.187 -10.218  1.00 18.56           C  
ATOM    351  CD  PRO A  46     -12.240  -2.146 -10.000  1.00 15.60           C  
ATOM    352  N   ILE A  47      -9.943  -1.954  -5.906  0.50 11.48           N  
ATOM    353  CA  ILE A  47      -9.078  -1.115  -5.083  0.50 10.64           C  
ATOM    354  C   ILE A  47      -7.803  -0.678  -5.822  0.50 11.12           C  
ATOM    355  O   ILE A  47      -7.190  -1.492  -6.506  0.50 13.90           O  
ATOM    356  CB  ILE A  47      -8.639  -1.944  -3.820  0.50 12.10           C  
ATOM    357  CG1 ILE A  47      -9.801  -2.200  -2.978  0.50 13.81           C  
ATOM    358  CG2 ILE A  47      -7.604  -1.134  -3.044  0.50 12.05           C  
ATOM    359  CD1 ILE A  47     -10.504  -1.019  -2.348  0.50 16.05           C  
ATOM    360  N   SER A  48      -7.409   0.579  -5.657  1.00 11.50           N  
ATOM    361  CA  SER A  48      -6.181   1.026  -6.230  1.00 14.92           C  
ATOM    362  C   SER A  48      -5.397   1.700  -5.112  1.00 12.31           C  
ATOM    363  O   SER A  48      -5.885   2.594  -4.430  1.00 14.33           O  
ATOM    364  CB  SER A  48      -6.480   2.006  -7.364  1.00 20.53           C  
ATOM    365  OG  SER A  48      -5.356   2.799  -7.676  1.00 30.05           O  
ATOM    366  N   VAL A  49      -4.214   1.189  -4.843  1.00 11.69           N  
ATOM    367  CA  VAL A  49      -3.343   1.814  -3.881  1.00 11.42           C  
ATOM    368  C   VAL A  49      -2.176   2.411  -4.645  1.00 13.12           C  
ATOM    369  O   VAL A  49      -1.599   1.779  -5.535  1.00 16.47           O  
ATOM    370  CB  VAL A  49      -2.892   0.895  -2.729  1.00 15.56           C  
ATOM    371  CG1 VAL A  49      -4.110   0.613  -1.836  1.00 16.31           C  
ATOM    372  CG2 VAL A  49      -2.289  -0.394  -3.256  1.00 20.63           C  
ATOM    373  N   SER A  50      -1.925   3.650  -4.356  1.00 11.00           N  
ATOM    374  CA  SER A  50      -0.827   4.384  -5.048  1.00 13.36           C  
ATOM    375  C   SER A  50      -0.060   5.102  -3.944  1.00 10.94           C  
ATOM    376  O   SER A  50      -0.376   6.262  -3.652  1.00 11.42           O  
ATOM    377  CB  SER A  50      -1.441   5.368  -6.080  1.00 15.35           C  
ATOM    378  OG  SER A  50      -0.358   5.972  -6.743  1.00 21.64           O  
ATOM    379  N   TYR A  51       0.897   4.407  -3.351  1.00 10.21           N  
ATOM    380  CA  TYR A  51       1.652   4.975  -2.231  1.00  9.00           C  
ATOM    381  C   TYR A  51       3.025   5.392  -2.666  1.00 10.27           C  
ATOM    382  O   TYR A  51       3.663   4.753  -3.519  1.00 16.51           O  
ATOM    383  CB  TYR A  51       1.738   3.979  -1.080  1.00  9.35           C  
ATOM    384  CG  TYR A  51       0.422   3.450  -0.552  1.00  8.54           C  
ATOM    385  CD1 TYR A  51      -0.780   4.206  -0.543  1.00  8.77           C  
ATOM    386  CD2 TYR A  51       0.387   2.180  -0.021  1.00  9.42           C  
ATOM    387  CE1 TYR A  51      -1.924   3.708   0.012  1.00  8.60           C  
ATOM    388  CE2 TYR A  51      -0.757   1.660   0.575  1.00  8.93           C  
ATOM    389  CZ  TYR A  51      -1.891   2.459   0.612  1.00  8.40           C  
ATOM    390  OH  TYR A  51      -3.031   1.889   1.187  1.00  9.67           O  
ATOM    391  N   ASN A  52       3.543   6.413  -2.070  1.00 10.08           N  
ATOM    392  CA  ASN A  52       4.886   6.896  -2.412  1.00 10.03           C  
ATOM    393  C   ASN A  52       5.781   6.560  -1.218  1.00  9.15           C  
ATOM    394  O   ASN A  52       5.496   6.990  -0.086  1.00  9.84           O  
ATOM    395  CB  ASN A  52       4.744   8.415  -2.594  1.00 11.23           C  
ATOM    396  CG  ASN A  52       6.021   9.099  -2.904  1.00 11.18           C  
ATOM    397  ND2 ASN A  52       5.910  10.178  -3.678  1.00 12.88           N  
ATOM    398  OD1 ASN A  52       7.117   8.682  -2.467  1.00 11.78           O  
ATOM    399  N   PRO A  53       6.837   5.760  -1.401  1.00  9.87           N  
ATOM    400  CA  PRO A  53       7.619   5.283  -0.239  1.00 10.32           C  
ATOM    401  C   PRO A  53       8.284   6.444   0.526  1.00  9.57           C  
ATOM    402  O   PRO A  53       8.627   6.250   1.682  1.00 10.89           O  
ATOM    403  CB  PRO A  53       8.661   4.353  -0.860  1.00 11.39           C  
ATOM    404  CG  PRO A  53       8.775   4.868  -2.327  1.00 11.86           C  
ATOM    405  CD  PRO A  53       7.348   5.277  -2.708  1.00 10.75           C  
ATOM    406  N   ALA A  54       8.476   7.606  -0.112  1.00 10.46           N  
ATOM    407  CA  ALA A  54       9.090   8.756   0.567  1.00 11.00           C  
ATOM    408  C   ALA A  54       8.159   9.371   1.533  1.00 10.85           C  
ATOM    409  O   ALA A  54       8.567  10.293   2.267  1.00 13.25           O  
ATOM    410  CB  ALA A  54       9.558   9.787  -0.475  1.00 13.30           C  
ATOM    411  N   THR A  55       6.871   8.967   1.605  1.00  9.87           N  
ATOM    412  CA  THR A  55       6.010   9.453   2.633  1.00  9.62           C  
ATOM    413  C   THR A  55       6.155   8.708   3.968  1.00  8.81           C  
ATOM    414  O   THR A  55       5.615   9.202   4.982  1.00  9.50           O  
ATOM    415  CB  THR A  55       4.544   9.503   2.198  1.00  9.72           C  
ATOM    416  CG2 THR A  55       4.342  10.461   1.043  1.00 12.16           C  
ATOM    417  OG1 THR A  55       4.046   8.188   1.868  1.00  9.39           O  
ATOM    418  N   ALA A  56       6.850   7.589   4.023  1.00  9.48           N  
ATOM    419  CA  ALA A  56       7.046   6.942   5.342  1.00  9.08           C  
ATOM    420  C   ALA A  56       7.793   7.941   6.248  1.00  8.87           C  
ATOM    421  O   ALA A  56       8.779   8.520   5.801  1.00 10.04           O  
ATOM    422  CB  ALA A  56       7.805   5.656   5.116  1.00 10.50           C  
ATOM    423  N   LYS A  57       7.348   8.037   7.481  1.00  9.13           N  
ATOM    424  CA  LYS A  57       7.940   9.034   8.402  1.00  9.54           C  
ATOM    425  C   LYS A  57       8.515   8.444   9.681  1.00  9.37           C  
ATOM    426  O   LYS A  57       9.688   8.704   9.991  1.00 10.95           O  
ATOM    427  CB  LYS A  57       6.877  10.097   8.732  1.00 12.43           C  
ATOM    428  CG  LYS A  57       7.356  11.297   9.476  1.00 16.36           C  
ATOM    429  CD  LYS A  57       6.143  12.254   9.721  1.00 19.00           C  
ATOM    430  CE  LYS A  57       6.669  13.627  10.141  1.00 29.94           C  
ATOM    431  NZ  LYS A  57       5.575  14.459  10.655  1.00 37.15           N1+
ATOM    432  N   GLU A  58       7.734   7.742  10.504  0.50  8.86           N  
ATOM    433  CA  GLU A  58       8.142   7.525  11.884  0.50  9.37           C  
ATOM    434  C   GLU A  58       7.430   6.301  12.409  0.50  8.32           C  
ATOM    435  O   GLU A  58       6.286   6.087  12.048  0.50 11.03           O  
ATOM    436  CB  GLU A  58       7.749   8.775  12.767  0.50 11.75           C  
ATOM    437  CG  GLU A  58       8.319   8.819  14.167  0.50 13.09           C  
ATOM    438  CD  GLU A  58       8.063  10.166  14.803  0.50 12.69           C  
ATOM    439  OE1 GLU A  58       8.920  10.571  15.558  0.50 13.06           O  
ATOM    440  OE2 GLU A  58       7.011  10.861  14.489  0.50 13.19           O1-
ATOM    441  N   ILE A  59       8.089   5.543  13.287  1.00  8.46           N  
ATOM    442  CA  ILE A  59       7.484   4.437  14.033  1.00  8.69           C  
ATOM    443  C   ILE A  59       7.408   4.819  15.505  1.00  8.55           C  
ATOM    444  O   ILE A  59       8.378   5.428  16.005  1.00  9.50           O  
ATOM    445  CB  ILE A  59       8.229   3.126  13.730  1.00  9.00           C  
ATOM    446  CG1 ILE A  59       7.475   1.916  14.250  1.00  9.10           C  
ATOM    447  CG2 ILE A  59       9.699   3.149  14.192  1.00 10.28           C  
ATOM    448  CD1 ILE A  59       8.051   0.575  13.868  1.00 10.90           C  
ATOM    449  N   ILE A  60       6.298   4.535  16.155  0.50  8.32           N  
ATOM    450  CA  ILE A  60       5.949   5.117  17.457  0.50  8.07           C  
ATOM    451  C   ILE A  60       5.366   3.997  18.335  0.50  8.01           C  
ATOM    452  O   ILE A  60       4.463   3.300  17.893  0.50  8.30           O  
ATOM    453  CB  ILE A  60       4.920   6.278  17.372  0.50  8.55           C  
ATOM    454  CG1 ILE A  60       5.387   7.454  16.463  0.50  7.74           C  
ATOM    455  CG2 ILE A  60       4.716   6.922  18.767  0.50 10.67           C  
ATOM    456  CD1 ILE A  60       4.217   8.452  16.128  0.50 11.98           C  
ATOM    457  N   ASN A  61       5.839   3.810  19.581  1.00  8.21           N  
ATOM    458  CA  ASN A  61       5.206   2.960  20.550  1.00  8.68           C  
ATOM    459  C   ASN A  61       4.124   3.773  21.294  1.00  8.60           C  
ATOM    460  O   ASN A  61       4.450   4.744  21.958  1.00  9.13           O  
ATOM    461  CB  ASN A  61       6.269   2.416  21.521  1.00  8.82           C  
ATOM    462  CG  ASN A  61       5.725   1.524  22.589  1.00  8.45           C  
ATOM    463  ND2 ASN A  61       6.517   0.502  22.999  1.00  9.67           N  
ATOM    464  OD1 ASN A  61       4.621   1.711  23.067  1.00  9.37           O  
ATOM    465  N   VAL A  62       2.885   3.376  21.079  1.00  8.91           N  
ATOM    466  CA  VAL A  62       1.741   4.132  21.665  1.00  9.29           C  
ATOM    467  C   VAL A  62       1.191   3.384  22.897  1.00  9.20           C  
ATOM    468  O   VAL A  62       0.052   3.651  23.320  1.00 11.22           O  
ATOM    469  CB  VAL A  62       0.661   4.440  20.627  1.00 10.80           C  
ATOM    470  CG1 VAL A  62       1.268   5.307  19.515  1.00 13.74           C  
ATOM    471  CG2 VAL A  62      -0.006   3.188  20.030  1.00 11.61           C  
ATOM    472  N   GLY A  63       1.973   2.493  23.506  1.00  9.11           N  
ATOM    473  CA  GLY A  63       1.560   1.902  24.786  1.00  9.35           C  
ATOM    474  C   GLY A  63       0.776   0.636  24.636  1.00  9.08           C  
ATOM    475  O   GLY A  63       1.118  -0.393  25.216  1.00 11.83           O  
ATOM    476  N   HIS A  64      -0.312   0.684  23.848  1.00  8.66           N  
ATOM    477  CA  HIS A  64      -1.095  -0.484  23.600  1.00  9.85           C  
ATOM    478  C   HIS A  64      -0.745  -1.121  22.257  1.00  9.07           C  
ATOM    479  O   HIS A  64      -1.238  -2.251  21.976  1.00  9.18           O  
ATOM    480  CB  HIS A  64      -2.622  -0.131  23.614  1.00 10.21           C  
ATOM    481  CG  HIS A  64      -2.980   0.916  22.614  1.00  9.68           C  
ATOM    482  CD2 HIS A  64      -3.358   0.594  21.304  1.00 11.64           C  
ATOM    483  ND1 HIS A  64      -3.023   2.260  22.735  1.00 10.45           N  
ATOM    484  CE1 HIS A  64      -3.363   2.758  21.505  1.00 11.15           C  
ATOM    485  NE2 HIS A  64      -3.568   1.743  20.661  1.00 11.51           N  
ATOM    486  N   SER A  65       0.025  -0.448  21.430  1.00  8.87           N  
ATOM    487  CA  SER A  65       0.346  -0.930  20.091  1.00  8.55           C  
ATOM    488  C   SER A  65       1.543  -0.108  19.633  1.00  8.45           C  
ATOM    489  O   SER A  65       2.187   0.640  20.425  1.00  8.90           O  
ATOM    490  CB  SER A  65      -0.856  -0.711  19.205  1.00  9.46           C  
ATOM    491  OG  SER A  65      -0.632  -1.395  17.984  1.00 10.23           O  
ATOM    492  N   PHE A  66       1.885  -0.239  18.325  1.00  7.79           N  
ATOM    493  CA  PHE A  66       2.815   0.662  17.714  1.00  7.62           C  
ATOM    494  C   PHE A  66       2.252   1.064  16.372  1.00  7.30           C  
ATOM    495  O   PHE A  66       1.483   0.321  15.764  1.00  8.23           O  
ATOM    496  CB  PHE A  66       4.225   0.071  17.559  1.00  8.18           C  
ATOM    497  CG  PHE A  66       4.338  -1.037  16.509  1.00  7.93           C  
ATOM    498  CD1 PHE A  66       4.000  -2.352  16.829  1.00  9.62           C  
ATOM    499  CD2 PHE A  66       4.682  -0.704  15.208  1.00  9.74           C  
ATOM    500  CE1 PHE A  66       4.054  -3.348  15.806  1.00 10.46           C  
ATOM    501  CE2 PHE A  66       4.765  -1.707  14.237  1.00 10.49           C  
ATOM    502  CZ  PHE A  66       4.484  -3.025  14.547  1.00 10.45           C  
ATOM    503  N   HIS A  67       2.650   2.257  15.929  1.00  8.04           N  
ATOM    504  CA  HIS A  67       2.175   2.854  14.687  1.00 10.17           C  
ATOM    505  C   HIS A  67       3.267   3.306  13.725  1.00  8.42           C  
ATOM    506  O   HIS A  67       4.235   3.944  14.139  1.00  9.96           O  
ATOM    507  CB  HIS A  67       1.426   4.150  15.021  1.00 12.62           C  
ATOM    508  CG  HIS A  67       0.109   3.956  15.701  1.00 13.07           C  
ATOM    509  CD2 HIS A  67      -0.601   4.993  16.162  1.00 13.27           C  
ATOM    510  ND1 HIS A  67      -0.612   2.821  15.952  1.00 15.98           N  
ATOM    511  CE1 HIS A  67      -1.773   3.191  16.589  1.00 17.91           C  
ATOM    512  NE2 HIS A  67      -1.734   4.521  16.704  1.00 15.53           N  
ATOM    513  N   VAL A  68       3.118   2.985  12.442  1.00  8.38           N  
ATOM    514  CA  VAL A  68       4.039   3.533  11.450  1.00  8.57           C  
ATOM    515  C   VAL A  68       3.290   4.674  10.753  1.00  8.55           C  
ATOM    516  O   VAL A  68       2.302   4.438  10.055  1.00  9.10           O  
ATOM    517  CB  VAL A  68       4.546   2.516  10.438  1.00 10.00           C  
ATOM    518  CG1 VAL A  68       5.384   3.218   9.412  1.00 12.79           C  
ATOM    519  CG2 VAL A  68       5.282   1.356  11.158  1.00 13.81           C  
ATOM    520  N   ASN A  69       3.726   5.921  11.026  0.50  9.82           N  
ATOM    521  CA  ASN A  69       3.112   7.114  10.477  0.50  9.50           C  
ATOM    522  C   ASN A  69       3.724   7.515   9.161  0.50  8.81           C  
ATOM    523  O   ASN A  69       4.962   7.355   8.953  0.50  9.11           O  
ATOM    524  CB  ASN A  69       3.312   8.325  11.412  0.50 10.99           C  
ATOM    525  CG  ASN A  69       2.279   8.403  12.525  0.50 13.82           C  
ATOM    526  ND2 ASN A  69       1.387   7.511  12.666  0.50 11.76           N  
ATOM    527  OD1 ASN A  69       2.430   9.476  13.392  0.50 15.35           O  
ATOM    528  N   PHE A  70       2.891   8.097   8.313  1.00  8.67           N  
ATOM    529  CA  PHE A  70       3.277   8.674   7.041  1.00  9.38           C  
ATOM    530  C   PHE A  70       3.080  10.175   7.025  1.00 10.20           C  
ATOM    531  O   PHE A  70       2.181  10.696   7.729  1.00 12.76           O  
ATOM    532  CB  PHE A  70       2.458   8.000   5.876  1.00  9.65           C  
ATOM    533  CG  PHE A  70       2.905   6.579   5.681  1.00  8.25           C  
ATOM    534  CD1 PHE A  70       2.557   5.601   6.627  1.00 11.21           C  
ATOM    535  CD2 PHE A  70       3.712   6.212   4.638  1.00  9.08           C  
ATOM    536  CE1 PHE A  70       3.088   4.332   6.526  1.00 14.05           C  
ATOM    537  CE2 PHE A  70       4.204   4.939   4.519  1.00 10.00           C  
ATOM    538  CZ  PHE A  70       3.899   4.031   5.445  1.00 11.85           C  
ATOM    539  N   GLU A  71       3.868  10.796   6.201  0.50  9.58           N  
ATOM    540  CA  GLU A  71       3.812  12.232   6.116  0.50  9.70           C  
ATOM    541  C   GLU A  71       2.438  12.711   5.780  0.50  9.37           C  
ATOM    542  O   GLU A  71       1.796  12.237   4.803  0.50 13.63           O  
ATOM    543  CB  GLU A  71       4.812  12.711   5.088  0.50 10.00           C  
ATOM    544  CG  GLU A  71       6.161  12.799   5.764  0.50 17.63           C  
ATOM    545  CD  GLU A  71       7.221  13.480   4.904  0.50 19.47           C  
ATOM    546  OE1 GLU A  71       6.778  14.064   3.946  0.50 26.83           O  
ATOM    547  OE2 GLU A  71       8.430  13.467   5.246  0.50 26.82           O1-
ATOM    548  N   ASP A  72       1.947  13.667   6.582  0.50 10.54           N  
ATOM    549  CA  ASP A  72       0.489  13.996   6.481  0.50  9.13           C  
ATOM    550  C   ASP A  72       0.386  15.403   5.982  0.50  8.77           C  
ATOM    551  O   ASP A  72      -0.306  16.216   6.564  0.50 10.52           O  
ATOM    552  CB  ASP A  72      -0.203  13.731   7.800  0.50 13.10           C  
ATOM    553  CG  ASP A  72      -1.675  14.033   7.819  0.50 15.85           C  
ATOM    554  OD1 ASP A  72      -2.348  13.777   6.755  0.50 10.87           O  
ATOM    555  OD2 ASP A  72      -2.247  14.502   8.862  0.50 15.98           O1-
ATOM    556  N   ASN A  73       0.589  15.643   4.785  1.00 16.74           N  
ATOM    557  CA  ASN A  73       0.732  16.995   4.229  1.00 21.54           C  
ATOM    558  C   ASN A  73       0.203  17.243   2.900  1.00 22.48           C  
ATOM    559  O   ASN A  73      -0.106  18.363   2.493  1.00 31.28           O  
ATOM    560  CB  ASN A  73       2.206  17.416   4.268  1.00 24.37           C  
ATOM    561  CG  ASN A  73       2.828  17.226   5.638  1.00 42.41           C  
ATOM    562  ND2 ASN A  73       2.129  17.672   6.675  1.00 31.02           N  
ATOM    563  OD1 ASN A  73       3.928  16.685   5.763  1.00 37.74           O  
ATOM    564  N   ASP A  74       0.102  16.149   2.218  1.00 15.38           N  
ATOM    565  CA  ASP A  74      -0.373  16.202   0.819  1.00 13.81           C  
ATOM    566  C   ASP A  74      -0.865  14.827   0.343  1.00 14.23           C  
ATOM    567  O   ASP A  74      -0.906  13.875   1.175  1.00 15.26           O  
ATOM    568  CB  ASP A  74       0.812  16.719  -0.105  1.00 15.05           C  
ATOM    569  CG  ASP A  74       1.936  15.833  -0.125  1.00 14.39           C  
ATOM    570  OD1 ASP A  74       1.812  14.561  -0.082  1.00 15.31           O  
ATOM    571  OD2 ASP A  74       3.058  16.347  -0.131  1.00 20.11           O1-
ATOM    572  N   ASN A  75      -1.285  14.758  -0.918  1.00 12.58           N  
ATOM    573  CA  ASN A  75      -1.855  13.549  -1.494  1.00 14.27           C  
ATOM    574  C   ASN A  75      -0.908  12.643  -2.268  1.00 24.78           C  
ATOM    575  O   ASN A  75      -1.321  11.994  -3.199  1.00 13.58           O  
ATOM    576  CB  ASN A  75      -3.057  13.905  -2.377  1.00 17.23           C  
ATOM    577  CG  ASN A  75      -4.219  14.466  -1.579  1.00 20.43           C  
ATOM    578  ND2 ASN A  75      -4.910  15.444  -2.151  1.00 27.95           N  
ATOM    579  OD1 ASN A  75      -4.492  14.023  -0.464  1.00 23.70           O  
ATOM    580  N   ARG A  76       0.348  12.568  -1.840  1.00 10.55           N  
ATOM    581  CA  ARG A  76       1.336  11.726  -2.516  1.00 10.29           C  
ATOM    582  C   ARG A  76       1.029  10.228  -2.418  1.00  7.89           C  
ATOM    583  O   ARG A  76       1.445   9.446  -3.273  1.00 10.20           O  
ATOM    584  CB  ARG A  76       2.737  12.009  -1.971  1.00 10.30           C  
ATOM    585  CG  ARG A  76       3.398  13.242  -2.567  1.00 11.76           C  
ATOM    586  CD  ARG A  76       4.746  13.514  -1.919  1.00 13.13           C  
ATOM    587  NE  ARG A  76       4.642  13.628  -0.466  1.00 13.61           N  
ATOM    588  CZ  ARG A  76       5.675  13.540   0.365  1.00 16.91           C  
ATOM    589  NH1 ARG A  76       6.896  13.336  -0.110  1.00 18.74           N  
ATOM    590  NH2 ARG A  76       5.487  13.658   1.672  1.00 20.93           N1+
ATOM    591  N   SER A  77       0.305   9.834  -1.375  1.00  8.79           N  
ATOM    592  CA  SER A  77      -0.050   8.428  -1.151  1.00  8.64           C  
ATOM    593  C   SER A  77      -1.543   8.339  -0.930  1.00  8.59           C  
ATOM    594  O   SER A  77      -2.022   8.862   0.079  1.00  9.61           O  
ATOM    595  CB  SER A  77       0.663   7.934   0.115  1.00  9.50           C  
ATOM    596  OG  SER A  77       2.091   7.914  -0.141  1.00  9.14           O  
ATOM    597  N   VAL A  78      -2.228   7.643  -1.820  1.00  8.91           N  
ATOM    598  CA  VAL A  78      -3.675   7.599  -1.778  1.00  9.91           C  
ATOM    599  C   VAL A  78      -4.197   6.181  -2.064  1.00  9.14           C  
ATOM    600  O   VAL A  78      -3.565   5.378  -2.774  1.00 10.71           O  
ATOM    601  CB  VAL A  78      -4.300   8.576  -2.731  1.00 13.11           C  
ATOM    602  CG1 VAL A  78      -4.140  10.021  -2.274  1.00 15.68           C  
ATOM    603  CG2 VAL A  78      -3.886   8.326  -4.129  1.00 15.87           C  
ATOM    604  N   LEU A  79      -5.372   5.964  -1.502  1.00  9.67           N  
ATOM    605  CA  LEU A  79      -6.258   4.841  -1.798  1.00  9.52           C  
ATOM    606  C   LEU A  79      -7.409   5.366  -2.639  1.00 10.50           C  
ATOM    607  O   LEU A  79      -8.041   6.391  -2.271  1.00 11.86           O  
ATOM    608  CB  LEU A  79      -6.761   4.300  -0.457  1.00  9.64           C  
ATOM    609  CG  LEU A  79      -7.938   3.313  -0.510  1.00  9.81           C  
ATOM    610  CD1 LEU A  79      -7.612   2.027  -1.228  1.00 12.67           C  
ATOM    611  CD2 LEU A  79      -8.383   3.000   0.913  1.00 11.56           C  
ATOM    612  N   LYS A  80      -7.766   4.624  -3.670  1.00 11.23           N  
ATOM    613  CA  LYS A  80      -8.886   5.026  -4.543  1.00 14.28           C  
ATOM    614  C   LYS A  80      -9.637   3.745  -4.923  1.00 10.84           C  
ATOM    615  O   LYS A  80      -9.205   2.624  -4.694  1.00 11.21           O  
ATOM    616  CB  LYS A  80      -8.383   5.705  -5.813  1.00  0.00           C  
ATOM    617  CG  LYS A  80      -7.035   6.410  -5.632  1.00  0.00           C  
ATOM    618  CD  LYS A  80      -6.508   7.106  -6.892  1.00  0.00           C  
ATOM    619  CE  LYS A  80      -6.064   6.169  -8.023  1.00  0.00           C  
ATOM    620  NZ  LYS A  80      -5.568   6.889  -9.208  1.00  0.00           N1+
ATOM    621  N   GLY A  81     -10.757   3.956  -5.639  1.00 11.29           N  
ATOM    622  CA  GLY A  81     -11.533   2.842  -6.118  1.00 11.59           C  
ATOM    623  C   GLY A  81     -12.376   2.212  -5.067  1.00 10.19           C  
ATOM    624  O   GLY A  81     -12.826   2.823  -4.088  1.00 11.29           O  
ATOM    625  N   GLY A  82     -12.661   0.907  -5.246  1.00 11.87           N  
ATOM    626  CA  GLY A  82     -13.521   0.195  -4.308  1.00 11.70           C  
ATOM    627  C   GLY A  82     -14.885   0.868  -4.207  1.00 10.84           C  
ATOM    628  O   GLY A  82     -15.510   1.155  -5.233  1.00 12.05           O  
ATOM    629  N   PRO A  83     -15.341   1.150  -2.978  1.00 10.24           N  
ATOM    630  CA  PRO A  83     -16.646   1.826  -2.771  1.00 11.57           C  
ATOM    631  C   PRO A  83     -16.532   3.307  -2.807  1.00 11.01           C  
ATOM    632  O   PRO A  83     -17.521   3.993  -2.590  1.00 13.58           O  
ATOM    633  CB  PRO A  83     -17.056   1.386  -1.376  1.00 11.40           C  
ATOM    634  CG  PRO A  83     -15.702   1.296  -0.660  1.00 11.08           C  
ATOM    635  CD  PRO A  83     -14.715   0.757  -1.709  1.00 11.23           C  
ATOM    636  N   PHE A  84     -15.316   3.871  -3.075  1.00 11.21           N  
ATOM    637  CA  PHE A  84     -15.076   5.298  -2.862  1.00 12.49           C  
ATOM    638  C   PHE A  84     -15.280   6.127  -4.122  1.00 14.66           C  
ATOM    639  O   PHE A  84     -14.849   5.680  -5.231  1.00 19.42           O  
ATOM    640  CB  PHE A  84     -13.665   5.527  -2.359  1.00 11.86           C  
ATOM    641  CG  PHE A  84     -13.338   4.746  -1.127  1.00 11.11           C  
ATOM    642  CD1 PHE A  84     -14.121   4.993   0.062  1.00 14.29           C  
ATOM    643  CD2 PHE A  84     -12.391   3.766  -1.089  1.00 13.10           C  
ATOM    644  CE1 PHE A  84     -13.876   4.332   1.231  1.00 14.51           C  
ATOM    645  CE2 PHE A  84     -12.151   3.025   0.091  1.00 14.58           C  
ATOM    646  CZ  PHE A  84     -12.924   3.331   1.245  1.00 14.50           C  
ATOM    647  N   SER A  85     -15.784   7.345  -3.958  0.50 18.90           N  
ATOM    648  CA  SER A  85     -15.718   8.293  -5.079  0.50 26.42           C  
ATOM    649  C   SER A  85     -14.446   9.175  -4.925  0.50 25.33           C  
ATOM    650  O   SER A  85     -13.874   9.575  -5.960  0.50 36.02           O  
ATOM    651  CB  SER A  85     -17.039   9.071  -5.228  0.50 28.38           C  
ATOM    652  OG  SER A  85     -18.132   8.113  -5.249  0.50 27.42           O  
ATOM    653  N   ASP A  86     -14.092   9.461  -3.657  1.00 23.18           N  
ATOM    654  CA  ASP A  86     -12.988  10.359  -3.293  1.00 27.14           C  
ATOM    655  C   ASP A  86     -11.704   9.531  -3.065  1.00 16.82           C  
ATOM    656  O   ASP A  86     -11.828   8.353  -2.698  1.00 16.46           O  
ATOM    657  CB  ASP A  86     -13.231  11.081  -1.907  1.00 38.17           C  
ATOM    658  CG  ASP A  86     -14.611  11.828  -1.756  1.00 44.08           C  
ATOM    659  OD1 ASP A  86     -14.977  12.592  -2.673  1.00 32.79           O  
ATOM    660  OD2 ASP A  86     -15.287  11.630  -0.725  1.00 36.48           O1-
ATOM    661  N   SER A  87     -10.510  10.061  -3.404  1.00 16.32           N  
ATOM    662  CA  SER A  87      -9.287   9.455  -2.887  1.00 14.17           C  
ATOM    663  C   SER A  87      -9.119   9.720  -1.381  1.00 11.98           C  
ATOM    664  O   SER A  87      -9.528  10.793  -0.861  1.00 14.97           O  
ATOM    665  CB  SER A  87      -8.063  10.058  -3.638  1.00 15.65           C  
ATOM    666  OG  SER A  87      -8.107   9.631  -5.014  1.00 21.13           O  
ATOM    667  N   TYR A  88      -8.552   8.748  -0.712  1.00 10.45           N  
ATOM    668  CA  TYR A  88      -8.253   8.865   0.732  1.00 10.22           C  
ATOM    669  C   TYR A  88      -6.732   8.876   0.881  1.00  9.65           C  
ATOM    670  O   TYR A  88      -6.025   8.063   0.257  1.00 13.00           O  
ATOM    671  CB  TYR A  88      -8.883   7.703   1.518  1.00 10.62           C  
ATOM    672  CG  TYR A  88     -10.360   7.816   1.736  1.00  8.91           C  
ATOM    673  CD1 TYR A  88     -11.274   7.744   0.698  1.00 10.62           C  
ATOM    674  CD2 TYR A  88     -10.855   7.950   3.042  1.00  9.31           C  
ATOM    675  CE1 TYR A  88     -12.656   7.893   0.915  1.00 10.86           C  
ATOM    676  CE2 TYR A  88     -12.220   8.083   3.277  1.00  9.89           C  
ATOM    677  CZ  TYR A  88     -13.134   8.034   2.239  1.00 10.12           C  
ATOM    678  OH  TYR A  88     -14.465   8.128   2.450  1.00 12.51           O  
ATOM    679  N   ARG A  89      -6.243   9.717   1.784  0.50  8.88           N  
ATOM    680  CA  ARG A  89      -4.810   9.908   2.008  0.50  9.29           C  
ATOM    681  C   ARG A  89      -4.181   8.981   3.057  0.50  7.86           C  
ATOM    682  O   ARG A  89      -4.564   9.021   4.227  0.50  8.70           O  
ATOM    683  CB  ARG A  89      -4.596  11.375   2.403  0.50 11.34           C  
ATOM    684  CG  ARG A  89      -3.180  11.805   2.743  0.50 12.67           C  
ATOM    685  CD  ARG A  89      -3.178  13.340   3.082  0.50 16.84           C  
ATOM    686  NE  ARG A  89      -3.740  14.141   1.999  0.50 16.37           N  
ATOM    687  CZ  ARG A  89      -3.831  15.467   2.019  0.50 12.62           C  
ATOM    688  NH1 ARG A  89      -3.395  16.146   3.072  0.50 15.01           N  
ATOM    689  NH2 ARG A  89      -4.356  16.114   0.989  0.50 14.64           N1+
ATOM    690  N   LEU A  90      -3.229   8.141   2.643  1.00  8.15           N  
ATOM    691  CA  LEU A  90      -2.559   7.258   3.592  1.00  8.09           C  
ATOM    692  C   LEU A  90      -2.043   8.052   4.815  1.00  7.93           C  
ATOM    693  O   LEU A  90      -1.368   9.061   4.619  1.00  9.93           O  
ATOM    694  CB  LEU A  90      -1.400   6.583   2.860  1.00  8.97           C  
ATOM    695  CG  LEU A  90      -0.493   5.679   3.755  1.00  8.56           C  
ATOM    696  CD1 LEU A  90      -1.268   4.474   4.339  1.00  9.56           C  
ATOM    697  CD2 LEU A  90       0.721   5.267   2.956  1.00  9.40           C  
ATOM    698  N   PHE A  91      -2.325   7.524   6.010  0.50  8.24           N  
ATOM    699  CA  PHE A  91      -1.961   8.167   7.281  0.50  9.16           C  
ATOM    700  C   PHE A  91      -1.000   7.291   8.100  0.50  7.11           C  
ATOM    701  O   PHE A  91       0.000   7.782   8.620  0.50  8.88           O  
ATOM    702  CB  PHE A  91      -3.216   8.476   8.126  0.50  9.82           C  
ATOM    703  CG  PHE A  91      -2.902   9.236   9.387  0.50 11.55           C  
ATOM    704  CD1 PHE A  91      -2.582  10.583   9.288  0.50 11.26           C  
ATOM    705  CD2 PHE A  91      -2.911   8.645  10.612  0.50 13.70           C  
ATOM    706  CE1 PHE A  91      -2.194  11.348  10.404  0.50 13.75           C  
ATOM    707  CE2 PHE A  91      -2.494   9.356  11.762  0.50 18.07           C  
ATOM    708  CZ  PHE A  91      -2.121  10.742  11.638  0.50 17.08           C  
ATOM    709  N   GLN A  92      -1.360   6.014   8.295  0.50  8.26           N  
ATOM    710  CA  GLN A  92      -0.566   5.142   9.133  0.50  7.85           C  
ATOM    711  C   GLN A  92      -0.837   3.689   8.761  0.50  8.67           C  
ATOM    712  O   GLN A  92      -1.852   3.391   8.133  0.50  9.64           O  
ATOM    713  CB  GLN A  92      -0.742   5.423  10.665  0.50 10.15           C  
ATOM    714  CG  GLN A  92      -2.121   5.236  11.259  0.50 14.27           C  
ATOM    715  CD  GLN A  92      -1.944   4.856  12.720  0.50 11.70           C  
ATOM    716  NE2 GLN A  92      -1.568   5.868  13.333  0.50 17.69           N  
ATOM    717  OE1 GLN A  92      -2.427   3.859  13.266  0.50 13.05           O  
ATOM    718  N   PHE A  93       0.014   2.800   9.275  1.00  7.54           N  
ATOM    719  CA  PHE A  93      -0.430   1.399   9.401  1.00  7.42           C  
ATOM    720  C   PHE A  93       0.012   0.890  10.752  1.00  7.07           C  
ATOM    721  O   PHE A  93       0.919   1.427  11.407  1.00  7.80           O  
ATOM    722  CB  PHE A  93       0.049   0.498   8.252  1.00  7.81           C  
ATOM    723  CG  PHE A  93       1.496   0.171   8.234  1.00  7.40           C  
ATOM    724  CD1 PHE A  93       2.045  -0.891   8.985  1.00  8.86           C  
ATOM    725  CD2 PHE A  93       2.381   0.933   7.478  1.00  8.37           C  
ATOM    726  CE1 PHE A  93       3.398  -1.184   8.912  1.00  8.89           C  
ATOM    727  CE2 PHE A  93       3.739   0.642   7.417  1.00  8.66           C  
ATOM    728  CZ  PHE A  93       4.247  -0.411   8.135  1.00  8.56           C  
ATOM    729  N   HIS A  94      -0.665  -0.184  11.179  1.00  7.40           N  
ATOM    730  CA  HIS A  94      -0.365  -0.860  12.435  1.00  6.76           C  
ATOM    731  C   HIS A  94      -0.933  -2.228  12.401  1.00  6.86           C  
ATOM    732  O   HIS A  94      -1.587  -2.635  11.415  1.00  7.39           O  
ATOM    733  CB  HIS A  94      -0.945   0.015  13.615  1.00  7.54           C  
ATOM    734  CG  HIS A  94      -2.413   0.090  13.563  1.00  6.70           C  
ATOM    735  CD2 HIS A  94      -3.392  -0.791  13.993  1.00  7.54           C  
ATOM    736  ND1 HIS A  94      -3.114   1.118  13.005  1.00  8.25           N  
ATOM    737  CE1 HIS A  94      -4.424   0.876  13.113  1.00  8.00           C  
ATOM    738  NE2 HIS A  94      -4.646  -0.273  13.683  1.00  7.31           N  
ATOM    739  N   PHE A  95      -0.742  -2.992  13.467  1.00  6.65           N  
ATOM    740  CA  PHE A  95      -1.202  -4.351  13.620  1.00  6.99           C  
ATOM    741  C   PHE A  95      -2.005  -4.517  14.872  1.00  6.57           C  
ATOM    742  O   PHE A  95      -1.881  -3.757  15.843  1.00  7.81           O  
ATOM    743  CB  PHE A  95      -0.018  -5.323  13.664  1.00  7.94           C  
ATOM    744  CG  PHE A  95       0.887  -5.232  12.468  1.00  7.53           C  
ATOM    745  CD1 PHE A  95       1.944  -4.262  12.451  1.00  8.38           C  
ATOM    746  CD2 PHE A  95       0.710  -6.057  11.370  1.00  8.01           C  
ATOM    747  CE1 PHE A  95       2.742  -4.174  11.341  1.00  8.60           C  
ATOM    748  CE2 PHE A  95       1.562  -5.954  10.255  1.00  8.85           C  
ATOM    749  CZ  PHE A  95       2.581  -5.014  10.257  1.00  8.81           C  
ATOM    750  N   HIS A  96      -2.795  -5.585  14.902  1.00  6.83           N  
ATOM    751  CA  HIS A  96      -3.352  -6.145  16.151  1.00  7.28           C  
ATOM    752  C   HIS A  96      -2.924  -7.577  16.239  1.00  6.54           C  
ATOM    753  O   HIS A  96      -2.765  -8.257  15.211  1.00  7.91           O  
ATOM    754  CB  HIS A  96      -4.869  -6.032  16.193  1.00  7.54           C  
ATOM    755  CG  HIS A  96      -5.364  -4.644  16.044  1.00  6.99           C  
ATOM    756  CD2 HIS A  96      -5.464  -3.826  14.975  1.00  7.18           C  
ATOM    757  ND1 HIS A  96      -5.866  -3.903  17.104  1.00  8.00           N  
ATOM    758  CE1 HIS A  96      -6.236  -2.679  16.657  1.00  8.22           C  
ATOM    759  NE2 HIS A  96      -6.009  -2.622  15.347  1.00  7.75           N  
ATOM    760  N   TRP A  97      -2.776  -8.059  17.471  1.00  7.59           N  
ATOM    761  CA  TRP A  97      -2.416  -9.434  17.772  1.00  7.54           C  
ATOM    762  C   TRP A  97      -3.047  -9.830  19.056  1.00  7.74           C  
ATOM    763  O   TRP A  97      -3.642  -9.007  19.793  1.00  8.80           O  
ATOM    764  CB  TRP A  97      -0.884  -9.630  17.787  1.00  8.92           C  
ATOM    765  CG  TRP A  97      -0.215  -8.720  18.844  1.00  7.95           C  
ATOM    766  CD1 TRP A  97      -0.040  -9.004  20.160  1.00  8.45           C  
ATOM    767  CD2 TRP A  97       0.282  -7.398  18.626  1.00  7.93           C  
ATOM    768  CE2 TRP A  97       0.835  -6.942  19.854  1.00  7.71           C  
ATOM    769  CE3 TRP A  97       0.359  -6.544  17.516  1.00  8.19           C  
ATOM    770  NE1 TRP A  97       0.605  -7.951  20.766  1.00  8.77           N  
ATOM    771  CZ2 TRP A  97       1.480  -5.714  20.008  1.00  8.52           C  
ATOM    772  CZ3 TRP A  97       1.031  -5.331  17.659  1.00  8.38           C  
ATOM    773  CH2 TRP A  97       1.584  -4.933  18.912  1.00  9.11           C  
ATOM    774  N   GLY A  98      -2.977 -11.153  19.344  1.00  8.76           N  
ATOM    775  CA  GLY A  98      -3.631 -11.705  20.500  1.00 11.13           C  
ATOM    776  C   GLY A  98      -2.673 -12.320  21.412  1.00 12.17           C  
ATOM    777  O   GLY A  98      -1.493 -12.428  21.152  1.00 12.17           O  
ATOM    778  N   SER A  99      -3.235 -12.785  22.572  0.50 14.27           N  
ATOM    779  CA  SER A  99      -2.371 -13.406  23.533  0.50 19.89           C  
ATOM    780  C   SER A  99      -2.013 -14.793  23.070  0.50 12.81           C  
ATOM    781  O   SER A  99      -0.992 -15.290  23.639  0.50 15.44           O  
ATOM    782  CB  SER A  99      -3.006 -13.585  24.905  0.50 28.52           C  
ATOM    783  OG  SER A  99      -4.173 -14.351  24.678  0.50 23.55           O  
ATOM    784  N   THR A 100      -2.743 -15.439  22.186  0.50 11.77           N  
ATOM    785  CA  THR A 100      -2.341 -16.740  21.584  0.50 14.15           C  
ATOM    786  C   THR A 100      -2.216 -16.623  20.059  0.50 15.08           C  
ATOM    787  O   THR A 100      -2.862 -15.683  19.520  0.50 14.46           O  
ATOM    788  CB  THR A 100      -3.286 -17.837  21.988  0.50 12.49           C  
ATOM    789  CG2 THR A 100      -3.343 -17.896  23.577  0.50 15.43           C  
ATOM    790  OG1 THR A 100      -4.576 -17.667  21.336  0.50 14.40           O  
ATOM    791  N   ASN A 101      -1.478 -17.548  19.390  1.00 14.03           N  
ATOM    792  CA  ASN A 101      -1.611 -17.601  17.941  1.00 11.88           C  
ATOM    793  C   ASN A 101      -3.034 -17.919  17.553  1.00 12.31           C  
ATOM    794  O   ASN A 101      -3.411 -17.627  16.398  1.00 13.60           O  
ATOM    795  CB  ASN A 101      -0.711 -18.696  17.387  1.00 13.14           C  
ATOM    796  CG  ASN A 101       0.728 -18.319  17.472  1.00 15.44           C  
ATOM    797  ND2 ASN A 101       1.558 -19.334  17.145  1.00 17.68           N  
ATOM    798  OD1 ASN A 101       1.095 -17.190  17.784  1.00 18.19           O  
ATOM    799  N   GLU A 102      -3.815 -18.530  18.395  1.00 13.22           N  
ATOM    800  CA  GLU A 102      -5.161 -18.961  18.047  1.00 15.06           C  
ATOM    801  C   GLU A 102      -6.135 -17.850  17.711  1.00 13.39           C  
ATOM    802  O   GLU A 102      -7.078 -18.063  16.948  1.00 16.33           O  
ATOM    803  CB  GLU A 102      -5.727 -19.890  19.128  1.00 19.77           C  
ATOM    804  CG  GLU A 102      -5.135 -21.292  19.087  1.00 27.31           C  
ATOM    805  CD  GLU A 102      -3.616 -21.283  19.108  1.00 48.27           C  
ATOM    806  OE1 GLU A 102      -3.062 -20.451  19.890  1.00 87.42           O  
ATOM    807  OE2 GLU A 102      -3.004 -22.099  18.344  1.00 57.61           O1-
ATOM    808  N   HIS A 103      -5.922 -16.653  18.271  1.00 12.03           N  
ATOM    809  CA  HIS A 103      -6.807 -15.538  17.975  1.00 11.89           C  
ATOM    810  C   HIS A 103      -6.103 -14.262  18.216  1.00 11.17           C  
ATOM    811  O   HIS A 103      -6.124 -13.699  19.394  1.00 13.14           O  
ATOM    812  CB  HIS A 103      -8.095 -15.627  18.856  1.00 14.14           C  
ATOM    813  CG  HIS A 103      -9.111 -14.501  18.525  1.00 14.56           C  
ATOM    814  CD2 HIS A 103     -10.195 -14.296  19.354  1.00 13.38           C  
ATOM    815  ND1 HIS A 103      -9.128 -13.478  17.536  1.00 19.94           N  
ATOM    816  CE1 HIS A 103     -10.277 -12.787  17.823  1.00 20.27           C  
ATOM    817  NE2 HIS A 103     -10.911 -13.264  18.894  1.00 14.91           N  
ATOM    818  N   GLY A 104      -5.697 -13.596  17.205  1.00 13.04           N  
ATOM    819  CA  GLY A 104      -5.123 -12.255  17.313  1.00 11.18           C  
ATOM    820  C   GLY A 104      -5.740 -11.254  16.335  1.00  9.10           C  
ATOM    821  O   GLY A 104      -5.518 -10.068  16.453  1.00 10.07           O  
ATOM    822  N   SER A 105      -6.474 -11.757  15.306  1.00  8.60           N  
ATOM    823  CA  SER A 105      -7.151 -10.815  14.427  1.00  8.10           C  
ATOM    824  C   SER A 105      -8.305 -10.141  15.131  1.00  8.15           C  
ATOM    825  O   SER A 105      -8.738 -10.536  16.230  1.00  9.83           O  
ATOM    826  CB  SER A 105      -7.574 -11.525  13.139  1.00  8.32           C  
ATOM    827  OG  SER A 105      -8.573 -12.518  13.391  1.00  8.86           O  
ATOM    828  N   GLU A 106      -8.790  -9.093  14.484  1.00  8.35           N  
ATOM    829  CA  GLU A 106      -9.987  -8.382  14.944  1.00  8.26           C  
ATOM    830  C   GLU A 106     -11.176  -8.930  14.130  1.00  7.65           C  
ATOM    831  O   GLU A 106     -12.116  -9.474  14.684  1.00  8.74           O  
ATOM    832  CB  GLU A 106      -9.775  -6.877  14.806  1.00  8.28           C  
ATOM    833  CG  GLU A 106      -8.669  -6.422  15.776  1.00 10.93           C  
ATOM    834  CD  GLU A 106      -8.857  -5.001  16.220  1.00  7.76           C  
ATOM    835  OE1 GLU A 106      -8.990  -4.805  17.458  1.00  9.41           O  
ATOM    836  OE2 GLU A 106      -8.889  -4.105  15.373  1.00  8.48           O1-
ATOM    837  N   HIS A 107     -11.151  -8.727  12.808  1.00  7.69           N  
ATOM    838  CA  HIS A 107     -12.162  -9.372  11.975  1.00  7.80           C  
ATOM    839  C   HIS A 107     -11.993 -10.890  12.038  1.00  7.61           C  
ATOM    840  O   HIS A 107     -10.899 -11.424  12.220  1.00  8.65           O  
ATOM    841  CB  HIS A 107     -12.093  -8.822  10.559  1.00  7.93           C  
ATOM    842  CG  HIS A 107     -12.472  -7.389  10.521  1.00  7.42           C  
ATOM    843  CD2 HIS A 107     -13.681  -6.795  10.361  1.00  7.83           C  
ATOM    844  ND1 HIS A 107     -11.567  -6.348  10.741  1.00  7.74           N  
ATOM    845  CE1 HIS A 107     -12.258  -5.196  10.722  1.00  7.49           C  
ATOM    846  NE2 HIS A 107     -13.562  -5.436  10.500  1.00  7.81           N  
ATOM    847  N   THR A 108     -13.118 -11.571  11.770  1.00  8.30           N  
ATOM    848  CA  THR A 108     -13.132 -13.019  11.561  1.00  8.84           C  
ATOM    849  C   THR A 108     -13.929 -13.282  10.319  1.00  8.31           C  
ATOM    850  O   THR A 108     -14.695 -12.445   9.868  1.00  8.86           O  
ATOM    851  CB  THR A 108     -13.709 -13.755  12.784  1.00  9.35           C  
ATOM    852  CG2 THR A 108     -12.936 -13.459  14.062  1.00 11.20           C  
ATOM    853  OG1 THR A 108     -15.052 -13.345  13.012  1.00 10.22           O  
ATOM    854  N   VAL A 109     -13.726 -14.455   9.724  1.00  9.51           N  
ATOM    855  CA  VAL A 109     -14.396 -14.809   8.419  1.00  9.71           C  
ATOM    856  C   VAL A 109     -14.984 -16.170   8.678  1.00 10.63           C  
ATOM    857  O   VAL A 109     -14.291 -17.152   8.961  1.00 11.45           O  
ATOM    858  CB  VAL A 109     -13.478 -14.791   7.247  1.00 11.31           C  
ATOM    859  CG1 VAL A 109     -14.265 -15.208   5.982  1.00 13.51           C  
ATOM    860  CG2 VAL A 109     -12.860 -13.386   7.041  1.00 12.80           C  
ATOM    861  N   ASP A 110     -16.320 -16.250   8.648  1.00 11.45           N  
ATOM    862  CA  ASP A 110     -17.036 -17.531   8.916  1.00 12.36           C  
ATOM    863  C   ASP A 110     -16.609 -18.018  10.288  1.00 12.33           C  
ATOM    864  O   ASP A 110     -16.497 -19.268  10.467  1.00 14.07           O  
ATOM    865  CB  ASP A 110     -16.840 -18.555   7.774  1.00 14.06           C  
ATOM    866  CG  ASP A 110     -17.591 -18.084   6.532  1.00 14.66           C  
ATOM    867  OD1 ASP A 110     -18.662 -17.446   6.649  1.00 17.57           O  
ATOM    868  OD2 ASP A 110     -17.085 -18.291   5.435  1.00 16.96           O1-
ATOM    869  N   GLY A 111     -16.399 -17.155  11.223  1.00 11.38           N  
ATOM    870  CA  GLY A 111     -16.010 -17.520  12.607  1.00 12.64           C  
ATOM    871  C   GLY A 111     -14.581 -17.904  12.760  1.00 12.22           C  
ATOM    872  O   GLY A 111     -14.189 -18.150  13.918  1.00 13.92           O  
ATOM    873  N   VAL A 112     -13.796 -17.908  11.702  1.00 11.84           N  
ATOM    874  CA  VAL A 112     -12.382 -18.308  11.813  1.00 11.81           C  
ATOM    875  C   VAL A 112     -11.545 -17.089  12.262  1.00 10.38           C  
ATOM    876  O   VAL A 112     -11.660 -15.979  11.696  1.00 10.45           O  
ATOM    877  CB  VAL A 112     -11.872 -18.836  10.464  1.00 13.14           C  
ATOM    878  CG1 VAL A 112     -10.389 -19.131  10.518  1.00 14.19           C  
ATOM    879  CG2 VAL A 112     -12.693 -20.091  10.011  1.00 15.59           C  
ATOM    880  N   LYS A 113     -10.797 -17.315  13.319  1.00 11.14           N  
ATOM    881  CA  LYS A 113      -9.903 -16.335  13.894  1.00 10.89           C  
ATOM    882  C   LYS A 113      -8.507 -16.502  13.378  1.00 10.33           C  
ATOM    883  O   LYS A 113      -7.974 -17.621  13.384  1.00 13.69           O  
ATOM    884  CB  LYS A 113      -9.904 -16.482  15.436  1.00 12.66           C  
ATOM    885  CG  LYS A 113     -11.311 -16.280  16.010  1.00 14.98           C  
ATOM    886  CD  LYS A 113     -11.485 -16.938  17.350  1.00 21.31           C  
ATOM    887  CE  LYS A 113     -12.907 -16.873  17.637  1.00 36.66           C  
ATOM    888  NZ  LYS A 113     -13.040 -17.744  18.920  1.00 34.64           N1+
ATOM    889  N   TYR A 114      -7.901 -15.446  12.857  0.50  8.05           N  
ATOM    890  CA  TYR A 114      -6.509 -15.451  12.408  0.50  8.92           C  
ATOM    891  C   TYR A 114      -5.588 -14.995  13.568  0.50  8.23           C  
ATOM    892  O   TYR A 114      -6.071 -14.543  14.620  0.50  9.02           O  
ATOM    893  CB  TYR A 114      -6.335 -14.637  11.124  0.50  9.19           C  
ATOM    894  CG  TYR A 114      -6.896 -15.354   9.908  0.50  7.80           C  
ATOM    895  CD1 TYR A 114      -8.260 -15.600   9.792  0.50  9.50           C  
ATOM    896  CD2 TYR A 114      -6.065 -15.807   8.890  0.50  8.18           C  
ATOM    897  CE1 TYR A 114      -8.780 -16.262   8.693  0.50 10.76           C  
ATOM    898  CE2 TYR A 114      -6.577 -16.470   7.787  0.50 10.13           C  
ATOM    899  CZ  TYR A 114      -7.936 -16.695   7.692  0.50 12.25           C  
ATOM    900  OH  TYR A 114      -8.455 -17.358   6.595  0.50 14.09           O  
ATOM    901  N   SER A 115      -4.272 -15.056  13.369  0.50  8.11           N  
ATOM    902  CA  SER A 115      -3.342 -14.797  14.489  0.50  9.16           C  
ATOM    903  C   SER A 115      -2.961 -13.340  14.586  0.50  8.57           C  
ATOM    904  O   SER A 115      -2.305 -13.008  15.586  0.50  8.24           O  
ATOM    905  CB  SER A 115      -1.978 -15.523  14.288  0.50 10.68           C  
ATOM    906  OG  SER A 115      -2.241 -16.872  14.160  0.50 11.46           O  
ATOM    907  N   ALA A 116      -3.274 -12.505  13.582  1.00  8.21           N  
ATOM    908  CA  ALA A 116      -2.988 -11.061  13.709  1.00  7.41           C  
ATOM    909  C   ALA A 116      -3.741 -10.380  12.578  1.00  6.89           C  
ATOM    910  O   ALA A 116      -4.346 -11.063  11.726  1.00  7.37           O  
ATOM    911  CB  ALA A 116      -1.507 -10.754  13.673  1.00  7.85           C  
ATOM    912  N   GLU A 117      -3.694  -9.059  12.545  1.00  7.07           N  
ATOM    913  CA  GLU A 117      -4.360  -8.317  11.474  1.00  6.61           C  
ATOM    914  C   GLU A 117      -3.575  -7.043  11.245  1.00  6.45           C  
ATOM    915  O   GLU A 117      -3.167  -6.381  12.193  1.00  7.87           O  
ATOM    916  CB  GLU A 117      -5.816  -8.033  11.881  1.00  7.70           C  
ATOM    917  CG  GLU A 117      -6.650  -7.388  10.787  1.00  7.96           C  
ATOM    918  CD  GLU A 117      -8.128  -7.388  11.125  1.00  7.39           C  
ATOM    919  OE1 GLU A 117      -8.841  -6.451  10.722  1.00  8.53           O  
ATOM    920  OE2 GLU A 117      -8.587  -8.367  11.767  1.00  8.63           O1-
ATOM    921  N   LEU A 118      -3.380  -6.712   9.957  1.00  6.50           N  
ATOM    922  CA  LEU A 118      -2.760  -5.467   9.523  1.00  6.69           C  
ATOM    923  C   LEU A 118      -3.861  -4.463   9.181  1.00  6.63           C  
ATOM    924  O   LEU A 118      -4.813  -4.825   8.470  1.00  6.87           O  
ATOM    925  CB  LEU A 118      -1.922  -5.738   8.264  1.00  7.59           C  
ATOM    926  CG  LEU A 118      -1.474  -4.556   7.427  1.00  7.53           C  
ATOM    927  CD1 LEU A 118      -0.484  -3.641   8.186  1.00  8.44           C  
ATOM    928  CD2 LEU A 118      -0.859  -5.051   6.117  1.00  9.75           C  
ATOM    929  N   HIS A 119      -3.724  -3.211   9.660  1.00  6.61           N  
ATOM    930  CA  HIS A 119      -4.617  -2.109   9.331  1.00  6.35           C  
ATOM    931  C   HIS A 119      -3.829  -1.031   8.628  1.00  6.32           C  
ATOM    932  O   HIS A 119      -2.856  -0.524   9.208  1.00  7.52           O  
ATOM    933  CB  HIS A 119      -5.270  -1.551  10.578  1.00  7.14           C  
ATOM    934  CG  HIS A 119      -6.297  -2.487  11.161  1.00  6.26           C  
ATOM    935  CD2 HIS A 119      -6.897  -3.558  10.571  1.00  7.16           C  
ATOM    936  ND1 HIS A 119      -6.817  -2.381  12.438  1.00  7.28           N  
ATOM    937  CE1 HIS A 119      -7.723  -3.362  12.608  1.00  7.32           C  
ATOM    938  NE2 HIS A 119      -7.770  -4.084  11.483  1.00  6.98           N  
ATOM    939  N   VAL A 120      -4.252  -0.652   7.442  1.00  6.43           N  
ATOM    940  CA  VAL A 120      -3.632   0.458   6.693  1.00  6.96           C  
ATOM    941  C   VAL A 120      -4.690   1.579   6.625  1.00  6.50           C  
ATOM    942  O   VAL A 120      -5.729   1.373   5.999  1.00  7.04           O  
ATOM    943  CB  VAL A 120      -3.175   0.028   5.304  1.00  6.86           C  
ATOM    944  CG1 VAL A 120      -2.420   1.208   4.650  1.00  8.18           C  
ATOM    945  CG2 VAL A 120      -2.315  -1.230   5.369  1.00  8.73           C  
ATOM    946  N   ALA A 121      -4.437   2.668   7.321  1.00  7.66           N  
ATOM    947  CA  ALA A 121      -5.489   3.679   7.611  1.00  7.54           C  
ATOM    948  C   ALA A 121      -5.261   4.937   6.756  1.00  7.65           C  
ATOM    949  O   ALA A 121      -4.135   5.375   6.518  1.00  8.45           O  
ATOM    950  CB  ALA A 121      -5.445   4.025   9.090  1.00  8.81           C  
ATOM    951  N   HIS A 122      -6.416   5.514   6.366  1.00  8.04           N  
ATOM    952  CA  HIS A 122      -6.438   6.655   5.433  1.00  8.22           C  
ATOM    953  C   HIS A 122      -7.533   7.602   5.888  1.00  8.07           C  
ATOM    954  O   HIS A 122      -8.521   7.174   6.507  1.00  9.57           O  
ATOM    955  CB  HIS A 122      -6.789   6.187   4.015  1.00  8.53           C  
ATOM    956  CG  HIS A 122      -6.032   5.032   3.523  1.00  7.82           C  
ATOM    957  CD2 HIS A 122      -5.051   4.895   2.573  1.00  8.30           C  
ATOM    958  ND1 HIS A 122      -6.252   3.725   3.995  1.00  7.53           N  
ATOM    959  CE1 HIS A 122      -5.425   2.918   3.295  1.00  7.96           C  
ATOM    960  NE2 HIS A 122      -4.693   3.596   2.426  1.00  7.94           N  
ATOM    961  N   TRP A 123      -7.443   8.890   5.471  1.00  8.45           N  
ATOM    962  CA  TRP A 123      -8.493   9.836   5.765  1.00  8.75           C  
ATOM    963  C   TRP A 123      -8.907  10.593   4.532  1.00  8.51           C  
ATOM    964  O   TRP A 123      -8.162  10.744   3.563  1.00 10.10           O  
ATOM    965  CB  TRP A 123      -8.165  10.742   6.963  1.00  9.86           C  
ATOM    966  CG  TRP A 123      -7.031  11.724   6.755  1.00  9.00           C  
ATOM    967  CD1 TRP A 123      -5.739  11.534   7.073  1.00  9.65           C  
ATOM    968  CD2 TRP A 123      -7.141  13.081   6.305  1.00  9.55           C  
ATOM    969  CE2 TRP A 123      -5.859  13.641   6.362  1.00 10.43           C  
ATOM    970  CE3 TRP A 123      -8.211  13.885   5.882  1.00 10.99           C  
ATOM    971  NE1 TRP A 123      -4.996  12.680   6.829  1.00 10.83           N  
ATOM    972  CZ2 TRP A 123      -5.614  14.977   5.990  1.00 11.97           C  
ATOM    973  CZ3 TRP A 123      -8.004  15.214   5.546  1.00 12.19           C  
ATOM    974  CH2 TRP A 123      -6.700  15.726   5.596  1.00 12.27           C  
ATOM    975  N   ASN A 124     -10.174  11.102   4.553  1.00  9.20           N  
ATOM    976  CA  ASN A 124     -10.773  11.706   3.360  1.00  9.56           C  
ATOM    977  C   ASN A 124     -10.294  13.173   3.195  1.00  9.44           C  
ATOM    978  O   ASN A 124     -10.946  14.097   3.634  1.00 10.97           O  
ATOM    979  CB  ASN A 124     -12.276  11.631   3.491  1.00 10.58           C  
ATOM    980  CG  ASN A 124     -12.972  11.987   2.228  1.00 11.62           C  
ATOM    981  ND2 ASN A 124     -14.222  11.576   2.109  1.00 14.28           N  
ATOM    982  OD1 ASN A 124     -12.408  12.692   1.353  1.00 12.33           O  
ATOM    983  N   SER A 125      -9.184  13.340   2.491  1.00 11.64           N  
ATOM    984  CA  SER A 125      -8.593  14.650   2.270  1.00 12.64           C  
ATOM    985  C   SER A 125      -9.251  15.342   1.067  1.00 14.61           C  
ATOM    986  O   SER A 125      -8.926  16.444   0.742  1.00 17.11           O  
ATOM    987  CB  SER A 125      -7.115  14.571   2.120  1.00 15.40           C  
ATOM    988  OG  SER A 125      -6.869  13.762   0.971  1.00 16.82           O  
ATOM    989  N   ALA A 126     -10.213  14.673   0.367  1.00 15.83           N  
ATOM    990  CA  ALA A 126     -10.932  15.378  -0.642  1.00 16.56           C  
ATOM    991  C   ALA A 126     -12.014  16.227   0.011  1.00 15.96           C  
ATOM    992  O   ALA A 126     -12.321  17.365  -0.365  1.00 22.33           O  
ATOM    993  CB  ALA A 126     -11.530  14.290  -1.596  1.00 18.85           C  
ATOM    994  N   LYS A 127     -12.721  15.715   0.989  1.00 13.72           N  
ATOM    995  CA  LYS A 127     -13.840  16.417   1.642  1.00 12.21           C  
ATOM    996  C   LYS A 127     -13.410  17.202   2.817  1.00 12.19           C  
ATOM    997  O   LYS A 127     -14.055  18.206   3.128  1.00 14.66           O  
ATOM    998  CB  LYS A 127     -14.836  15.403   2.032  1.00 15.02           C  
ATOM    999  CG  LYS A 127     -16.146  16.014   2.369  1.00 20.16           C  
ATOM   1000  CD  LYS A 127     -17.250  14.957   2.356  1.00 21.70           C  
ATOM   1001  CE  LYS A 127     -18.502  15.464   3.074  1.00 22.69           C  
ATOM   1002  NZ  LYS A 127     -19.485  14.433   3.031  1.00 24.37           N1+
ATOM   1003  N   TYR A 128     -12.367  16.805   3.537  1.00 10.57           N  
ATOM   1004  CA  TYR A 128     -11.964  17.406   4.749  1.00 10.74           C  
ATOM   1005  C   TYR A 128     -10.565  17.893   4.645  1.00 11.63           C  
ATOM   1006  O   TYR A 128      -9.842  17.555   3.733  1.00 11.76           O  
ATOM   1007  CB  TYR A 128     -12.141  16.462   5.935  1.00 11.76           C  
ATOM   1008  CG  TYR A 128     -13.552  15.892   5.958  1.00 10.64           C  
ATOM   1009  CD1 TYR A 128     -14.658  16.719   6.226  1.00 12.55           C  
ATOM   1010  CD2 TYR A 128     -13.813  14.551   5.730  1.00 10.31           C  
ATOM   1011  CE1 TYR A 128     -15.953  16.219   6.168  1.00 12.42           C  
ATOM   1012  CE2 TYR A 128     -15.093  14.057   5.684  1.00 11.61           C  
ATOM   1013  CZ  TYR A 128     -16.165  14.892   5.904  1.00 11.38           C  
ATOM   1014  OH  TYR A 128     -17.464  14.445   5.886  1.00 13.87           O  
ATOM   1015  N   SER A 129     -10.117  18.726   5.636  1.00 12.78           N  
ATOM   1016  CA  SER A 129      -8.808  19.344   5.528  1.00 13.05           C  
ATOM   1017  C   SER A 129      -7.858  18.895   6.606  1.00 13.22           C  
ATOM   1018  O   SER A 129      -6.695  19.277   6.573  1.00 15.32           O  
ATOM   1019  CB  SER A 129      -8.971  20.882   5.689  1.00 14.35           C  
ATOM   1020  OG  SER A 129      -9.585  21.340   4.502  1.00 14.82           O  
ATOM   1021  N   SER A 130      -8.256  17.990   7.532  1.00 12.45           N  
ATOM   1022  CA  SER A 130      -7.299  17.446   8.506  1.00 12.04           C  
ATOM   1023  C   SER A 130      -7.901  16.104   8.924  1.00 11.84           C  
ATOM   1024  O   SER A 130      -9.121  15.907   8.924  1.00 12.18           O  
ATOM   1025  CB  SER A 130      -7.133  18.406   9.701  1.00 14.48           C  
ATOM   1026  OG  SER A 130      -8.355  18.540  10.415  1.00 15.36           O  
ATOM   1027  N   LEU A 131      -7.048  15.265   9.461  1.00 11.87           N  
ATOM   1028  CA  LEU A 131      -7.498  14.060  10.138  1.00 12.30           C  
ATOM   1029  C   LEU A 131      -8.428  14.417  11.273  1.00 12.27           C  
ATOM   1030  O   LEU A 131      -9.404  13.743  11.499  1.00 13.29           O  
ATOM   1031  CB  LEU A 131      -6.288  13.236  10.610  1.00 12.69           C  
ATOM   1032  CG  LEU A 131      -6.607  12.059  11.472  1.00 12.93           C  
ATOM   1033  CD1 LEU A 131      -7.453  11.019  10.770  1.00 15.59           C  
ATOM   1034  CD2 LEU A 131      -5.347  11.343  11.972  1.00 14.93           C  
ATOM   1035  N   ALA A 132      -8.098  15.501  12.007  1.00 14.47           N  
ATOM   1036  CA  ALA A 132      -8.874  15.906  13.162  1.00 16.00           C  
ATOM   1037  C   ALA A 132     -10.317  16.126  12.721  1.00 13.92           C  
ATOM   1038  O   ALA A 132     -11.276  15.725  13.385  1.00 16.99           O  
ATOM   1039  CB  ALA A 132      -8.300  17.151  13.790  1.00 19.61           C  
ATOM   1040  N   GLU A 133     -10.507  16.842  11.607  1.00 13.31           N  
ATOM   1041  CA  GLU A 133     -11.853  17.086  11.073  1.00 13.22           C  
ATOM   1042  C   GLU A 133     -12.528  15.784  10.577  1.00 12.35           C  
ATOM   1043  O   GLU A 133     -13.670  15.514  10.847  1.00 14.89           O  
ATOM   1044  CB  GLU A 133     -11.725  18.106   9.934  1.00 13.87           C  
ATOM   1045  CG  GLU A 133     -13.016  18.460   9.304  1.00 15.12           C  
ATOM   1046  CD  GLU A 133     -12.919  19.452   8.140  1.00 14.50           C  
ATOM   1047  OE1 GLU A 133     -11.783  19.745   7.723  1.00 14.30           O  
ATOM   1048  OE2 GLU A 133     -13.962  19.890   7.611  1.00 16.28           O1-
ATOM   1049  N   ALA A 134     -11.738  14.937   9.871  1.00 12.58           N  
ATOM   1050  CA  ALA A 134     -12.321  13.749   9.228  1.00 11.14           C  
ATOM   1051  C   ALA A 134     -12.668  12.655  10.215  1.00 10.38           C  
ATOM   1052  O   ALA A 134     -13.527  11.808   9.906  1.00 11.32           O  
ATOM   1053  CB  ALA A 134     -11.290  13.214   8.252  1.00 10.91           C  
ATOM   1054  N   ALA A 135     -11.957  12.558  11.325  1.00 12.15           N  
ATOM   1055  CA  ALA A 135     -11.967  11.298  12.070  1.00 13.01           C  
ATOM   1056  C   ALA A 135     -13.323  10.988  12.688  1.00 12.13           C  
ATOM   1057  O   ALA A 135     -13.558   9.821  12.965  1.00 12.52           O  
ATOM   1058  CB  ALA A 135     -10.901  11.356  13.179  1.00 17.94           C  
ATOM   1059  N   SER A 136     -14.194  11.967  12.881  1.00 12.23           N  
ATOM   1060  CA  SER A 136     -15.528  11.721  13.454  1.00 13.49           C  
ATOM   1061  C   SER A 136     -16.613  11.697  12.419  1.00 12.69           C  
ATOM   1062  O   SER A 136     -17.793  11.646  12.765  1.00 17.01           O  
ATOM   1063  CB  SER A 136     -15.867  12.687  14.553  1.00 19.33           C  
ATOM   1064  OG  SER A 136     -15.786  13.979  13.974  1.00 24.41           O  
ATOM   1065  N   LYS A 137     -16.274  11.779  11.124  0.50 11.82           N  
ATOM   1066  CA  LYS A 137     -17.263  11.896  10.044  0.50 10.85           C  
ATOM   1067  C   LYS A 137     -17.575  10.489   9.500  0.50 10.23           C  
ATOM   1068  O   LYS A 137     -16.649   9.687   9.339  0.50 10.57           O  
ATOM   1069  CB  LYS A 137     -16.696  12.782   8.917  0.50 11.53           C  
ATOM   1070  CG  LYS A 137     -16.275  14.179   9.395  0.50 13.23           C  
ATOM   1071  CD  LYS A 137     -17.492  14.967   9.909  0.50 15.45           C  
ATOM   1072  CE  LYS A 137     -17.130  16.420  10.179  0.50 14.79           C  
ATOM   1073  NZ  LYS A 137     -16.179  16.527  11.323  0.50 13.85           N1+
ATOM   1074  N   ALA A 138     -18.816  10.188   9.142  1.00 12.25           N  
ATOM   1075  CA  ALA A 138     -19.137   8.843   8.653  1.00 12.20           C  
ATOM   1076  C   ALA A 138     -18.326   8.474   7.445  1.00 10.92           C  
ATOM   1077  O   ALA A 138     -18.026   7.263   7.306  1.00 11.83           O  
ATOM   1078  CB  ALA A 138     -20.642   8.830   8.294  1.00 14.62           C  
ATOM   1079  N   ASP A 139     -17.960   9.405   6.568  1.00 10.94           N  
ATOM   1080  CA  ASP A 139     -17.200   9.181   5.398  1.00 10.32           C  
ATOM   1081  C   ASP A 139     -15.763   9.595   5.575  1.00  9.84           C  
ATOM   1082  O   ASP A 139     -15.028   9.797   4.607  1.00 10.83           O  
ATOM   1083  CB  ASP A 139     -17.785   9.862   4.150  1.00 12.60           C  
ATOM   1084  CG  ASP A 139     -17.920  11.381   4.346  1.00 12.79           C  
ATOM   1085  OD1 ASP A 139     -17.593  11.893   5.470  1.00 13.20           O  
ATOM   1086  OD2 ASP A 139     -18.313  12.033   3.400  1.00 18.41           O1-
ATOM   1087  N   GLY A 140     -15.294   9.732   6.836  1.00  9.74           N  
ATOM   1088  CA  GLY A 140     -13.993  10.361   7.066  1.00  8.71           C  
ATOM   1089  C   GLY A 140     -12.806   9.466   6.907  1.00  8.39           C  
ATOM   1090  O   GLY A 140     -11.724   9.926   6.493  1.00  9.29           O  
ATOM   1091  N   LEU A 141     -12.909   8.155   7.260  1.00  8.51           N  
ATOM   1092  CA  LEU A 141     -11.746   7.283   7.310  1.00  8.47           C  
ATOM   1093  C   LEU A 141     -11.962   6.039   6.446  1.00  7.82           C  
ATOM   1094  O   LEU A 141     -13.104   5.570   6.252  1.00  8.12           O  
ATOM   1095  CB  LEU A 141     -11.472   6.816   8.772  1.00  8.88           C  
ATOM   1096  CG  LEU A 141     -11.262   7.987   9.782  1.00  9.69           C  
ATOM   1097  CD1 LEU A 141     -11.001   7.360  11.142  1.00 11.11           C  
ATOM   1098  CD2 LEU A 141     -10.108   8.898   9.383  1.00 11.63           C  
ATOM   1099  N   ALA A 142     -10.866   5.466   5.987  1.00  8.30           N  
ATOM   1100  CA  ALA A 142     -10.918   4.183   5.224  1.00  8.45           C  
ATOM   1101  C   ALA A 142      -9.772   3.344   5.755  1.00  7.72           C  
ATOM   1102  O   ALA A 142      -8.627   3.846   5.748  1.00  8.41           O  
ATOM   1103  CB  ALA A 142     -10.791   4.443   3.751  1.00  9.72           C  
ATOM   1104  N   VAL A 143     -10.039   2.100   6.088  1.00  7.22           N  
ATOM   1105  CA  VAL A 143      -8.983   1.236   6.608  1.00  7.14           C  
ATOM   1106  C   VAL A 143      -9.037  -0.060   5.806  1.00  6.51           C  
ATOM   1107  O   VAL A 143     -10.066  -0.688   5.670  1.00  7.30           O  
ATOM   1108  CB  VAL A 143      -9.074   0.991   8.128  1.00  7.62           C  
ATOM   1109  CG1 VAL A 143      -7.894   0.173   8.615  1.00  8.91           C  
ATOM   1110  CG2 VAL A 143      -9.139   2.295   8.910  1.00  9.32           C  
ATOM   1111  N   ILE A 144      -7.856  -0.465   5.310  1.00  6.78           N  
ATOM   1112  CA  ILE A 144      -7.663  -1.790   4.710  1.00  6.84           C  
ATOM   1113  C   ILE A 144      -7.238  -2.730   5.797  1.00  6.88           C  
ATOM   1114  O   ILE A 144      -6.240  -2.482   6.493  1.00  7.78           O  
ATOM   1115  CB  ILE A 144      -6.647  -1.778   3.597  1.00  7.43           C  
ATOM   1116  CG1 ILE A 144      -7.002  -0.757   2.482  1.00  9.66           C  
ATOM   1117  CG2 ILE A 144      -6.463  -3.182   3.011  1.00  8.78           C  
ATOM   1118  CD1 ILE A 144      -5.854  -0.562   1.512  1.00 10.94           C  
ATOM   1119  N   GLY A 145      -7.979  -3.837   5.981  1.00  7.38           N  
ATOM   1120  CA  GLY A 145      -7.576  -4.892   6.896  1.00  6.72           C  
ATOM   1121  C   GLY A 145      -7.124  -6.111   6.174  1.00  7.19           C  
ATOM   1122  O   GLY A 145      -7.772  -6.544   5.192  1.00  7.95           O  
ATOM   1123  N   VAL A 146      -6.035  -6.685   6.637  1.00  6.76           N  
ATOM   1124  CA  VAL A 146      -5.481  -7.903   6.085  1.00  7.56           C  
ATOM   1125  C   VAL A 146      -5.321  -8.924   7.197  1.00  6.46           C  
ATOM   1126  O   VAL A 146      -4.604  -8.650   8.200  1.00  7.91           O  
ATOM   1127  CB  VAL A 146      -4.140  -7.695   5.365  1.00  7.36           C  
ATOM   1128  CG1 VAL A 146      -3.691  -8.996   4.721  1.00  9.76           C  
ATOM   1129  CG2 VAL A 146      -4.226  -6.554   4.346  1.00  8.76           C  
ATOM   1130  N   LEU A 147      -5.993 -10.062   7.092  0.50  7.02           N  
ATOM   1131  CA  LEU A 147      -5.833 -11.142   8.063  0.50  7.29           C  
ATOM   1132  C   LEU A 147      -4.469 -11.802   7.907  0.50  7.08           C  
ATOM   1133  O   LEU A 147      -4.019 -12.024   6.780  0.50  8.21           O  
ATOM   1134  CB  LEU A 147      -6.946 -12.196   7.935  0.50  8.35           C  
ATOM   1135  CG  LEU A 147      -8.275 -11.479   8.158  0.50  8.44           C  
ATOM   1136  CD1 LEU A 147      -9.460 -12.169   7.473  0.50 12.74           C  
ATOM   1137  CD2 LEU A 147      -8.540 -11.288   9.635  0.50  7.19           C  
ATOM   1138  N   MET A 148      -3.872 -12.150   9.051  1.00  7.72           N  
ATOM   1139  CA  MET A 148      -2.517 -12.698   9.053  1.00  7.59           C  
ATOM   1140  C   MET A 148      -2.590 -14.096   9.622  1.00  7.76           C  
ATOM   1141  O   MET A 148      -2.986 -14.297  10.779  1.00  8.53           O  
ATOM   1142  CB  MET A 148      -1.576 -11.814   9.831  1.00  7.75           C  
ATOM   1143  CG  MET A 148      -1.524 -10.411   9.237  1.00  7.93           C  
ATOM   1144  SD  MET A 148      -0.573  -9.200  10.186  1.00  8.40           S  
ATOM   1145  CE  MET A 148       1.059  -9.884  10.156  1.00 11.65           C  
ATOM   1146  N   LYS A 149      -2.258 -15.076   8.771  1.00  8.46           N  
ATOM   1147  CA  LYS A 149      -2.391 -16.503   9.090  1.00  9.13           C  
ATOM   1148  C   LYS A 149      -1.048 -17.034   9.553  1.00  8.50           C  
ATOM   1149  O   LYS A 149      -0.031 -16.936   8.817  1.00  9.05           O  
ATOM   1150  CB  LYS A 149      -2.815 -17.233   7.820  1.00 10.08           C  
ATOM   1151  CG  LYS A 149      -2.993 -18.712   8.050  1.00 12.35           C  
ATOM   1152  CD  LYS A 149      -3.547 -19.433   6.728  1.00 16.68           C  
ATOM   1153  CE  LYS A 149      -3.592 -21.003   7.024  1.00 22.31           C  
ATOM   1154  NZ  LYS A 149      -4.400 -21.435   8.161  1.00 29.06           N1+
ATOM   1155  N   VAL A 150      -0.991 -17.630  10.743  1.00  8.78           N  
ATOM   1156  CA  VAL A 150       0.302 -18.107  11.265  1.00  8.92           C  
ATOM   1157  C   VAL A 150       0.797 -19.246  10.386  1.00  9.34           C  
ATOM   1158  O   VAL A 150       0.039 -20.137   9.974  1.00 10.96           O  
ATOM   1159  CB  VAL A 150       0.167 -18.459  12.742  1.00 10.12           C  
ATOM   1160  CG1 VAL A 150      -0.743 -19.670  13.054  1.00 12.51           C  
ATOM   1161  CG2 VAL A 150       1.597 -18.638  13.321  1.00 12.65           C  
ATOM   1162  N   GLY A 151       2.100 -19.195  10.110  1.00  9.69           N  
ATOM   1163  CA  GLY A 151       2.694 -20.200   9.225  1.00 11.51           C  
ATOM   1164  C   GLY A 151       4.151 -19.792   8.980  1.00 10.40           C  
ATOM   1165  O   GLY A 151       4.896 -19.482   9.906  1.00 11.52           O  
ATOM   1166  N   GLU A 152       4.521 -19.716   7.729  1.00 10.88           N  
ATOM   1167  CA  GLU A 152       5.906 -19.349   7.420  1.00 13.11           C  
ATOM   1168  C   GLU A 152       6.146 -17.878   7.757  1.00  9.74           C  
ATOM   1169  O   GLU A 152       5.298 -17.009   7.621  1.00 10.84           O  
ATOM   1170  CB  GLU A 152       6.171 -19.578   5.927  1.00 19.78           C  
ATOM   1171  CG  GLU A 152       6.039 -21.049   5.581  1.00 26.43           C  
ATOM   1172  CD  GLU A 152       7.177 -22.001   5.860  1.00 53.48           C  
ATOM   1173  OE1 GLU A 152       7.224 -22.977   5.022  1.00 71.49           O  
ATOM   1174  OE2 GLU A 152       8.013 -21.788   6.837  1.00 63.35           O1-
ATOM   1175  N   ALA A 153       7.395 -17.564   8.101  1.00 10.45           N  
ATOM   1176  CA  ALA A 153       7.788 -16.193   8.313  1.00  9.25           C  
ATOM   1177  C   ALA A 153       7.539 -15.384   7.059  1.00  9.22           C  
ATOM   1178  O   ALA A 153       7.772 -15.850   5.928  1.00 10.79           O  
ATOM   1179  CB  ALA A 153       9.288 -16.129   8.674  1.00 11.38           C  
ATOM   1180  N   ASN A 154       7.108 -14.159   7.255  1.00  8.64           N  
ATOM   1181  CA  ASN A 154       6.781 -13.243   6.175  1.00  8.70           C  
ATOM   1182  C   ASN A 154       7.931 -12.253   6.034  1.00  8.82           C  
ATOM   1183  O   ASN A 154       8.086 -11.369   6.905  1.00  9.26           O  
ATOM   1184  CB  ASN A 154       5.498 -12.513   6.500  1.00  9.68           C  
ATOM   1185  CG  ASN A 154       5.024 -11.647   5.369  1.00  9.26           C  
ATOM   1186  ND2 ASN A 154       3.772 -11.323   5.342  1.00  9.56           N  
ATOM   1187  OD1 ASN A 154       5.838 -11.232   4.522  1.00 11.29           O  
ATOM   1188  N   PRO A 155       8.760 -12.356   4.999  1.00  9.67           N  
ATOM   1189  CA  PRO A 155       9.958 -11.514   4.988  1.00 10.97           C  
ATOM   1190  C   PRO A 155       9.591 -10.074   4.762  1.00 12.02           C  
ATOM   1191  O   PRO A 155      10.414  -9.157   5.005  1.00 13.08           O  
ATOM   1192  CB  PRO A 155      10.770 -12.073   3.824  1.00 14.77           C  
ATOM   1193  CG  PRO A 155       9.829 -12.792   2.962  1.00 16.69           C  
ATOM   1194  CD  PRO A 155       8.709 -13.341   3.893  1.00 11.84           C  
ATOM   1195  N   LYS A 156       8.405  -9.777   4.192  0.50  9.95           N  
ATOM   1196  CA  LYS A 156       7.901  -8.420   3.986  0.50 11.27           C  
ATOM   1197  C   LYS A 156       7.808  -7.634   5.300  0.50  9.77           C  
ATOM   1198  O   LYS A 156       7.726  -6.426   5.264  0.50 12.11           O  
ATOM   1199  CB  LYS A 156       6.487  -8.391   3.375  0.50 14.23           C  
ATOM   1200  CG  LYS A 156       6.322  -9.113   2.123  0.50 15.95           C  
ATOM   1201  CD  LYS A 156       7.075  -8.433   0.977  0.50 19.15           C  
ATOM   1202  CE  LYS A 156       6.524  -8.829  -0.310  0.50 16.45           C  
ATOM   1203  NZ  LYS A 156       4.988  -8.701  -0.638  0.50 15.08           N1+
ATOM   1204  N   LEU A 157       7.668  -8.327   6.417  1.00 10.33           N  
ATOM   1205  CA  LEU A 157       7.595  -7.677   7.756  1.00 10.34           C  
ATOM   1206  C   LEU A 157       8.972  -7.282   8.271  1.00 11.69           C  
ATOM   1207  O   LEU A 157       8.979  -6.630   9.334  1.00 11.55           O  
ATOM   1208  CB  LEU A 157       6.949  -8.636   8.735  1.00 11.08           C  
ATOM   1209  CG  LEU A 157       5.553  -8.997   8.392  1.00 10.94           C  
ATOM   1210  CD1 LEU A 157       5.006 -10.080   9.478  1.00 12.54           C  
ATOM   1211  CD2 LEU A 157       4.556  -7.824   8.404  1.00 14.79           C  
ATOM   1212  N   GLN A 158      10.071  -7.640   7.589  0.50 12.90           N  
ATOM   1213  CA  GLN A 158      11.341  -7.542   8.345  0.50 15.13           C  
ATOM   1214  C   GLN A 158      11.743  -6.097   8.658  0.50 12.48           C  
ATOM   1215  O   GLN A 158      12.270  -5.861   9.744  0.50 12.25           O  
ATOM   1216  CB  GLN A 158      12.372  -8.354   7.617  0.50 16.55           C  
ATOM   1217  CG  GLN A 158      13.633  -8.439   8.483  0.50 16.79           C  
ATOM   1218  CD  GLN A 158      14.784  -8.979   7.703  0.50 14.84           C  
ATOM   1219  NE2 GLN A 158      15.931  -8.507   8.001  0.50 13.29           N  
ATOM   1220  OE1 GLN A 158      14.660  -9.898   6.840  0.50 12.67           O  
ATOM   1221  N   LYS A 159      11.487  -5.115   7.815  1.00 12.48           N  
ATOM   1222  CA  LYS A 159      11.868  -3.736   8.126  1.00 13.34           C  
ATOM   1223  C   LYS A 159      11.142  -3.318   9.359  1.00 11.30           C  
ATOM   1224  O   LYS A 159      11.713  -2.669  10.234  1.00 13.10           O  
ATOM   1225  CB  LYS A 159      11.617  -2.794   6.927  1.00 15.60           C  
ATOM   1226  CG  LYS A 159      12.115  -1.331   7.245  1.00 17.89           C  
ATOM   1227  CD  LYS A 159      11.606  -0.233   6.233  1.00 19.34           C  
ATOM   1228  CE  LYS A 159      11.907   1.236   6.653  1.00 18.67           C  
ATOM   1229  NZ  LYS A 159      13.310   1.474   6.257  1.00 22.55           N1+
ATOM   1230  N   VAL A 160       9.784  -3.627   9.425  1.00 10.99           N  
ATOM   1231  CA  VAL A 160       9.034  -3.245  10.580  1.00 10.11           C  
ATOM   1232  C   VAL A 160       9.568  -3.916  11.836  1.00  9.22           C  
ATOM   1233  O   VAL A 160       9.804  -3.275  12.861  1.00 10.56           O  
ATOM   1234  CB  VAL A 160       7.554  -3.568  10.379  1.00 10.36           C  
ATOM   1235  CG1 VAL A 160       6.818  -3.438  11.683  1.00 15.52           C  
ATOM   1236  CG2 VAL A 160       6.962  -2.794   9.272  1.00 15.56           C  
ATOM   1237  N   LEU A 161       9.786  -5.235  11.788  1.00  9.35           N  
ATOM   1238  CA  LEU A 161      10.199  -5.972  12.989  1.00  9.66           C  
ATOM   1239  C   LEU A 161      11.587  -5.516  13.403  1.00  9.99           C  
ATOM   1240  O   LEU A 161      11.814  -5.395  14.625  1.00 11.27           O  
ATOM   1241  CB  LEU A 161      10.171  -7.453  12.670  1.00 12.09           C  
ATOM   1242  CG  LEU A 161       8.767  -8.038  12.418  1.00 11.76           C  
ATOM   1243  CD1 LEU A 161       8.819  -9.415  11.867  1.00 15.94           C  
ATOM   1244  CD2 LEU A 161       7.995  -7.975  13.701  1.00 17.13           C  
ATOM   1245  N   ASP A 162      12.501  -5.232  12.502  1.00 10.53           N  
ATOM   1246  CA  ASP A 162      13.834  -4.809  12.844  1.00 11.38           C  
ATOM   1247  C   ASP A 162      13.786  -3.450  13.527  1.00 10.71           C  
ATOM   1248  O   ASP A 162      14.722  -3.116  14.257  1.00 13.16           O  
ATOM   1249  CB  ASP A 162      14.738  -4.762  11.611  1.00 13.32           C  
ATOM   1250  CG  ASP A 162      15.232  -6.149  11.094  1.00 14.55           C  
ATOM   1251  OD1 ASP A 162      15.033  -7.134  11.724  1.00 17.35           O  
ATOM   1252  OD2 ASP A 162      15.860  -6.161   9.997  1.00 18.48           O1-
ATOM   1253  N   ALA A 163      12.764  -2.640  13.245  1.00  9.37           N  
ATOM   1254  CA  ALA A 163      12.669  -1.336  13.806  1.00 10.01           C  
ATOM   1255  C   ALA A 163      12.224  -1.319  15.275  1.00  9.55           C  
ATOM   1256  O   ALA A 163      12.419  -0.322  15.992  1.00 11.11           O  
ATOM   1257  CB  ALA A 163      11.714  -0.436  13.004  1.00 11.30           C  
ATOM   1258  N   LEU A 164      11.612  -2.395  15.746  1.00  9.49           N  
ATOM   1259  CA  LEU A 164      10.973  -2.417  17.047  1.00  9.65           C  
ATOM   1260  C   LEU A 164      11.974  -2.240  18.162  1.00  9.83           C  
ATOM   1261  O   LEU A 164      11.641  -1.683  19.238  1.00 10.41           O  
ATOM   1262  CB  LEU A 164      10.170  -3.672  17.245  1.00 10.00           C  
ATOM   1263  CG  LEU A 164       8.988  -3.864  16.289  1.00 10.64           C  
ATOM   1264  CD1 LEU A 164       8.250  -5.145  16.669  1.00 12.14           C  
ATOM   1265  CD2 LEU A 164       8.072  -2.622  16.300  1.00 11.96           C  
ATOM   1266  N   GLN A 165      13.235  -2.700  17.982  1.00 10.20           N  
ATOM   1267  CA  GLN A 165      14.220  -2.580  19.042  1.00 10.75           C  
ATOM   1268  C   GLN A 165      14.462  -1.134  19.407  1.00  9.87           C  
ATOM   1269  O   GLN A 165      14.950  -0.917  20.530  1.00 11.19           O  
ATOM   1270  CB  GLN A 165      15.525  -3.318  18.659  1.00 12.17           C  
ATOM   1271  CG  GLN A 165      16.115  -3.124  17.325  1.00 14.94           C  
ATOM   1272  CD  GLN A 165      16.553  -1.762  17.044  1.00 14.26           C  
ATOM   1273  NE2 GLN A 165      16.231  -1.172  15.867  1.00 15.41           N  
ATOM   1274  OE1 GLN A 165      17.253  -1.107  17.900  1.00 16.73           O  
ATOM   1275  N   ALA A 166      14.165  -0.159  18.562  1.00 10.24           N  
ATOM   1276  CA  ALA A 166      14.397   1.233  18.895  1.00 10.77           C  
ATOM   1277  C   ALA A 166      13.185   1.898  19.543  1.00 10.43           C  
ATOM   1278  O   ALA A 166      13.294   3.078  19.953  1.00 11.53           O  
ATOM   1279  CB  ALA A 166      14.762   2.009  17.626  1.00 13.41           C  
ATOM   1280  N   ILE A 167      12.064   1.185  19.659  1.00  9.45           N  
ATOM   1281  CA  ILE A 167      10.828   1.791  20.239  1.00  9.70           C  
ATOM   1282  C   ILE A 167      10.230   0.870  21.294  1.00  9.30           C  
ATOM   1283  O   ILE A 167       9.029   0.632  21.337  1.00  9.86           O  
ATOM   1284  CB  ILE A 167       9.827   2.189  19.149  1.00 10.26           C  
ATOM   1285  CG1 ILE A 167       9.349   0.945  18.297  1.00 10.30           C  
ATOM   1286  CG2 ILE A 167      10.419   3.300  18.260  1.00 12.65           C  
ATOM   1287  CD1 ILE A 167       7.903   1.069  17.943  1.00 12.44           C  
ATOM   1288  N   LYS A 168      11.107   0.299  22.183  1.00  9.87           N  
ATOM   1289  CA  LYS A 168      10.690  -0.739  23.105  1.00  9.74           C  
ATOM   1290  C   LYS A 168       9.611  -0.372  24.078  1.00  8.50           C  
ATOM   1291  O   LYS A 168       8.716  -1.187  24.355  1.00  9.81           O  
ATOM   1292  CB  LYS A 168      11.903  -1.281  23.869  1.00 11.24           C  
ATOM   1293  CG  LYS A 168      12.304  -2.693  23.476  1.00 16.19           C  
ATOM   1294  CD  LYS A 168      11.479  -3.192  22.300  1.00 18.93           C  
ATOM   1295  CE  LYS A 168      10.675  -4.427  22.673  1.00 19.33           C  
ATOM   1296  NZ  LYS A 168      11.396  -5.682  22.327  1.00 26.35           N1+
ATOM   1297  N   THR A 169       9.670   0.874  24.536  1.00  9.30           N  
ATOM   1298  CA  THR A 169       8.775   1.328  25.605  1.00  8.93           C  
ATOM   1299  C   THR A 169       7.892   2.471  25.140  1.00  8.97           C  
ATOM   1300  O   THR A 169       8.183   3.182  24.156  1.00  9.55           O  
ATOM   1301  CB  THR A 169       9.610   1.738  26.847  1.00  9.75           C  
ATOM   1302  CG2 THR A 169      10.246   0.500  27.465  1.00 10.54           C  
ATOM   1303  OG1 THR A 169      10.619   2.635  26.425  1.00 10.25           O  
ATOM   1304  N   LYS A 170       6.835   2.698  25.922  1.00  9.94           N  
ATOM   1305  CA  LYS A 170       5.756   3.658  25.573  1.00  9.67           C  
ATOM   1306  C   LYS A 170       6.307   5.027  25.322  1.00  9.76           C  
ATOM   1307  O   LYS A 170       7.062   5.581  26.145  1.00 11.04           O  
ATOM   1308  CB  LYS A 170       4.750   3.676  26.687  1.00 12.01           C  
ATOM   1309  CG  LYS A 170       3.611   4.666  26.402  1.00 13.24           C  
ATOM   1310  CD  LYS A 170       2.538   4.518  27.495  1.00 16.15           C  
ATOM   1311  CE  LYS A 170       1.251   5.284  27.087  1.00 32.37           C  
ATOM   1312  NZ  LYS A 170       0.071   4.696  27.821  1.00 66.65           N1+
ATOM   1313  N   GLY A 171       5.940   5.591  24.201  1.00 10.24           N  
ATOM   1314  CA  GLY A 171       6.300   6.965  23.837  1.00 11.55           C  
ATOM   1315  C   GLY A 171       7.557   7.062  23.011  1.00 11.05           C  
ATOM   1316  O   GLY A 171       7.795   8.099  22.415  1.00 12.70           O  
ATOM   1317  N   LYS A 172       8.373   5.983  22.949  1.00  9.48           N  
ATOM   1318  CA  LYS A 172       9.554   6.036  22.099  1.00 10.55           C  
ATOM   1319  C   LYS A 172       9.140   6.075  20.631  1.00  9.46           C  
ATOM   1320  O   LYS A 172       8.139   5.497  20.235  1.00 10.10           O  
ATOM   1321  CB  LYS A 172      10.485   4.878  22.331  1.00 11.35           C  
ATOM   1322  CG  LYS A 172      11.201   4.950  23.706  1.00 13.45           C  
ATOM   1323  CD  LYS A 172      12.420   4.021  23.749  1.00 13.68           C  
ATOM   1324  CE  LYS A 172      13.579   4.535  22.898  1.00 14.96           C  
ATOM   1325  NZ  LYS A 172      14.743   3.655  22.830  1.00 16.24           N1+
ATOM   1326  N   ARG A 173       9.977   6.710  19.839  1.00 10.23           N  
ATOM   1327  CA  ARG A 173       9.716   6.844  18.417  1.00  9.90           C  
ATOM   1328  C   ARG A 173      11.034   6.916  17.673  1.00 10.10           C  
ATOM   1329  O   ARG A 173      12.076   7.298  18.243  1.00 12.65           O  
ATOM   1330  CB  ARG A 173       8.883   8.096  18.138  1.00 11.46           C  
ATOM   1331  CG  ARG A 173       9.465   9.375  18.719  1.00 14.67           C  
ATOM   1332  CD  ARG A 173       8.382  10.413  18.962  1.00 16.37           C  
ATOM   1333  NE  ARG A 173       7.531  10.062  20.095  1.00 18.40           N  
ATOM   1334  CZ  ARG A 173       6.208  10.197  20.106  1.00 20.65           C  
ATOM   1335  NH1 ARG A 173       5.580  10.678  19.044  1.00 23.21           N  
ATOM   1336  NH2 ARG A 173       5.514   9.851  21.183  1.00 22.63           N1+
ATOM   1337  N   ALA A 174      11.002   6.651  16.381  1.00 10.29           N  
ATOM   1338  CA  ALA A 174      12.235   6.645  15.571  1.00 11.60           C  
ATOM   1339  C   ALA A 174      11.872   6.907  14.140  1.00 10.81           C  
ATOM   1340  O   ALA A 174      10.786   6.548  13.685  1.00 10.26           O  
ATOM   1341  CB  ALA A 174      12.972   5.324  15.637  1.00 13.19           C  
ATOM   1342  N   PRO A 175      12.703   7.603  13.356  0.50 10.19           N  
ATOM   1343  CA  PRO A 175      12.382   7.715  11.907  0.50 10.32           C  
ATOM   1344  C   PRO A 175      12.226   6.355  11.257  0.50  9.79           C  
ATOM   1345  O   PRO A 175      12.999   5.408  11.542  0.50  8.66           O  
ATOM   1346  CB  PRO A 175      13.689   8.430  11.348  0.50 10.35           C  
ATOM   1347  CG  PRO A 175      14.185   9.251  12.548  0.50 12.14           C  
ATOM   1348  CD  PRO A 175      13.953   8.316  13.741  0.50 11.37           C  
ATOM   1349  N   PHE A 176      11.328   6.259  10.297  1.00 10.18           N  
ATOM   1350  CA  PHE A 176      11.017   5.044   9.553  1.00  9.82           C  
ATOM   1351  C   PHE A 176      10.712   5.539   8.160  1.00 10.09           C  
ATOM   1352  O   PHE A 176       9.660   6.156   7.934  1.00 11.15           O  
ATOM   1353  CB  PHE A 176       9.806   4.319  10.223  1.00 10.02           C  
ATOM   1354  CG  PHE A 176       9.529   3.003   9.607  1.00  9.93           C  
ATOM   1355  CD1 PHE A 176       8.749   2.862   8.433  1.00 10.49           C  
ATOM   1356  CD2 PHE A 176      10.030   1.829  10.210  1.00 11.45           C  
ATOM   1357  CE1 PHE A 176       8.503   1.599   7.898  1.00 11.69           C  
ATOM   1358  CE2 PHE A 176       9.737   0.576   9.713  1.00 13.96           C  
ATOM   1359  CZ  PHE A 176       8.994   0.486   8.526  1.00 12.25           C  
ATOM   1360  N   THR A 177      11.661   5.301   7.240  1.00 11.28           N  
ATOM   1361  CA  THR A 177      11.590   6.003   5.915  1.00 11.79           C  
ATOM   1362  C   THR A 177      11.671   5.036   4.779  1.00 10.85           C  
ATOM   1363  O   THR A 177      12.058   3.897   4.936  1.00 12.34           O  
ATOM   1364  CB  THR A 177      12.700   7.064   5.847  1.00 13.11           C  
ATOM   1365  CG2 THR A 177      12.572   8.114   6.944  1.00 16.94           C  
ATOM   1366  OG1 THR A 177      13.959   6.342   5.945  1.00 16.85           O  
ATOM   1367  N   ASN A 178      11.310   5.553   3.593  1.00 11.21           N  
ATOM   1368  CA  ASN A 178      11.463   4.829   2.355  1.00 12.37           C  
ATOM   1369  C   ASN A 178      10.766   3.441   2.409  1.00 11.33           C  
ATOM   1370  O   ASN A 178      11.405   2.380   2.290  1.00 13.64           O  
ATOM   1371  CB  ASN A 178      12.962   4.623   1.949  1.00 14.14           C  
ATOM   1372  CG  ASN A 178      13.070   3.957   0.568  1.00 17.64           C  
ATOM   1373  ND2 ASN A 178      12.233   4.140  -0.322  1.00 20.92           N  
ATOM   1374  OD1 ASN A 178      14.165   3.204   0.376  1.00 20.47           O  
ATOM   1375  N   PHE A 179       9.451   3.481   2.549  1.00 10.13           N  
ATOM   1376  CA  PHE A 179       8.681   2.195   2.682  1.00  9.96           C  
ATOM   1377  C   PHE A 179       7.321   2.390   2.085  1.00  8.69           C  
ATOM   1378  O   PHE A 179       6.602   3.326   2.482  1.00 10.54           O  
ATOM   1379  CB  PHE A 179       8.597   1.837   4.175  1.00 10.45           C  
ATOM   1380  CG  PHE A 179       7.944   0.500   4.375  1.00  9.83           C  
ATOM   1381  CD1 PHE A 179       8.686  -0.685   4.071  1.00 12.53           C  
ATOM   1382  CD2 PHE A 179       6.649   0.340   4.768  1.00  9.86           C  
ATOM   1383  CE1 PHE A 179       8.141  -1.949   4.221  1.00 13.23           C  
ATOM   1384  CE2 PHE A 179       6.065  -0.885   4.962  1.00 10.12           C  
ATOM   1385  CZ  PHE A 179       6.799  -2.059   4.664  1.00 10.95           C  
ATOM   1386  N   ASP A 180       6.965   1.495   1.172  1.00  9.68           N  
ATOM   1387  CA  ASP A 180       5.636   1.503   0.555  1.00  9.30           C  
ATOM   1388  C   ASP A 180       4.865   0.386   1.192  1.00  9.20           C  
ATOM   1389  O   ASP A 180       5.141  -0.809   0.952  1.00 10.05           O  
ATOM   1390  CB  ASP A 180       5.795   1.263  -0.965  1.00 10.47           C  
ATOM   1391  CG  ASP A 180       4.477   1.166  -1.695  1.00  9.41           C  
ATOM   1392  OD1 ASP A 180       3.437   0.956  -1.056  1.00 10.07           O  
ATOM   1393  OD2 ASP A 180       4.475   1.293  -2.944  1.00 11.92           O1-
ATOM   1394  N   PRO A 181       3.835   0.644   2.022  1.00  8.82           N  
ATOM   1395  CA  PRO A 181       3.166  -0.406   2.766  1.00  9.53           C  
ATOM   1396  C   PRO A 181       2.266  -1.268   1.907  1.00  8.90           C  
ATOM   1397  O   PRO A 181       1.767  -2.300   2.384  1.00  9.14           O  
ATOM   1398  CB  PRO A 181       2.436   0.318   3.862  1.00 10.55           C  
ATOM   1399  CG  PRO A 181       2.144   1.669   3.253  1.00 10.52           C  
ATOM   1400  CD  PRO A 181       3.316   2.007   2.390  1.00  8.97           C  
ATOM   1401  N   SER A 182       2.088  -0.908   0.610  1.00  9.49           N  
ATOM   1402  CA  SER A 182       1.369  -1.822  -0.248  1.00  9.77           C  
ATOM   1403  C   SER A 182       2.143  -3.100  -0.467  1.00  9.05           C  
ATOM   1404  O   SER A 182       1.553  -4.121  -0.851  1.00 10.97           O  
ATOM   1405  CB  SER A 182       0.936  -1.213  -1.558  1.00 11.97           C  
ATOM   1406  OG  SER A 182       2.043  -0.989  -2.380  1.00 12.80           O  
ATOM   1407  N   THR A 183       3.437  -3.129  -0.170  1.00  9.48           N  
ATOM   1408  CA  THR A 183       4.219  -4.347  -0.178  1.00 10.33           C  
ATOM   1409  C   THR A 183       3.721  -5.375   0.836  1.00  9.77           C  
ATOM   1410  O   THR A 183       4.032  -6.554   0.677  1.00 12.16           O  
ATOM   1411  CB  THR A 183       5.683  -4.042   0.072  1.00 11.45           C  
ATOM   1412  CG2 THR A 183       6.387  -3.171  -0.957  1.00 17.06           C  
ATOM   1413  OG1 THR A 183       5.882  -3.525   1.413  1.00 12.69           O  
ATOM   1414  N   LEU A 184       2.993  -4.940   1.848  1.00  8.60           N  
ATOM   1415  CA  LEU A 184       2.491  -5.843   2.899  1.00  9.11           C  
ATOM   1416  C   LEU A 184       1.144  -6.468   2.494  1.00  8.76           C  
ATOM   1417  O   LEU A 184       0.714  -7.410   3.151  1.00  9.69           O  
ATOM   1418  CB  LEU A 184       2.277  -5.071   4.188  1.00  9.39           C  
ATOM   1419  CG  LEU A 184       3.563  -4.495   4.785  1.00 10.84           C  
ATOM   1420  CD1 LEU A 184       3.203  -3.622   5.957  1.00 15.83           C  
ATOM   1421  CD2 LEU A 184       4.628  -5.511   5.079  1.00 14.79           C  
ATOM   1422  N   LEU A 185       0.479  -5.930   1.466  1.00  8.94           N  
ATOM   1423  CA  LEU A 185      -0.809  -6.441   1.068  1.00  9.04           C  
ATOM   1424  C   LEU A 185      -0.689  -7.745   0.315  1.00  8.62           C  
ATOM   1425  O   LEU A 185       0.359  -8.075  -0.253  1.00  9.58           O  
ATOM   1426  CB  LEU A 185      -1.494  -5.384   0.183  1.00 10.23           C  
ATOM   1427  CG  LEU A 185      -1.715  -4.030   0.874  1.00 10.30           C  
ATOM   1428  CD1 LEU A 185      -2.348  -3.025  -0.087  1.00 13.83           C  
ATOM   1429  CD2 LEU A 185      -2.603  -4.137   2.150  1.00 12.45           C  
ATOM   1430  N   PRO A 186      -1.768  -8.550   0.252  1.00  8.89           N  
ATOM   1431  CA  PRO A 186      -1.745  -9.784  -0.543  1.00  9.39           C  
ATOM   1432  C   PRO A 186      -1.648  -9.449  -2.022  1.00  8.96           C  
ATOM   1433  O   PRO A 186      -1.879  -8.315  -2.447  1.00 10.29           O  
ATOM   1434  CB  PRO A 186      -3.037 -10.469  -0.142  1.00 10.61           C  
ATOM   1435  CG  PRO A 186      -3.967  -9.359   0.289  1.00 10.65           C  
ATOM   1436  CD  PRO A 186      -3.059  -8.347   0.940  1.00  9.59           C  
ATOM   1437  N   SER A 187      -1.338 -10.480  -2.820  0.50  9.88           N  
ATOM   1438  CA  SER A 187      -1.188 -10.298  -4.274  0.50 10.81           C  
ATOM   1439  C   SER A 187      -2.447  -9.763  -4.909  0.50 11.63           C  
ATOM   1440  O   SER A 187      -2.312  -8.906  -5.821  0.50 13.32           O  
ATOM   1441  CB  SER A 187      -0.949 -11.657  -4.935  0.50 13.88           C  
ATOM   1442  OG  SER A 187       0.300 -12.093  -4.620  0.50 14.15           O  
ATOM   1443  N   SER A 188      -3.582 -10.307  -4.559  1.00 13.20           N  
ATOM   1444  CA  SER A 188      -4.879  -9.817  -5.048  1.00 16.04           C  
ATOM   1445  C   SER A 188      -5.542  -8.983  -4.009  1.00 12.10           C  
ATOM   1446  O   SER A 188      -5.460  -9.278  -2.781  1.00 12.13           O  
ATOM   1447  CB  SER A 188      -5.790 -11.057  -5.229  1.00 26.46           C  
ATOM   1448  OG  SER A 188      -7.193 -10.656  -5.312  1.00 28.35           O  
ATOM   1449  N   LEU A 189      -6.235  -7.945  -4.452  1.00 11.28           N  
ATOM   1450  CA  LEU A 189      -6.947  -7.020  -3.610  1.00 10.20           C  
ATOM   1451  C   LEU A 189      -8.448  -7.192  -3.683  1.00 10.20           C  
ATOM   1452  O   LEU A 189      -9.221  -6.279  -3.392  1.00 10.93           O  
ATOM   1453  CB  LEU A 189      -6.583  -5.542  -3.816  1.00 12.36           C  
ATOM   1454  CG  LEU A 189      -5.059  -5.303  -3.685  1.00 14.44           C  
ATOM   1455  CD1 LEU A 189      -4.734  -3.828  -3.969  1.00 17.58           C  
ATOM   1456  CD2 LEU A 189      -4.621  -5.677  -2.259  1.00 13.85           C  
ATOM   1457  N   ASP A 190      -8.953  -8.398  -3.981  1.00  9.85           N  
ATOM   1458  CA  ASP A 190     -10.357  -8.703  -3.822  1.00  9.55           C  
ATOM   1459  C   ASP A 190     -10.762  -8.389  -2.381  1.00  8.18           C  
ATOM   1460  O   ASP A 190      -9.965  -8.650  -1.466  1.00  8.36           O  
ATOM   1461  CB  ASP A 190     -10.683 -10.150  -4.122  1.00 12.15           C  
ATOM   1462  CG  ASP A 190     -10.392 -10.552  -5.510  1.00 17.47           C  
ATOM   1463  OD1 ASP A 190     -10.576  -9.806  -6.406  1.00 18.84           O  
ATOM   1464  OD2 ASP A 190     -10.224 -11.833  -5.666  1.00 27.65           O1-
ATOM   1465  N   PHE A 191     -11.953  -7.879  -2.116  1.00  8.38           N  
ATOM   1466  CA  PHE A 191     -12.247  -7.388  -0.770  1.00  7.46           C  
ATOM   1467  C   PHE A 191     -13.744  -7.495  -0.452  1.00  7.67           C  
ATOM   1468  O   PHE A 191     -14.583  -7.567  -1.345  1.00  8.38           O  
ATOM   1469  CB  PHE A 191     -11.794  -5.915  -0.634  1.00  8.57           C  
ATOM   1470  CG  PHE A 191     -12.578  -4.958  -1.530  1.00  8.57           C  
ATOM   1471  CD1 PHE A 191     -12.151  -4.714  -2.805  1.00  9.44           C  
ATOM   1472  CD2 PHE A 191     -13.692  -4.298  -1.040  1.00  9.36           C  
ATOM   1473  CE1 PHE A 191     -12.873  -3.880  -3.639  1.00  9.79           C  
ATOM   1474  CE2 PHE A 191     -14.465  -3.428  -1.889  1.00 10.39           C  
ATOM   1475  CZ  PHE A 191     -13.999  -3.237  -3.176  1.00 11.58           C  
ATOM   1476  N   TRP A 192     -14.004  -7.426   0.851  1.00  7.75           N  
ATOM   1477  CA  TRP A 192     -15.296  -7.115   1.406  1.00  7.80           C  
ATOM   1478  C   TRP A 192     -15.318  -5.718   1.952  1.00  7.63           C  
ATOM   1479  O   TRP A 192     -14.253  -5.208   2.394  1.00  8.84           O  
ATOM   1480  CB  TRP A 192     -15.624  -8.071   2.554  1.00  8.50           C  
ATOM   1481  CG  TRP A 192     -15.684  -9.516   2.143  1.00  8.35           C  
ATOM   1482  CD1 TRP A 192     -16.682 -10.133   1.390  1.00  9.74           C  
ATOM   1483  CD2 TRP A 192     -14.752 -10.565   2.512  1.00  8.37           C  
ATOM   1484  CE2 TRP A 192     -15.221 -11.775   1.920  1.00  9.49           C  
ATOM   1485  CE3 TRP A 192     -13.570 -10.578   3.239  1.00  9.44           C  
ATOM   1486  NE1 TRP A 192     -16.392 -11.444   1.275  1.00 10.89           N  
ATOM   1487  CZ2 TRP A 192     -14.544 -12.972   2.112  1.00 10.67           C  
ATOM   1488  CZ3 TRP A 192     -12.900 -11.744   3.378  1.00 10.28           C  
ATOM   1489  CH2 TRP A 192     -13.350 -12.970   2.845  1.00 10.57           C  
ATOM   1490  N   THR A 193     -16.449  -5.056   1.998  1.00  7.70           N  
ATOM   1491  CA  THR A 193     -16.512  -3.728   2.615  1.00  8.00           C  
ATOM   1492  C   THR A 193     -17.798  -3.590   3.415  1.00  7.73           C  
ATOM   1493  O   THR A 193     -18.859  -4.107   3.032  1.00  8.32           O  
ATOM   1494  CB  THR A 193     -16.385  -2.620   1.562  1.00  8.02           C  
ATOM   1495  CG2 THR A 193     -17.466  -2.617   0.516  1.00  9.53           C  
ATOM   1496  OG1 THR A 193     -16.394  -1.331   2.197  1.00  8.35           O  
ATOM   1497  N   TYR A 194     -17.696  -2.847   4.521  1.00  8.06           N  
ATOM   1498  CA  TYR A 194     -18.877  -2.549   5.319  1.00  8.51           C  
ATOM   1499  C   TYR A 194     -18.591  -1.241   6.060  1.00  8.09           C  
ATOM   1500  O   TYR A 194     -17.419  -0.886   6.282  1.00  8.27           O  
ATOM   1501  CB  TYR A 194     -19.218  -3.731   6.258  1.00  8.57           C  
ATOM   1502  CG  TYR A 194     -18.290  -3.855   7.402  1.00  8.21           C  
ATOM   1503  CD1 TYR A 194     -17.068  -4.495   7.313  1.00  8.44           C  
ATOM   1504  CD2 TYR A 194     -18.632  -3.277   8.672  1.00  9.15           C  
ATOM   1505  CE1 TYR A 194     -16.171  -4.527   8.386  1.00  8.59           C  
ATOM   1506  CE2 TYR A 194     -17.765  -3.339   9.738  1.00  8.19           C  
ATOM   1507  CZ  TYR A 194     -16.544  -3.923   9.588  1.00  7.67           C  
ATOM   1508  OH  TYR A 194     -15.692  -3.919  10.681  1.00  8.62           O  
ATOM   1509  N   PRO A 195     -19.660  -0.556   6.505  1.00  7.95           N  
ATOM   1510  CA  PRO A 195     -19.493   0.681   7.287  1.00  8.50           C  
ATOM   1511  C   PRO A 195     -19.296   0.336   8.762  1.00  8.14           C  
ATOM   1512  O   PRO A 195     -20.097  -0.407   9.350  1.00  9.17           O  
ATOM   1513  CB  PRO A 195     -20.817   1.428   7.064  1.00 10.02           C  
ATOM   1514  CG  PRO A 195     -21.840   0.312   6.841  1.00  9.81           C  
ATOM   1515  CD  PRO A 195     -21.070  -0.797   6.097  1.00  9.39           C  
ATOM   1516  N   GLY A 196     -18.210   0.834   9.357  1.00  7.96           N  
ATOM   1517  CA  GLY A 196     -17.959   0.506  10.725  1.00  7.82           C  
ATOM   1518  C   GLY A 196     -17.245   1.621  11.476  1.00  8.07           C  
ATOM   1519  O   GLY A 196     -17.495   2.829  11.265  1.00  8.77           O  
ATOM   1520  N   SER A 197     -16.339   1.219  12.371  1.00  8.37           N  
ATOM   1521  CA  SER A 197     -15.809   2.125  13.355  1.00  8.20           C  
ATOM   1522  C   SER A 197     -14.329   1.923  13.563  1.00  7.43           C  
ATOM   1523  O   SER A 197     -13.758   0.889  13.142  1.00  8.11           O  
ATOM   1524  CB  SER A 197     -16.509   1.952  14.696  1.00  9.21           C  
ATOM   1525  OG  SER A 197     -16.096   0.749  15.371  1.00  8.84           O  
ATOM   1526  N   LEU A 198     -13.656   2.886  14.191  0.50  6.27           N  
ATOM   1527  CA  LEU A 198     -12.350   2.557  14.790  0.50  7.86           C  
ATOM   1528  C   LEU A 198     -12.585   1.378  15.770  0.50  7.03           C  
ATOM   1529  O   LEU A 198     -13.685   1.268  16.378  0.50  7.71           O  
ATOM   1530  CB  LEU A 198     -11.883   3.807  15.636  0.50  8.93           C  
ATOM   1531  CG  LEU A 198     -11.734   5.126  14.834  0.50 11.64           C  
ATOM   1532  CD1 LEU A 198     -11.471   6.309  15.807  0.50 13.28           C  
ATOM   1533  CD2 LEU A 198     -10.630   4.912  13.802  0.50  9.91           C  
ATOM   1534  N   THR A 199     -11.580   0.510  15.978  1.00  8.30           N  
ATOM   1535  CA  THR A 199     -11.723  -0.685  16.797  1.00  8.58           C  
ATOM   1536  C   THR A 199     -11.242  -0.496  18.235  1.00  9.06           C  
ATOM   1537  O   THR A 199     -11.248  -1.442  19.012  1.00  9.12           O  
ATOM   1538  CB  THR A 199     -11.030  -1.924  16.180  1.00  8.43           C  
ATOM   1539  CG2 THR A 199     -11.560  -2.218  14.782  1.00  9.05           C  
ATOM   1540  OG1 THR A 199      -9.633  -1.620  16.140  1.00  8.30           O  
ATOM   1541  N   HIS A 200     -10.854   0.729  18.611  1.00  9.07           N  
ATOM   1542  CA  HIS A 200     -10.592   1.033  20.017  1.00  9.34           C  
ATOM   1543  C   HIS A 200     -11.036   2.455  20.224  1.00  8.77           C  
ATOM   1544  O   HIS A 200     -11.302   3.187  19.286  1.00  9.88           O  
ATOM   1545  CB  HIS A 200      -9.146   0.718  20.423  1.00 10.45           C  
ATOM   1546  CG  HIS A 200      -8.122   1.453  19.650  1.00 11.72           C  
ATOM   1547  CD2 HIS A 200      -7.044   0.990  18.948  1.00 13.80           C  
ATOM   1548  ND1 HIS A 200      -7.953   2.834  19.744  1.00 12.11           N  
ATOM   1549  CE1 HIS A 200      -6.778   3.147  19.043  1.00 14.20           C  
ATOM   1550  NE2 HIS A 200      -6.278   2.029  18.495  1.00 16.98           N  
ATOM   1551  N   PRO A 201     -11.075   2.907  21.489  1.00 10.59           N  
ATOM   1552  CA  PRO A 201     -11.482   4.268  21.806  1.00 11.62           C  
ATOM   1553  C   PRO A 201     -10.649   5.276  20.986  1.00 11.72           C  
ATOM   1554  O   PRO A 201      -9.440   5.066  20.804  1.00 11.79           O  
ATOM   1555  CB  PRO A 201     -11.270   4.379  23.345  1.00 12.64           C  
ATOM   1556  CG  PRO A 201     -11.627   2.988  23.788  1.00 12.83           C  
ATOM   1557  CD  PRO A 201     -10.939   2.100  22.735  1.00 11.99           C  
ATOM   1558  N   PRO A 202     -11.318   6.287  20.398  1.00 11.91           N  
ATOM   1559  CA  PRO A 202     -12.696   6.762  20.710  1.00 12.85           C  
ATOM   1560  C   PRO A 202     -13.826   6.049  19.953  1.00 11.40           C  
ATOM   1561  O   PRO A 202     -14.979   6.431  20.150  1.00 12.68           O  
ATOM   1562  CB  PRO A 202     -12.685   8.252  20.349  1.00 15.45           C  
ATOM   1563  CG  PRO A 202     -11.703   8.321  19.277  1.00 16.56           C  
ATOM   1564  CD  PRO A 202     -10.621   7.303  19.642  1.00 13.56           C  
ATOM   1565  N   LEU A 203     -13.531   5.011  19.139  1.00 10.59           N  
ATOM   1566  CA  LEU A 203     -14.627   4.147  18.622  1.00  9.74           C  
ATOM   1567  C   LEU A 203     -15.579   4.890  17.671  1.00  9.40           C  
ATOM   1568  O   LEU A 203     -16.655   4.371  17.392  1.00 10.53           O  
ATOM   1569  CB  LEU A 203     -15.447   3.445  19.723  1.00 10.59           C  
ATOM   1570  CG  LEU A 203     -14.625   2.478  20.586  1.00  9.53           C  
ATOM   1571  CD1 LEU A 203     -15.447   2.083  21.842  1.00 13.49           C  
ATOM   1572  CD2 LEU A 203     -14.217   1.231  19.875  1.00 10.57           C  
ATOM   1573  N   TYR A 204     -15.135   5.961  17.049  1.00 10.12           N  
ATOM   1574  CA  TYR A 204     -15.997   6.716  16.147  1.00 10.49           C  
ATOM   1575  C   TYR A 204     -16.445   5.830  14.995  1.00  9.55           C  
ATOM   1576  O   TYR A 204     -15.660   5.035  14.422  1.00  9.39           O  
ATOM   1577  CB  TYR A 204     -15.208   7.881  15.474  1.00 11.39           C  
ATOM   1578  CG  TYR A 204     -14.781   8.970  16.439  1.00 12.16           C  
ATOM   1579  CD1 TYR A 204     -15.675   9.516  17.326  1.00 17.54           C  
ATOM   1580  CD2 TYR A 204     -13.556   9.561  16.253  1.00 12.98           C  
ATOM   1581  CE1 TYR A 204     -15.269  10.619  18.135  1.00 19.78           C  
ATOM   1582  CE2 TYR A 204     -13.156  10.671  17.096  1.00 14.88           C  
ATOM   1583  CZ  TYR A 204     -14.001  11.087  18.023  1.00 18.09           C  
ATOM   1584  OH  TYR A 204     -13.727  12.200  18.826  1.00 23.05           O  
ATOM   1585  N   GLU A 205     -17.716   6.007  14.607  1.00  9.93           N  
ATOM   1586  CA  GLU A 205     -18.284   5.265  13.510  1.00  9.38           C  
ATOM   1587  C   GLU A 205     -18.016   5.961  12.192  1.00  9.71           C  
ATOM   1588  O   GLU A 205     -18.909   6.435  11.496  1.00 11.24           O  
ATOM   1589  CB  GLU A 205     -19.788   5.023  13.776  1.00 10.80           C  
ATOM   1590  CG  GLU A 205     -19.915   4.137  15.012  1.00 11.19           C  
ATOM   1591  CD  GLU A 205     -21.343   3.699  15.389  1.00 11.48           C  
ATOM   1592  OE1 GLU A 205     -21.452   2.641  16.035  1.00 10.92           O  
ATOM   1593  OE2 GLU A 205     -22.272   4.405  15.018  1.00 14.35           O1-
ATOM   1594  N   SER A 206     -16.746   6.044  11.827  1.00  8.81           N  
ATOM   1595  CA  SER A 206     -16.262   6.875  10.739  1.00  9.34           C  
ATOM   1596  C   SER A 206     -15.491   6.096   9.699  1.00  8.41           C  
ATOM   1597  O   SER A 206     -14.899   6.694   8.816  1.00  9.68           O  
ATOM   1598  CB  SER A 206     -15.346   7.933  11.283  1.00 10.02           C  
ATOM   1599  OG  SER A 206     -14.351   7.296  12.068  1.00 10.96           O  
ATOM   1600  N   VAL A 207     -15.504   4.779   9.790  1.00  8.34           N  
ATOM   1601  CA  VAL A 207     -14.563   3.969   8.967  1.00  8.23           C  
ATOM   1602  C   VAL A 207     -15.319   3.189   7.920  1.00  7.91           C  
ATOM   1603  O   VAL A 207     -16.179   2.364   8.230  1.00  9.99           O  
ATOM   1604  CB  VAL A 207     -13.746   3.025   9.849  1.00  8.41           C  
ATOM   1605  CG1 VAL A 207     -12.815   2.172   8.943  1.00  8.92           C  
ATOM   1606  CG2 VAL A 207     -12.971   3.736  10.943  1.00  9.31           C  
ATOM   1607  N   THR A 208     -14.898   3.326   6.657  1.00  7.86           N  
ATOM   1608  CA  THR A 208     -15.245   2.350   5.601  1.00  7.66           C  
ATOM   1609  C   THR A 208     -14.191   1.300   5.637  1.00  7.15           C  
ATOM   1610  O   THR A 208     -13.014   1.585   5.325  1.00  8.56           O  
ATOM   1611  CB  THR A 208     -15.326   3.032   4.255  1.00  8.83           C  
ATOM   1612  CG2 THR A 208     -15.721   2.026   3.207  1.00 10.29           C  
ATOM   1613  OG1 THR A 208     -16.290   4.097   4.287  1.00  9.54           O  
ATOM   1614  N   TRP A 209     -14.551   0.077   6.029  1.00  7.06           N  
ATOM   1615  CA  TRP A 209     -13.602  -1.036   6.102  1.00  6.77           C  
ATOM   1616  C   TRP A 209     -13.486  -1.710   4.761  1.00  6.60           C  
ATOM   1617  O   TRP A 209     -14.498  -1.974   4.109  1.00  8.06           O  
ATOM   1618  CB  TRP A 209     -14.059  -2.044   7.158  1.00  7.61           C  
ATOM   1619  CG  TRP A 209     -13.715  -1.567   8.533  1.00  6.87           C  
ATOM   1620  CD1 TRP A 209     -14.478  -0.889   9.443  1.00  8.12           C  
ATOM   1621  CD2 TRP A 209     -12.398  -1.673   9.116  1.00  7.05           C  
ATOM   1622  CE2 TRP A 209     -12.447  -1.048  10.375  1.00  7.87           C  
ATOM   1623  CE3 TRP A 209     -11.207  -2.276   8.687  1.00  7.49           C  
ATOM   1624  NE1 TRP A 209     -13.711  -0.551  10.549  1.00  7.99           N  
ATOM   1625  CZ2 TRP A 209     -11.320  -0.962  11.221  1.00  8.74           C  
ATOM   1626  CZ3 TRP A 209     -10.094  -2.215   9.553  1.00  8.59           C  
ATOM   1627  CH2 TRP A 209     -10.144  -1.581  10.780  1.00  8.95           C  
ATOM   1628  N   ILE A 210     -12.242  -2.016   4.400  1.00  6.76           N  
ATOM   1629  CA  ILE A 210     -11.935  -2.794   3.184  1.00  7.75           C  
ATOM   1630  C   ILE A 210     -11.177  -4.018   3.696  1.00  7.15           C  
ATOM   1631  O   ILE A 210     -10.007  -3.885   4.087  1.00  8.24           O  
ATOM   1632  CB  ILE A 210     -11.030  -1.980   2.231  1.00  7.82           C  
ATOM   1633  CG1 ILE A 210     -11.664  -0.616   1.846  1.00  9.24           C  
ATOM   1634  CG2 ILE A 210     -10.618  -2.803   1.028  1.00  9.09           C  
ATOM   1635  CD1 ILE A 210     -12.915  -0.730   1.037  1.00 10.36           C  
ATOM   1636  N   ILE A 211     -11.804  -5.186   3.765  1.00  6.98           N  
ATOM   1637  CA  ILE A 211     -11.165  -6.374   4.290  1.00  6.99           C  
ATOM   1638  C   ILE A 211     -10.742  -7.235   3.147  1.00  7.13           C  
ATOM   1639  O   ILE A 211     -11.575  -7.659   2.324  1.00  7.75           O  
ATOM   1640  CB  ILE A 211     -12.162  -7.163   5.222  1.00  8.25           C  
ATOM   1641  CG1 ILE A 211     -12.682  -6.259   6.367  1.00  8.84           C  
ATOM   1642  CG2 ILE A 211     -11.415  -8.388   5.758  1.00  8.86           C  
ATOM   1643  CD1 ILE A 211     -11.657  -5.590   7.237  1.00  9.44           C  
ATOM   1644  N   CYS A 212      -9.458  -7.499   3.012  1.00  7.31           N  
ATOM   1645  CA  CYS A 212      -8.994  -8.342   1.922  1.00  7.28           C  
ATOM   1646  C   CYS A 212      -9.484  -9.743   2.062  1.00  7.50           C  
ATOM   1647  O   CYS A 212      -9.451 -10.365   3.131  1.00  8.25           O  
ATOM   1648  CB  CYS A 212      -7.467  -8.301   1.856  1.00  8.31           C  
ATOM   1649  SG  CYS A 212      -6.808  -6.705   1.316  1.00  9.51           S  
ATOM   1650  N   LYS A 213      -9.859 -10.352   0.929  1.00  7.70           N  
ATOM   1651  CA  LYS A 213     -10.221 -11.766   0.942  1.00  9.11           C  
ATOM   1652  C   LYS A 213      -9.042 -12.689   1.129  1.00  8.62           C  
ATOM   1653  O   LYS A 213      -9.231 -13.783   1.664  1.00 12.52           O  
ATOM   1654  CB  LYS A 213     -10.935 -12.103  -0.364  1.00  0.00           C  
ATOM   1655  CG  LYS A 213     -10.869 -13.589  -0.727  1.00  0.00           C  
ATOM   1656  CD  LYS A 213     -11.154 -13.896  -2.202  1.00  0.00           C  
ATOM   1657  CE  LYS A 213      -9.918 -13.951  -3.110  1.00  0.00           C  
ATOM   1658  NZ  LYS A 213     -10.247 -14.250  -4.515  1.00  0.00           N1+
ATOM   1659  N   GLU A 214      -7.862 -12.294   0.625  0.50  8.46           N  
ATOM   1660  CA  GLU A 214      -6.618 -13.075   0.751  0.50  8.61           C  
ATOM   1661  C   GLU A 214      -5.849 -12.700   2.026  0.50  9.15           C  
ATOM   1662  O   GLU A 214      -5.723 -11.489   2.341  0.50 10.40           O  
ATOM   1663  CB  GLU A 214      -5.632 -12.817  -0.428  0.50  9.61           C  
ATOM   1664  CG  GLU A 214      -6.115 -13.020  -1.868  0.50 18.60           C  
ATOM   1665  CD  GLU A 214      -5.003 -13.386  -2.879  0.50 18.93           C  
ATOM   1666  OE1 GLU A 214      -3.850 -12.796  -2.837  0.50 11.64           O  
ATOM   1667  OE2 GLU A 214      -5.324 -14.272  -3.742  0.50 24.85           O1-
ATOM   1668  N   SER A 215      -5.375 -13.702   2.771  1.00  8.85           N  
ATOM   1669  CA  SER A 215      -4.528 -13.447   3.930  1.00  8.57           C  
ATOM   1670  C   SER A 215      -3.098 -13.295   3.534  1.00  8.11           C  
ATOM   1671  O   SER A 215      -2.735 -13.527   2.388  1.00 10.03           O  
ATOM   1672  CB  SER A 215      -4.667 -14.628   4.917  1.00 10.67           C  
ATOM   1673  OG  SER A 215      -4.218 -15.817   4.348  1.00 13.16           O  
ATOM   1674  N   ILE A 216      -2.271 -12.870   4.495  1.00  8.07           N  
ATOM   1675  CA  ILE A 216      -0.789 -12.963   4.364  1.00  8.30           C  
ATOM   1676  C   ILE A 216      -0.299 -13.787   5.492  1.00  7.70           C  
ATOM   1677  O   ILE A 216      -1.004 -14.040   6.469  1.00  8.91           O  
ATOM   1678  CB  ILE A 216      -0.165 -11.511   4.364  1.00  8.20           C  
ATOM   1679  CG1 ILE A 216      -0.439 -10.812   5.693  1.00  8.64           C  
ATOM   1680  CG2 ILE A 216      -0.648 -10.746   3.147  1.00  9.05           C  
ATOM   1681  CD1 ILE A 216       0.217  -9.466   5.861  1.00  9.57           C  
ATOM   1682  N   SER A 217       0.925 -14.303   5.416  0.50  7.96           N  
ATOM   1683  CA  SER A 217       1.461 -15.154   6.497  0.50  8.80           C  
ATOM   1684  C   SER A 217       2.190 -14.295   7.521  0.50  7.59           C  
ATOM   1685  O   SER A 217       2.599 -13.119   7.283  0.50  7.70           O  
ATOM   1686  CB  SER A 217       2.505 -16.136   5.939  0.50 10.13           C  
ATOM   1687  OG  SER A 217       3.729 -15.439   5.618  0.50 12.67           O  
ATOM   1688  N   VAL A 218       2.491 -14.946   8.633  1.00  7.77           N  
ATOM   1689  CA  VAL A 218       3.307 -14.426   9.714  1.00  7.42           C  
ATOM   1690  C   VAL A 218       3.780 -15.644  10.483  1.00  7.58           C  
ATOM   1691  O   VAL A 218       3.034 -16.595  10.619  1.00  8.73           O  
ATOM   1692  CB  VAL A 218       2.519 -13.433  10.627  1.00  7.74           C  
ATOM   1693  CG1 VAL A 218       1.307 -14.079  11.313  1.00  8.54           C  
ATOM   1694  CG2 VAL A 218       3.434 -12.753  11.625  1.00  8.52           C  
ATOM   1695  N   SER A 219       5.009 -15.637  11.037  1.00  7.96           N  
ATOM   1696  CA  SER A 219       5.425 -16.786  11.823  1.00  8.11           C  
ATOM   1697  C   SER A 219       5.118 -16.589  13.305  1.00  7.67           C  
ATOM   1698  O   SER A 219       4.939 -15.452  13.807  1.00  8.33           O  
ATOM   1699  CB  SER A 219       6.890 -17.120  11.700  1.00  8.83           C  
ATOM   1700  OG  SER A 219       7.653 -16.119  12.302  1.00  9.06           O  
ATOM   1701  N   SER A 220       5.160 -17.699  14.042  0.50  8.67           N  
ATOM   1702  CA  SER A 220       4.960 -17.645  15.501  0.50  8.78           C  
ATOM   1703  C   SER A 220       6.011 -16.754  16.170  0.50  8.04           C  
ATOM   1704  O   SER A 220       5.716 -16.066  17.133  0.50  8.45           O  
ATOM   1705  CB  SER A 220       4.970 -19.083  16.061  0.50  8.91           C  
ATOM   1706  OG  SER A 220       4.601 -19.012  17.426  0.50  9.35           O  
ATOM   1707  N   GLU A 221       7.240 -16.751  15.653  1.00  8.59           N  
ATOM   1708  CA  GLU A 221       8.300 -15.916  16.261  1.00  8.90           C  
ATOM   1709  C   GLU A 221       8.108 -14.472  15.887  1.00  8.13           C  
ATOM   1710  O   GLU A 221       8.440 -13.587  16.690  1.00  8.69           O  
ATOM   1711  CB  GLU A 221       9.681 -16.423  15.794  1.00  9.48           C  
ATOM   1712  CG  GLU A 221       9.996 -17.813  16.337  1.00 10.30           C  
ATOM   1713  CD  GLU A 221       9.243 -18.933  15.672  1.00  9.99           C  
ATOM   1714  OE1 GLU A 221       8.970 -18.839  14.426  1.00 10.95           O  
ATOM   1715  OE2 GLU A 221       8.832 -19.907  16.276  1.00 10.89           O1-
ATOM   1716  N   GLN A 222       7.611 -14.146  14.694  1.00  7.65           N  
ATOM   1717  CA  GLN A 222       7.328 -12.759  14.349  1.00  7.83           C  
ATOM   1718  C   GLN A 222       6.270 -12.173  15.270  1.00  7.47           C  
ATOM   1719  O   GLN A 222       6.382 -11.054  15.773  1.00  8.53           O  
ATOM   1720  CB  GLN A 222       6.937 -12.668  12.876  1.00  7.91           C  
ATOM   1721  CG  GLN A 222       8.159 -12.920  11.977  1.00  8.45           C  
ATOM   1722  CD  GLN A 222       7.788 -12.822  10.504  1.00  7.68           C  
ATOM   1723  NE2 GLN A 222       8.574 -12.177   9.719  1.00  9.24           N  
ATOM   1724  OE1 GLN A 222       6.748 -13.387  10.081  1.00  8.13           O  
ATOM   1725  N   LEU A 223       5.209 -12.994  15.542  1.00  8.21           N  
ATOM   1726  CA  LEU A 223       4.174 -12.542  16.489  1.00  8.27           C  
ATOM   1727  C   LEU A 223       4.768 -12.303  17.873  1.00  8.49           C  
ATOM   1728  O   LEU A 223       4.385 -11.350  18.562  1.00  8.90           O  
ATOM   1729  CB  LEU A 223       3.046 -13.552  16.546  1.00  9.46           C  
ATOM   1730  CG  LEU A 223       2.264 -13.710  15.254  1.00 10.55           C  
ATOM   1731  CD1 LEU A 223       1.362 -15.006  15.337  1.00 14.91           C  
ATOM   1732  CD2 LEU A 223       1.493 -12.410  14.966  1.00 15.48           C  
ATOM   1733  N   ALA A 224       5.717 -13.154  18.284  1.00  8.50           N  
ATOM   1734  CA  ALA A 224       6.336 -12.970  19.601  1.00  8.44           C  
ATOM   1735  C   ALA A 224       7.088 -11.654  19.641  1.00  8.24           C  
ATOM   1736  O   ALA A 224       7.181 -11.054  20.727  1.00  9.22           O  
ATOM   1737  CB  ALA A 224       7.267 -14.174  19.876  1.00 10.75           C  
ATOM   1738  N   GLN A 225       7.631 -11.191  18.519  1.00  8.24           N  
ATOM   1739  CA  GLN A 225       8.271  -9.886  18.528  1.00  9.07           C  
ATOM   1740  C   GLN A 225       7.279  -8.783  18.817  1.00  8.69           C  
ATOM   1741  O   GLN A 225       7.581  -7.847  19.579  1.00  9.41           O  
ATOM   1742  CB  GLN A 225       8.989  -9.559  17.207  1.00  9.99           C  
ATOM   1743  CG  GLN A 225      10.167 -10.491  16.960  1.00 10.91           C  
ATOM   1744  CD  GLN A 225      10.960 -10.049  15.765  1.00 10.55           C  
ATOM   1745  NE2 GLN A 225      10.881 -10.671  14.696  1.00 13.57           N  
ATOM   1746  OE1 GLN A 225      11.655  -8.943  15.869  1.00 12.14           O  
ATOM   1747  N   PHE A 226       6.070  -8.841  18.235  1.00  8.92           N  
ATOM   1748  CA  PHE A 226       5.056  -7.831  18.638  1.00  8.83           C  
ATOM   1749  C   PHE A 226       4.776  -7.866  20.107  1.00  8.74           C  
ATOM   1750  O   PHE A 226       4.701  -6.810  20.771  1.00  9.33           O  
ATOM   1751  CB  PHE A 226       3.752  -8.108  17.856  1.00  9.07           C  
ATOM   1752  CG  PHE A 226       3.735  -7.940  16.387  1.00  9.08           C  
ATOM   1753  CD1 PHE A 226       4.602  -7.093  15.691  1.00 12.60           C  
ATOM   1754  CD2 PHE A 226       2.751  -8.610  15.643  1.00 11.93           C  
ATOM   1755  CE1 PHE A 226       4.541  -6.891  14.286  1.00 13.04           C  
ATOM   1756  CE2 PHE A 226       2.628  -8.365  14.260  1.00 13.82           C  
ATOM   1757  CZ  PHE A 226       3.530  -7.531  13.604  1.00 13.99           C  
ATOM   1758  N   ARG A 227       4.579  -9.066  20.645  1.00  8.40           N  
ATOM   1759  CA  ARG A 227       4.262  -9.236  22.065  1.00  9.97           C  
ATOM   1760  C   ARG A 227       5.371  -8.771  23.006  1.00 10.52           C  
ATOM   1761  O   ARG A 227       5.121  -8.462  24.171  1.00 13.53           O  
ATOM   1762  CB  ARG A 227       3.909 -10.696  22.360  1.00 10.84           C  
ATOM   1763  CG  ARG A 227       2.755 -11.235  21.531  1.00 11.20           C  
ATOM   1764  CD  ARG A 227       2.112 -12.440  22.199  1.00 15.87           C  
ATOM   1765  NE  ARG A 227       1.204 -13.145  21.298  1.00 17.01           N  
ATOM   1766  CZ  ARG A 227       1.579 -14.115  20.470  1.00 14.52           C  
ATOM   1767  NH1 ARG A 227       2.847 -14.501  20.428  1.00 15.24           N  
ATOM   1768  NH2 ARG A 227       0.685 -14.701  19.684  1.00 17.40           N1+
ATOM   1769  N   SER A 228       6.594  -8.723  22.492  1.00  9.71           N  
ATOM   1770  CA  SER A 228       7.762  -8.309  23.280  1.00 10.95           C  
ATOM   1771  C   SER A 228       7.834  -6.813  23.401  1.00 10.56           C  
ATOM   1772  O   SER A 228       8.626  -6.287  24.199  1.00 11.61           O  
ATOM   1773  CB  SER A 228       9.040  -8.909  22.706  1.00 14.92           C  
ATOM   1774  OG  SER A 228       9.429  -8.229  21.596  1.00 19.10           O  
ATOM   1775  N   LEU A 229       7.052  -6.036  22.625  1.00  9.34           N  
ATOM   1776  CA  LEU A 229       6.989  -4.626  22.886  1.00  8.87           C  
ATOM   1777  C   LEU A 229       6.430  -4.370  24.238  1.00  9.19           C  
ATOM   1778  O   LEU A 229       5.664  -5.174  24.756  1.00 11.35           O  
ATOM   1779  CB  LEU A 229       6.112  -3.958  21.826  1.00 10.16           C  
ATOM   1780  CG  LEU A 229       6.699  -3.833  20.468  1.00 12.30           C  
ATOM   1781  CD1 LEU A 229       5.577  -3.436  19.523  1.00 15.44           C  
ATOM   1782  CD2 LEU A 229       7.878  -2.770  20.551  1.00 13.95           C  
ATOM   1783  N   LEU A 230       6.812  -3.235  24.833  1.00  9.15           N  
ATOM   1784  CA  LEU A 230       6.462  -3.003  26.261  1.00  9.99           C  
ATOM   1785  C   LEU A 230       5.503  -1.788  26.325  1.00  8.92           C  
ATOM   1786  O   LEU A 230       5.643  -0.763  25.666  1.00  9.67           O  
ATOM   1787  CB  LEU A 230       7.757  -2.663  27.048  1.00  9.96           C  
ATOM   1788  CG  LEU A 230       8.770  -3.794  27.024  1.00  9.97           C  
ATOM   1789  CD1 LEU A 230      10.027  -3.315  27.837  1.00 12.20           C  
ATOM   1790  CD2 LEU A 230       8.226  -5.112  27.551  1.00 11.44           C  
ATOM   1791  N   SER A 231       4.485  -1.954  27.196  1.00  9.69           N  
ATOM   1792  CA  SER A 231       3.451  -0.929  27.379  1.00 10.45           C  
ATOM   1793  C   SER A 231       3.838   0.134  28.400  1.00 10.23           C  
ATOM   1794  O   SER A 231       3.197   1.182  28.445  1.00 12.80           O  
ATOM   1795  CB  SER A 231       2.159  -1.543  27.751  1.00 11.89           C  
ATOM   1796  OG  SER A 231       2.252  -2.288  28.989  1.00 12.87           O  
ATOM   1797  N   ASN A 232       4.841  -0.166  29.197  1.00 10.34           N  
ATOM   1798  CA  ASN A 232       5.297   0.760  30.238  1.00 11.06           C  
ATOM   1799  C   ASN A 232       6.253   1.770  29.662  1.00 10.45           C  
ATOM   1800  O   ASN A 232       6.839   1.574  28.588  1.00 10.51           O  
ATOM   1801  CB  ASN A 232       6.031  -0.024  31.356  1.00 11.49           C  
ATOM   1802  CG  ASN A 232       7.170  -0.820  30.796  1.00 10.50           C  
ATOM   1803  ND2 ASN A 232       8.402  -0.333  30.945  1.00 11.40           N  
ATOM   1804  OD1 ASN A 232       6.925  -1.886  30.173  1.00 10.30           O  
ATOM   1805  N   VAL A 233       6.490   2.838  30.432  0.50 11.21           N  
ATOM   1806  CA  VAL A 233       7.540   3.753  30.044  0.50 10.22           C  
ATOM   1807  C   VAL A 233       8.904   3.266  30.524  0.50 10.10           C  
ATOM   1808  O   VAL A 233       9.028   2.462  31.472  0.50 11.13           O  
ATOM   1809  CB  VAL A 233       7.326   5.188  30.569  0.50 12.93           C  
ATOM   1810  CG1 VAL A 233       5.937   5.644  30.025  0.50 16.43           C  
ATOM   1811  CG2 VAL A 233       7.423   5.260  32.121  0.50 11.46           C  
ATOM   1812  N   GLU A 234       9.921   3.786  29.848  1.00 10.93           N  
ATOM   1813  CA  GLU A 234      11.310   3.444  30.166  1.00 11.40           C  
ATOM   1814  C   GLU A 234      11.538   3.575  31.693  1.00 12.06           C  
ATOM   1815  O   GLU A 234      11.216   4.636  32.260  1.00 13.31           O  
ATOM   1816  CB  GLU A 234      12.259   4.270  29.402  1.00 12.32           C  
ATOM   1817  CG  GLU A 234      13.719   3.880  29.644  1.00 13.77           C  
ATOM   1818  CD  GLU A 234      14.632   4.518  28.647  1.00 16.82           C  
ATOM   1819  OE1 GLU A 234      14.555   4.256  27.443  1.00 16.54           O  
ATOM   1820  OE2 GLU A 234      15.434   5.354  29.029  1.00 30.28           O1-
ATOM   1821  N   GLY A 235      12.174   2.580  32.279  1.00 11.83           N  
ATOM   1822  CA  GLY A 235      12.584   2.639  33.691  1.00 13.54           C  
ATOM   1823  C   GLY A 235      11.611   1.936  34.530  1.00 14.87           C  
ATOM   1824  O   GLY A 235      11.975   1.395  35.623  1.00 21.83           O  
ATOM   1825  N   ASP A 236      10.363   1.834  34.083  1.00 13.46           N  
ATOM   1826  CA  ASP A 236       9.347   1.117  34.862  1.00 14.85           C  
ATOM   1827  C   ASP A 236       9.383  -0.389  34.572  1.00 13.35           C  
ATOM   1828  O   ASP A 236       9.732  -0.793  33.462  1.00 13.83           O  
ATOM   1829  CB  ASP A 236       7.953   1.677  34.571  1.00 14.81           C  
ATOM   1830  CG  ASP A 236       7.675   2.967  35.318  1.00 17.19           C  
ATOM   1831  OD1 ASP A 236       8.562   3.425  36.067  1.00 21.46           O  
ATOM   1832  OD2 ASP A 236       6.568   3.522  35.155  1.00 20.27           O1-
ATOM   1833  N   ASN A 237       9.028  -1.220  35.555  1.00 14.44           N  
ATOM   1834  CA  ASN A 237       9.046  -2.687  35.337  1.00 14.88           C  
ATOM   1835  C   ASN A 237       8.377  -3.013  33.967  1.00 13.05           C  
ATOM   1836  O   ASN A 237       7.365  -2.397  33.567  1.00 13.61           O  
ATOM   1837  CB  ASN A 237       8.284  -3.412  36.425  1.00 17.29           C  
ATOM   1838  CG  ASN A 237       8.436  -4.926  36.222  1.00 18.10           C  
ATOM   1839  ND2 ASN A 237       7.241  -5.552  35.845  1.00 20.50           N  
ATOM   1840  OD1 ASN A 237       9.519  -5.542  36.299  1.00 24.66           O  
ATOM   1841  N   ALA A 238       8.981  -3.887  33.223  1.00 13.18           N  
ATOM   1842  CA  ALA A 238       8.570  -4.178  31.844  1.00 13.43           C  
ATOM   1843  C   ALA A 238       7.253  -4.928  31.859  1.00 14.54           C  
ATOM   1844  O   ALA A 238       7.066  -5.972  32.494  1.00 27.17           O  
ATOM   1845  CB  ALA A 238       9.708  -4.983  31.182  1.00 17.63           C  
ATOM   1846  N   VAL A 239       6.279  -4.468  31.100  1.00 11.85           N  
ATOM   1847  CA  VAL A 239       5.004  -5.092  30.946  1.00 12.64           C  
ATOM   1848  C   VAL A 239       4.768  -5.338  29.422  1.00 11.90           C  
ATOM   1849  O   VAL A 239       4.467  -4.373  28.679  1.00 13.16           O  
ATOM   1850  CB  VAL A 239       3.897  -4.155  31.472  1.00 14.59           C  
ATOM   1851  CG1 VAL A 239       2.485  -4.756  31.300  1.00 17.80           C  
ATOM   1852  CG2 VAL A 239       4.164  -3.863  33.004  1.00 16.90           C  
ATOM   1853  N   PRO A 240       4.856  -6.567  28.976  1.00 11.61           N  
ATOM   1854  CA  PRO A 240       4.670  -6.840  27.556  1.00 11.94           C  
ATOM   1855  C   PRO A 240       3.287  -6.497  27.058  1.00 10.79           C  
ATOM   1856  O   PRO A 240       2.276  -6.603  27.769  1.00 11.55           O  
ATOM   1857  CB  PRO A 240       4.894  -8.315  27.450  1.00 14.93           C  
ATOM   1858  CG  PRO A 240       6.013  -8.551  28.544  1.00 19.22           C  
ATOM   1859  CD  PRO A 240       5.394  -7.769  29.736  1.00 14.93           C  
ATOM   1860  N   MET A 241       3.203  -6.116  25.777  1.00 10.70           N  
ATOM   1861  CA  MET A 241       1.961  -5.834  25.083  1.00 10.91           C  
ATOM   1862  C   MET A 241       1.418  -7.145  24.585  1.00 11.17           C  
ATOM   1863  O   MET A 241       1.650  -7.556  23.437  1.00 12.63           O  
ATOM   1864  CB  MET A 241       2.202  -4.881  23.914  1.00 15.26           C  
ATOM   1865  CG  MET A 241       2.297  -3.417  24.314  1.00 16.79           C  
ATOM   1866  SD  MET A 241       2.244  -2.304  22.896  1.00 13.36           S  
ATOM   1867  CE  MET A 241       3.604  -1.203  23.278  1.00 13.02           C  
ATOM   1868  N   GLN A 242       0.714  -7.885  25.414  0.50 11.18           N  
ATOM   1869  CA  GLN A 242       0.383  -9.258  25.058  0.50 12.39           C  
ATOM   1870  C   GLN A 242      -0.729  -9.350  24.038  0.50 11.19           C  
ATOM   1871  O   GLN A 242      -0.745 -10.341  23.277  0.50 11.76           O  
ATOM   1872  CB  GLN A 242      -0.041 -10.046  26.307  0.50 14.96           C  
ATOM   1873  CG  GLN A 242       1.175 -10.397  27.140  0.50 17.08           C  
ATOM   1874  CD  GLN A 242       0.864 -11.220  28.297  0.50 21.44           C  
ATOM   1875  NE2 GLN A 242       0.277 -12.343  28.133  0.50 25.15           N  
ATOM   1876  OE1 GLN A 242       1.396 -10.902  29.358  0.50 33.01           O  
ATOM   1877  N   HIS A 243      -1.635  -8.365  23.969  1.00  9.71           N  
ATOM   1878  CA  HIS A 243      -2.748  -8.435  23.035  1.00  9.09           C  
ATOM   1879  C   HIS A 243      -3.360  -7.077  22.881  1.00  8.30           C  
ATOM   1880  O   HIS A 243      -3.256  -6.217  23.801  1.00  9.60           O  
ATOM   1881  CB  HIS A 243      -3.792  -9.485  23.473  1.00 10.63           C  
ATOM   1882  CG  HIS A 243      -4.345  -9.259  24.798  1.00 12.24           C  
ATOM   1883  CD2 HIS A 243      -5.473  -8.576  25.017  1.00 17.42           C  
ATOM   1884  ND1 HIS A 243      -3.914  -9.698  26.042  1.00 16.64           N  
ATOM   1885  CE1 HIS A 243      -4.812  -9.224  26.974  1.00 18.17           C  
ATOM   1886  NE2 HIS A 243      -5.762  -8.561  26.326  1.00 20.31           N  
ATOM   1887  N   ASN A 244      -4.059  -6.870  21.755  1.00  8.54           N  
ATOM   1888  CA  ASN A 244      -4.690  -5.596  21.480  1.00  8.09           C  
ATOM   1889  C   ASN A 244      -5.811  -5.753  20.476  1.00  7.36           C  
ATOM   1890  O   ASN A 244      -6.131  -4.792  19.759  1.00  8.77           O  
ATOM   1891  CB  ASN A 244      -3.705  -4.516  21.099  1.00  8.55           C  
ATOM   1892  CG  ASN A 244      -2.875  -4.914  19.938  1.00  7.29           C  
ATOM   1893  ND2 ASN A 244      -1.711  -4.259  19.750  1.00  9.38           N  
ATOM   1894  OD1 ASN A 244      -3.230  -5.821  19.175  1.00  8.23           O  
ATOM   1895  N   ASN A 245      -6.468  -6.910  20.465  1.00  8.59           N  
ATOM   1896  CA  ASN A 245      -7.546  -7.165  19.523  1.00  9.19           C  
ATOM   1897  C   ASN A 245      -8.927  -7.068  20.212  1.00  8.98           C  
ATOM   1898  O   ASN A 245      -9.163  -7.725  21.215  1.00 12.62           O  
ATOM   1899  CB  ASN A 245      -7.354  -8.471  18.771  1.00  9.77           C  
ATOM   1900  CG  ASN A 245      -7.276  -9.733  19.660  1.00 10.48           C  
ATOM   1901  ND2 ASN A 245      -7.703 -10.851  19.122  1.00 13.40           N  
ATOM   1902  OD1 ASN A 245      -6.747  -9.716  20.771  1.00 10.54           O  
ATOM   1903  N   ARG A 246      -9.834  -6.343  19.617  1.00  8.78           N  
ATOM   1904  CA  ARG A 246     -11.193  -6.206  20.116  1.00  9.43           C  
ATOM   1905  C   ARG A 246     -12.018  -7.421  19.645  1.00  9.44           C  
ATOM   1906  O   ARG A 246     -11.890  -7.879  18.494  1.00  9.70           O  
ATOM   1907  CB  ARG A 246     -11.827  -4.907  19.620  1.00  9.83           C  
ATOM   1908  CG  ARG A 246     -13.134  -4.553  20.309  1.00  9.66           C  
ATOM   1909  CD  ARG A 246     -13.791  -3.342  19.667  1.00  9.77           C  
ATOM   1910  NE  ARG A 246     -14.945  -2.877  20.432  1.00 10.24           N  
ATOM   1911  CZ  ARG A 246     -15.910  -2.110  19.937  1.00  9.45           C  
ATOM   1912  NH1 ARG A 246     -15.863  -1.717  18.670  1.00 10.39           N  
ATOM   1913  NH2 ARG A 246     -16.923  -1.736  20.706  1.00 11.00           N1+
ATOM   1914  N   PRO A 247     -12.974  -7.972  20.466  1.00 10.15           N  
ATOM   1915  CA  PRO A 247     -13.904  -8.971  19.967  1.00 10.26           C  
ATOM   1916  C   PRO A 247     -14.766  -8.418  18.836  1.00  9.26           C  
ATOM   1917  O   PRO A 247     -15.006  -7.193  18.757  1.00  9.84           O  
ATOM   1918  CB  PRO A 247     -14.798  -9.235  21.215  1.00 12.43           C  
ATOM   1919  CG  PRO A 247     -13.927  -8.924  22.372  1.00 15.00           C  
ATOM   1920  CD  PRO A 247     -13.099  -7.732  21.931  1.00 12.55           C  
ATOM   1921  N   THR A 248     -15.319  -9.315  18.033  1.00  9.92           N  
ATOM   1922  CA  THR A 248     -16.305  -8.886  17.012  1.00  9.67           C  
ATOM   1923  C   THR A 248     -17.597  -8.394  17.639  1.00  9.40           C  
ATOM   1924  O   THR A 248     -17.963  -8.814  18.772  1.00 11.20           O  
ATOM   1925  CB  THR A 248     -16.515 -10.005  16.000  1.00  9.47           C  
ATOM   1926  CG2 THR A 248     -15.297 -10.257  15.185  1.00 10.17           C  
ATOM   1927  OG1 THR A 248     -16.919 -11.188  16.680  1.00 11.46           O  
ATOM   1928  N   GLN A 249     -18.254  -7.515  16.934  1.00 10.24           N  
ATOM   1929  CA  GLN A 249     -19.393  -6.769  17.419  1.00 10.57           C  
ATOM   1930  C   GLN A 249     -20.609  -7.025  16.544  1.00 10.82           C  
ATOM   1931  O   GLN A 249     -20.482  -7.474  15.384  1.00 11.96           O  
ATOM   1932  CB  GLN A 249     -19.042  -5.259  17.352  1.00 10.83           C  
ATOM   1933  CG  GLN A 249     -17.853  -4.916  18.235  1.00 11.63           C  
ATOM   1934  CD  GLN A 249     -18.033  -5.295  19.716  1.00 11.89           C  
ATOM   1935  NE2 GLN A 249     -17.021  -5.905  20.312  1.00 12.18           N  
ATOM   1936  OE1 GLN A 249     -19.085  -5.007  20.298  1.00 14.17           O  
ATOM   1937  N   PRO A 250     -21.802  -6.808  17.100  0.50 11.98           N  
ATOM   1938  CA  PRO A 250     -23.047  -7.132  16.362  0.50 13.24           C  
ATOM   1939  C   PRO A 250     -23.165  -6.367  14.995  0.50 11.26           C  
ATOM   1940  O   PRO A 250     -22.893  -5.171  14.950  0.50 11.54           O  
ATOM   1941  CB  PRO A 250     -24.110  -6.596  17.342  0.50 16.40           C  
ATOM   1942  CG  PRO A 250     -23.539  -6.950  18.691  0.50 12.85           C  
ATOM   1943  CD  PRO A 250     -22.096  -6.472  18.531  0.50 11.81           C  
ATOM   1944  N   LEU A 251     -23.592  -7.055  13.923  1.00 13.78           N  
ATOM   1945  CA  LEU A 251     -23.744  -6.430  12.611  1.00 13.50           C  
ATOM   1946  C   LEU A 251     -24.896  -5.398  12.625  1.00 12.78           C  
ATOM   1947  O   LEU A 251     -24.820  -4.420  11.839  1.00 14.33           O  
ATOM   1948  CB  LEU A 251     -23.897  -7.523  11.624  1.00 21.73           C  
ATOM   1949  CG  LEU A 251     -23.534  -7.374  10.297  1.00 21.07           C  
ATOM   1950  CD1 LEU A 251     -22.173  -6.747  10.015  1.00 17.93           C  
ATOM   1951  CD2 LEU A 251     -23.686  -8.660   9.490  1.00 21.59           C  
ATOM   1952  N   LYS A 252     -25.924  -5.630  13.420  1.00 14.05           N  
ATOM   1953  CA  LYS A 252     -27.026  -4.711  13.539  1.00 15.66           C  
ATOM   1954  C   LYS A 252     -27.608  -4.327  12.181  1.00 16.50           C  
ATOM   1955  O   LYS A 252     -27.938  -3.187  11.908  1.00 18.15           O  
ATOM   1956  CB  LYS A 252     -26.622  -3.468  14.348  1.00 16.89           C  
ATOM   1957  CG  LYS A 252     -26.228  -3.682  15.754  1.00 19.67           C  
ATOM   1958  CD  LYS A 252     -27.375  -3.935  16.665  1.00 27.48           C  
ATOM   1959  CE  LYS A 252     -26.861  -3.866  18.138  1.00 27.81           C  
ATOM   1960  NZ  LYS A 252     -28.137  -3.937  18.909  1.00 44.44           N1+
ATOM   1961  N   GLY A 253     -27.769  -5.343  11.341  1.00 17.19           N  
ATOM   1962  CA  GLY A 253     -28.459  -5.013  10.077  1.00 20.38           C  
ATOM   1963  C   GLY A 253     -27.610  -4.491   8.943  1.00 18.57           C  
ATOM   1964  O   GLY A 253     -28.105  -4.336   7.822  1.00 19.54           O  
ATOM   1965  N   ARG A 254     -26.318  -4.283   9.172  1.00 14.06           N  
ATOM   1966  CA  ARG A 254     -25.446  -3.832   8.100  1.00 12.14           C  
ATOM   1967  C   ARG A 254     -25.268  -4.958   7.073  1.00 13.55           C  
ATOM   1968  O   ARG A 254     -25.328  -6.140   7.443  1.00 17.19           O  
ATOM   1969  CB  ARG A 254     -24.076  -3.494   8.669  1.00 12.18           C  
ATOM   1970  CG  ARG A 254     -24.101  -2.144   9.389  1.00 12.60           C  
ATOM   1971  CD  ARG A 254     -22.798  -1.836  10.107  1.00 11.39           C  
ATOM   1972  NE  ARG A 254     -22.589  -2.768  11.246  1.00  9.86           N  
ATOM   1973  CZ  ARG A 254     -21.472  -2.807  11.998  1.00  9.78           C  
ATOM   1974  NH1 ARG A 254     -20.394  -2.072  11.627  1.00  9.56           N  
ATOM   1975  NH2 ARG A 254     -21.407  -3.564  13.081  1.00  9.99           N1+
ATOM   1976  N   THR A 255     -24.982  -4.596   5.832  1.00 13.06           N  
ATOM   1977  CA  THR A 255     -24.621  -5.559   4.830  1.00 14.44           C  
ATOM   1978  C   THR A 255     -23.111  -5.478   4.554  1.00 11.34           C  
ATOM   1979  O   THR A 255     -22.564  -4.356   4.392  1.00 13.23           O  
ATOM   1980  CB  THR A 255     -25.316  -5.196   3.502  1.00 19.31           C  
ATOM   1981  CG2 THR A 255     -24.927  -6.156   2.352  1.00 20.69           C  
ATOM   1982  OG1 THR A 255     -26.699  -5.283   3.730  1.00 23.96           O  
ATOM   1983  N   VAL A 256     -22.482  -6.620   4.473  1.00 10.55           N  
ATOM   1984  CA  VAL A 256     -21.099  -6.706   4.040  1.00  9.44           C  
ATOM   1985  C   VAL A 256     -21.123  -6.939   2.537  1.00  9.52           C  
ATOM   1986  O   VAL A 256     -21.737  -7.949   2.076  1.00 11.36           O  
ATOM   1987  CB  VAL A 256     -20.369  -7.812   4.772  1.00 10.12           C  
ATOM   1988  CG1 VAL A 256     -18.907  -7.880   4.210  1.00 10.65           C  
ATOM   1989  CG2 VAL A 256     -20.348  -7.653   6.294  1.00 10.52           C  
ATOM   1990  N   ARG A 257     -20.565  -6.009   1.767  0.50  9.27           N  
ATOM   1991  CA  ARG A 257     -20.541  -6.139   0.315  0.50  9.60           C  
ATOM   1992  C   ARG A 257     -19.243  -6.777  -0.169  0.50  9.06           C  
ATOM   1993  O   ARG A 257     -18.221  -6.690   0.512  0.50 10.92           O  
ATOM   1994  CB  ARG A 257     -20.733  -4.775  -0.349  0.50 10.05           C  
ATOM   1995  CG  ARG A 257     -22.093  -4.147  -0.090  0.50 13.88           C  
ATOM   1996  CD  ARG A 257     -22.182  -2.756  -0.698  0.50 16.26           C  
ATOM   1997  NE  ARG A 257     -21.351  -1.792   0.016  0.50 12.10           N  
ATOM   1998  CZ  ARG A 257     -20.849  -0.690  -0.529  0.50 10.69           C  
ATOM   1999  NH1 ARG A 257     -21.092  -0.407  -1.802  0.50 12.18           N  
ATOM   2000  NH2 ARG A 257     -20.102   0.131   0.196  0.50 14.07           N1+
ATOM   2001  N   ALA A 258     -19.378  -7.646  -1.171  1.00  9.44           N  
ATOM   2002  CA  ALA A 258     -18.278  -8.336  -1.765  1.00  9.48           C  
ATOM   2003  C   ALA A 258     -17.910  -7.783  -3.108  1.00  9.70           C  
ATOM   2004  O   ALA A 258     -18.809  -7.557  -3.942  1.00 11.25           O  
ATOM   2005  CB  ALA A 258     -18.554  -9.872  -1.887  1.00 11.60           C  
ATOM   2006  N   SER A 259     -16.616  -7.634  -3.376  0.50  9.58           N  
ATOM   2007  CA  SER A 259     -16.159  -7.075  -4.659  0.50 11.79           C  
ATOM   2008  C   SER A 259     -16.005  -8.144  -5.728  0.50 12.21           C  
ATOM   2009  O   SER A 259     -15.724  -7.808  -6.873  0.50 16.93           O  
ATOM   2010  CB  SER A 259     -14.783  -6.432  -4.362  0.50 15.97           C  
ATOM   2011  OG  SER A 259     -13.720  -7.393  -4.353  0.50 19.22           O  
ATOM   2012  N   PHE A 260     -16.189  -9.406  -5.356  0.50 13.33           N  
ATOM   2013  CA  PHE A 260     -16.067 -10.509  -6.302  0.50 12.78           C  
ATOM   2014  C   PHE A 260     -17.310 -11.391  -6.283  0.50 14.33           C  
ATOM   2015  O   PHE A 260     -18.022 -11.458  -5.282  0.50 18.98           O  
ATOM   2016  CB  PHE A 260     -14.824 -11.346  -5.990  0.50 32.71           C  
ATOM   2017  CG  PHE A 260     -14.669 -11.682  -4.535  0.50154.23           C  
ATOM   2018  CD1 PHE A 260     -14.419 -10.687  -3.603  0.50 38.57           C  
ATOM   2019  CD2 PHE A 260     -14.774 -12.991  -4.096  0.50 15.88           C  
ATOM   2020  CE1 PHE A 260     -14.278 -10.992  -2.263  0.50  7.43           C  
ATOM   2021  CE2 PHE A 260     -14.633 -13.304  -2.758  0.50 15.89           C  
ATOM   2022  CZ  PHE A 260     -14.383 -12.303  -1.839  0.50 14.64           C  
ATOM   2023  OXT PHE A 260     -17.538 -12.177  -7.204  1.00 21.21           O1-
TER    2024      PHE A 260
HETATM 2025 ZN   ZN  A 301      -6.377  -1.170  13.996  1.00  7.45          Zn  
HETATM 2026 CL1  84Z A 302      -9.671   3.547  11.928  0.50 12.96          Cl  
HETATM 2027  C1  84Z A 302      -8.356   3.803  13.092  0.50 12.34           C  
HETATM 2028  C2  84Z A 302      -7.924   5.073  13.186  0.50 13.09           C  
HETATM 2029  C3  84Z A 302      -7.071   5.448  14.111  0.50 11.92           C  
HETATM 2030  C4  84Z A 302      -6.449   4.449  14.923  0.50 13.95           C  
HETATM 2031  C5  84Z A 302      -6.799   3.093  14.780  0.50 12.06           C  
HETATM 2032  C6  84Z A 302      -7.805   2.748  13.848  0.50 11.05           C  
HETATM 2033  S7  84Z A 302      -8.341   1.083  13.573  0.50 11.28           S  
HETATM 2034  O8  84Z A 302      -7.800   0.825  12.278  0.50 13.38           O  
HETATM 2035  O9  84Z A 302      -9.780   1.078  13.698  0.50 12.04           O  
HETATM 2036  N10 84Z A 302      -7.658   0.106  14.615  0.50 13.14           N  
HETATM 2037  C12 84Z A 302      -5.479   4.684  15.925  0.50 17.25           C  
HETATM 2038  O13 84Z A 302      -4.456   4.122  15.772  0.50 17.70           O  
HETATM 2039  O14 84Z A 302      -5.783   5.641  16.874  0.50 20.81           O  
HETATM 2040  C15 84Z A 302      -4.922   5.823  17.933  0.50 22.97           C  
HETATM 2041  S16 84Z A 302      -6.524   7.158  14.141  0.50 16.95           S  
HETATM 2042  O17 84Z A 302      -7.048   7.709  12.924  0.50 18.40           O  
HETATM 2043  O18 84Z A 302      -4.996   7.357  14.021  0.50691.13           O  
HETATM 2044  C19 84Z A 302      -7.347   7.950  15.331  0.50 14.25           C  
HETATM 2045  C20 84Z A 302      -8.668   8.316  15.223  0.50 18.81           C  
HETATM 2046  C21 84Z A 302      -9.261   9.121  16.184  0.50 18.62           C  
HETATM 2047  C22 84Z A 302      -8.480   9.443  17.324  0.50 19.04           C  
HETATM 2048  C23 84Z A 302      -7.127   9.179  17.455  0.50 23.37           C  
HETATM 2049  C24 84Z A 302      -6.624   8.450  16.378  0.50 20.60           C  
HETATM 2050  C1  UNK     1      -8.081   2.256  13.388  1.00  0.00           C  
HETATM 2051  C2  UNK     1      -7.768   2.872  12.174  1.00  0.00           C  
HETATM 2052  C3  UNK     1      -7.273   4.173  12.164  1.00  0.00           C  
HETATM 2053  C4  UNK     1      -7.090   4.860  13.371  1.00  0.00           C  
HETATM 2054  C5  UNK     1      -7.406   4.239  14.585  1.00  0.00           C  
HETATM 2055  C6  UNK     1      -7.903   2.939  14.593  1.00  0.00           C  
HETATM 2056  S7  UNK     1      -8.719   0.585  13.375  1.00  0.00           S  
HETATM 2057  N8  UNK     1      -7.971  -0.190  14.760  1.00  0.00           N  
HETATM 2058  O9  UNK     1     -10.163   0.649  13.628  1.00  0.00           O  
HETATM 2059  O10 UNK     1      -8.189  -0.059  12.171  1.00  0.00           O  
HETATM 2060  N11 UNK     1      -6.588   6.179  13.364  1.00  0.00           N  
HETATM 2061  C12 UNK     1      -6.181   6.907  12.269  1.00  0.00           C  
HETATM 2062  C13 UNK     1      -5.755   8.158  12.681  1.00  0.00           C  
HETATM 2063  C14 UNK     1      -5.869   8.230  14.077  1.00  0.00           C  
HETATM 2064  C15 UNK     1      -6.408   7.000  14.458  1.00  0.00           C  
HETATM 2065  C16 UNK     1      -5.528   9.386  14.916  1.00  0.00           C  
HETATM 2066  C17 UNK     1      -6.553  10.446  15.210  1.00  0.00           C  
HETATM 2067  O18 UNK     1      -4.362   9.517  15.294  1.00  0.00           O  
HETATM 2068  C19 UNK     1      -7.776  10.146  15.823  1.00  0.00           C  
HETATM 2069  C20 UNK     1      -8.715  11.147  16.113  1.00  0.00           C  
HETATM 2070  C21 UNK     1      -8.400  12.477  15.811  1.00  0.00           C  
HETATM 2071  C22 UNK     1      -7.173  12.813  15.224  1.00  0.00           C  
HETATM 2072  C23 UNK     1      -6.255  11.789  14.940  1.00  0.00           C  
HETATM 2073  O24 UNK     1      -9.318  13.465  16.080  1.00  0.00           O  
HETATM 2074  C25 UNK     1      -8.946  14.327  17.146  1.00  0.00           C  
HETATM 2075  O26 UNK     1      -9.947  10.904  16.694  1.00  0.00           O  
HETATM 2076  C27 UNK     1     -10.086  10.990  18.108  1.00  0.00           C  
HETATM 2077  O28 UNK     1      -6.946  14.153  14.961  1.00  0.00           O  
HETATM 2078  C29 UNK     1      -5.771  14.776  15.470  1.00  0.00           C  
HETATM 2079  C1  UNK     1      -7.696   2.557  14.280  1.00  0.00           C  
HETATM 2080  C2  UNK     1      -6.661   3.091  13.510  1.00  0.00           C  
HETATM 2081  C3  UNK     1      -5.996   4.234  13.945  1.00  0.00           C  
HETATM 2082  C4  UNK     1      -6.366   4.848  15.147  1.00  0.00           C  
HETATM 2083  C5  UNK     1      -7.403   4.305  15.915  1.00  0.00           C  
HETATM 2084  C6  UNK     1      -8.068   3.163  15.480  1.00  0.00           C  
HETATM 2085  S7  UNK     1      -8.540   1.087  13.703  1.00  0.00           S  
HETATM 2086  N8  UNK     1      -7.977  -0.195  14.757  1.00  0.00           N  
HETATM 2087  O9  UNK     1      -9.976   1.265  13.945  1.00  0.00           O  
HETATM 2088  O10 UNK     1      -8.029   0.810  12.357  1.00  0.00           O  
HETATM 2089  N11 UNK     1      -5.665   5.993  15.594  1.00  0.00           N  
HETATM 2090  C12 UNK     1      -4.922   6.138  16.764  1.00  0.00           C  
HETATM 2091  C13 UNK     1      -4.436   7.489  16.800  1.00  0.00           C  
HETATM 2092  C14 UNK     1      -4.936   8.153  15.624  1.00  0.00           C  
HETATM 2093  C15 UNK     1      -5.639   7.196  14.922  1.00  0.00           C  
HETATM 2094  C16 UNK     1      -4.728   9.540  15.197  1.00  0.00           C  
HETATM 2095  C17 UNK     1      -5.868  10.520  15.214  1.00  0.00           C  
HETATM 2096  O18 UNK     1      -3.602   9.877  14.828  1.00  0.00           O  
HETATM 2097  C19 UNK     1      -5.658  11.902  15.116  1.00  0.00           C  
HETATM 2098  C20 UNK     1      -6.728  12.809  15.149  1.00  0.00           C  
HETATM 2099  C21 UNK     1      -8.029  12.315  15.307  1.00  0.00           C  
HETATM 2100  C22 UNK     1      -8.267  10.942  15.450  1.00  0.00           C  
HETATM 2101  C23 UNK     1      -7.177  10.058  15.405  1.00  0.00           C  
HETATM 2102  O24 UNK     1      -9.087  13.191  15.352  1.00  0.00           O  
HETATM 2103  C25 UNK     1      -9.521  13.507  16.668  1.00  0.00           C  
HETATM 2104  O26 UNK     1      -6.583  14.181  15.035  1.00  0.00           O  
HETATM 2105  O27 UNK     1      -9.580  10.543  15.625  1.00  0.00           O  
HETATM 2106  C28 UNK     1      -9.862   9.391  16.412  1.00  0.00           C  
HETATM 2107  C29 UNK     1      -5.649  14.712  14.100  1.00  0.00           C  
HETATM 2108  C30 UNK     1      -3.619   7.880  17.878  1.00  0.00           C  
HETATM 2109  C31 UNK     1      -3.322   6.964  18.881  1.00  0.00           C  
HETATM 2110  C32 UNK     1      -3.807   5.663  18.828  1.00  0.00           C  
HETATM 2111  C33 UNK     1      -4.606   5.217  17.778  1.00  0.00           C  
HETATM 2112  C1  UNK     1      -8.187   2.569  14.246  1.00  0.00           C  
HETATM 2113  C2  UNK     1      -8.549   2.830  15.568  1.00  0.00           C  
HETATM 2114  C3  UNK     1      -8.283   4.077  16.126  1.00  0.00           C  
HETATM 2115  C4  UNK     1      -7.655   5.065  15.361  1.00  0.00           C  
HETATM 2116  C5  UNK     1      -7.295   4.801  14.034  1.00  0.00           C  
HETATM 2117  C6  UNK     1      -7.563   3.553  13.477  1.00  0.00           C  
HETATM 2118  S7  UNK     1      -8.542   0.959  13.549  1.00  0.00           S  
HETATM 2119  N8  UNK     1      -7.977  -0.183  14.755  1.00  0.00           N  
HETATM 2120  O9  UNK     1     -10.003   0.844  13.481  1.00  0.00           O  
HETATM 2121  O10 UNK     1      -7.713   0.790  12.352  1.00  0.00           O  
HETATM 2122  N11 UNK     1      -7.388   6.330  15.927  1.00  0.00           N  
HETATM 2123  C12 UNK     1      -8.251   7.114  16.656  1.00  0.00           C  
HETATM 2124  C13 UNK     1      -7.630   8.290  17.066  1.00  0.00           C  
HETATM 2125  C14 UNK     1      -6.311   8.241  16.548  1.00  0.00           C  
HETATM 2126  C15 UNK     1      -6.211   7.034  15.859  1.00  0.00           C  
HETATM 2127  C16 UNK     1      -5.259   9.264  16.660  1.00  0.00           C  
HETATM 2128  C17 UNK     1      -5.443  10.613  16.017  1.00  0.00           C  
HETATM 2129  O18 UNK     1      -4.269   9.022  17.351  1.00  0.00           O  
HETATM 2130  C19 UNK     1      -6.733  11.128  15.839  1.00  0.00           C  
HETATM 2131  C20 UNK     1      -6.945  12.389  15.260  1.00  0.00           C  
HETATM 2132  C21 UNK     1      -5.836  13.146  14.862  1.00  0.00           C  
HETATM 2133  C22 UNK     1      -4.533  12.675  15.060  1.00  0.00           C  
HETATM 2134  C23 UNK     1      -4.351  11.412  15.646  1.00  0.00           C  
HETATM 2135  O24 UNK     1      -6.027  14.384  14.297  1.00  0.00           O  
HETATM 2136  C25 UNK     1      -5.651  15.468  15.137  1.00  0.00           C  
HETATM 2137  O26 UNK     1      -8.194  12.946  15.051  1.00  0.00           O  
HETATM 2138  C27 UNK     1      -8.478  10.573  19.973  1.00  0.00           C  
HETATM 2139  O28 UNK     1      -3.494  13.498  14.664  1.00  0.00           O  
HETATM 2140  C29 UNK     1      -3.374  13.866  13.294  1.00  0.00           C  
HETATM 2141  C30 UNK     1      -8.288   9.343  17.899  1.00  0.00           C  
HETATM 2142  C31 UNK     1      -9.366  10.065  17.375  1.00  0.00           C  
HETATM 2143  C32 UNK     1      -9.992  11.043  18.145  1.00  0.00           C  
HETATM 2144  C33 UNK     1      -9.545  11.293  19.439  1.00  0.00           C  
HETATM 2145  C34 UNK     1      -7.852   9.595  19.203  1.00  0.00           C  
HETATM 2146  C35 UNK     1      -8.642  14.001  15.898  1.00  0.00           C  
CONECT 2025  738  759  936 2036
CONECT 2026 2027
CONECT 2027 2026 2028 2032
CONECT 2027 2028
CONECT 2028 2027 2029
CONECT 2028 2027
CONECT 2029 2028 2030 2041
CONECT 2029 2030
CONECT 2030 2029 2031 2037
CONECT 2030 2029
CONECT 2031 2030 2032
CONECT 2031 2032
CONECT 2032 2027 2031 2033
CONECT 2032 2031
CONECT 2033 2032 2034 2035 2036
CONECT 2033 2034 2035
CONECT 2034 2033
CONECT 2034 2033
CONECT 2035 2033
CONECT 2035 2033
CONECT 2036 2025 2033
CONECT 2037 2030 2038 2039
CONECT 2037 2038
CONECT 2038 2037
CONECT 2038 2037
CONECT 2039 2037 2040
CONECT 2040 2039
CONECT 2041 2029 2042 2043 2044
CONECT 2041 2042 2043
CONECT 2042 2041
CONECT 2042 2041
CONECT 2043 2041
CONECT 2043 2041
CONECT 2044 2041 2045 2049
CONECT 2044 2049
CONECT 2045 2044 2046
CONECT 2045 2046
CONECT 2046 2045 2047
CONECT 2046 2045
CONECT 2047 2046 2048
CONECT 2047 2048
CONECT 2048 2047 2049
CONECT 2048 2047
CONECT 2049 2044 2048
CONECT 2049 2044
CONECT 2050 2051 2055 2056
CONECT 2051 2050 2052
CONECT 2052 2051 2053
CONECT 2053 2052 2054 2060
CONECT 2054 2053 2055
CONECT 2055 2050 2054
CONECT 2056 2050 2057 2058 2059
CONECT 2057 2056
CONECT 2058 2056
CONECT 2059 2056
CONECT 2060 2053 2061 2064
CONECT 2061 2060 2062
CONECT 2062 2061 2063
CONECT 2063 2062 2064 2065
CONECT 2064 2060 2063
CONECT 2065 2063 2066 2067
CONECT 2066 2065 2068 2072
CONECT 2067 2065
CONECT 2068 2066 2069
CONECT 2069 2068 2070 2075
CONECT 2070 2069 2071 2073
CONECT 2071 2070 2072 2077
CONECT 2072 2066 2071
CONECT 2073 2070 2074
CONECT 2074 2073
CONECT 2075 2069 2076
CONECT 2076 2075
CONECT 2077 2071 2078
CONECT 2078 2077
CONECT 2079 2080 2084 2085
CONECT 2080 2079 2081
CONECT 2081 2080 2082
CONECT 2082 2081 2083 2089
CONECT 2083 2082 2084
CONECT 2084 2079 2083
CONECT 2085 2079 2086 2087 2088
CONECT 2086 2085
CONECT 2087 2085
CONECT 2088 2085
CONECT 2089 2082 2090 2093
CONECT 2090 2089 2091 2111
CONECT 2091 2090 2092 2108
CONECT 2092 2091 2093 2094
CONECT 2093 2089 2092
CONECT 2094 2092 2095 2096
CONECT 2095 2094 2097 2101
CONECT 2096 2094
CONECT 2097 2095 2098
CONECT 2098 2097 2099 2104
CONECT 2099 2098 2100 2102
CONECT 2100 2099 2101 2105
CONECT 2101 2095 2100
CONECT 2102 2099 2103
CONECT 2103 2102
CONECT 2104 2098 2107
CONECT 2105 2100 2106
CONECT 2106 2105
CONECT 2107 2104
CONECT 2108 2091 2109
CONECT 2109 2108 2110
CONECT 2110 2109 2111
CONECT 2111 2090 2110
CONECT 2112 2113 2117 2118
CONECT 2113 2112 2114
CONECT 2114 2113 2115
CONECT 2115 2114 2116 2122
CONECT 2116 2115 2117
CONECT 2117 2112 2116
CONECT 2118 2112 2119 2120 2121
CONECT 2119 2118
CONECT 2120 2118
CONECT 2121 2118
CONECT 2122 2115 2123 2126
CONECT 2123 2122 2124
CONECT 2124 2123 2125 2141
CONECT 2125 2124 2126 2127
CONECT 2126 2122 2125
CONECT 2127 2125 2128 2129
CONECT 2128 2127 2130 2134
CONECT 2129 2127
CONECT 2130 2128 2131
CONECT 2131 2130 2132 2137
CONECT 2132 2131 2133 2135
CONECT 2133 2132 2134 2139
CONECT 2134 2128 2133
CONECT 2135 2132 2136
CONECT 2136 2135
CONECT 2137 2131 2146
CONECT 2138 2144 2145
CONECT 2139 2133 2140
CONECT 2140 2139
CONECT 2141 2124 2142 2145
CONECT 2142 2141 2143
CONECT 2143 2142 2144
CONECT 2144 2138 2143
CONECT 2145 2138 2141
CONECT 2146 2137
END   
