# Supplementary material for: 4-(3-Phenyl-4-(3,4,5-trimethoxybenzoyl)-1H-pyrrol-1-yl)benzenesulfonamide, a Novel Carbonic Anhydrase and Wnt/β-Catenin Signaling Pathway Dual-Targeting Inhibitor with Potent Activity against Multidrug Resistant Cancer Cells
Source: J Med Chem. 2023 Oct 30;66(21):14824–42. doi: 10.1021/acs.jmedchem.3c01424 (PMC10641813; doi:10.1021/acs.jmedchem.3c01424)
Supplement: Supplementary file 4 — jm3c01424_si_004.pdb [file jm3c01424_si_004.pdb]

TITLE     complex_CA_II
REMARK   4      COMPLIES WITH FORMAT V. 3.0, 1-DEC-2006
REMARK 888
REMARK 888 WRITTEN BY MAESTRO (A PRODUCT OF SCHRODINGER, LLC)
ATOM      1  N   GLY A   0       5.628   9.903   8.649  1.00 24.62           N1+
ATOM      2  CA  GLY A   0       5.930   8.455   8.787  1.00 23.60           C  
ATOM      3  C   GLY A   0       6.592   7.935   7.524  1.00 23.50           C  
ATOM      4  O   GLY A   0       6.624   6.723   7.297  1.00 23.43           O  
ATOM      5  N   MET A   1       7.120   8.847   6.708  1.00 23.94           N  
ATOM      6  CA  MET A   1       7.778   8.455   5.455  1.00 23.92           C  
ATOM      7  C   MET A   1       9.005   7.568   5.672  1.00 24.53           C  
ATOM      8  O   MET A   1       9.481   6.930   4.732  1.00 24.55           O  
ATOM      9  CB  MET A   1       8.172   9.696   4.640  1.00 24.50           C  
ATOM     10  CG  MET A   1       6.976  10.469   4.105  1.00 23.62           C  
ATOM     11  SD  MET A   1       7.409  11.902   3.077  1.00 25.61           S  
ATOM     12  CE  MET A   1       8.022  11.121   1.586  1.00 24.90           C  
ATOM     13  N   SER A   2       9.519   7.519   6.898  1.00 24.52           N  
ATOM     14  CA  SER A   2      10.687   6.689   7.182  1.00 24.90           C  
ATOM     15  C   SER A   2      10.394   5.514   8.116  1.00 25.08           C  
ATOM     16  O   SER A   2      11.297   4.765   8.490  1.00 24.83           O  
ATOM     17  CB  SER A   2      11.833   7.544   7.735  1.00 25.97           C  
ATOM     18  OG  SER A   2      12.394   8.345   6.706  1.00 25.82           O  
ATOM     19  N   HIS A   3       9.129   5.346   8.495  1.00 24.15           N  
ATOM     20  CA  HIS A   3       8.760   4.221   9.351  1.00 23.33           C  
ATOM     21  C   HIS A   3       9.110   2.938   8.589  1.00 22.91           C  
ATOM     22  O   HIS A   3       9.081   2.923   7.355  1.00 24.19           O  
ATOM     23  CB  HIS A   3       7.251   4.221   9.632  1.00 24.22           C  
ATOM     24  CG  HIS A   3       6.818   5.210  10.669  1.00 25.26           C  
ATOM     25  CD2 HIS A   3       7.507   6.157  11.348  1.00 25.67           C  
ATOM     26  ND1 HIS A   3       5.516   5.288  11.118  1.00 26.50           N  
ATOM     27  CE1 HIS A   3       5.423   6.240  12.029  1.00 26.65           C  
ATOM     28  NE2 HIS A   3       6.617   6.783  12.187  1.00 27.21           N  
ATOM     29  N   HIS A   4       9.449   1.871   9.309  1.00 20.96           N  
ATOM     30  CA  HIS A   4       9.757   0.599   8.654  1.00 19.30           C  
ATOM     31  C   HIS A   4       9.183  -0.565   9.458  1.00 17.93           C  
ATOM     32  O   HIS A   4       9.489  -1.728   9.204  1.00 17.27           O  
ATOM     33  CB  HIS A   4      11.271   0.409   8.502  1.00 21.58           C  
ATOM     34  CG  HIS A   4      11.952  -0.063   9.751  1.00 23.41           C  
ATOM     35  CD2 HIS A   4      12.754  -1.183   9.780  1.00 24.81           C  
ATOM     36  ND1 HIS A   4      11.939   0.422  11.016  1.00 25.08           N  
ATOM     37  CE1 HIS A   4      12.723  -0.411  11.778  1.00 25.25           C  
ATOM     38  NE2 HIS A   4      13.203  -1.371  11.008  1.00 25.63           N  
ATOM     39  N   TRP A   5       8.338  -0.249  10.424  1.00 14.12           N  
ATOM     40  CA  TRP A   5       7.754  -1.290  11.254  1.00 12.78           C  
ATOM     41  C   TRP A   5       6.724  -2.081  10.467  1.00 12.39           C  
ATOM     42  O   TRP A   5       6.188  -1.606   9.460  1.00 12.43           O  
ATOM     43  CB  TRP A   5       7.097  -0.683  12.498  1.00 11.47           C  
ATOM     44  CG  TRP A   5       5.925   0.187  12.179  1.00 12.23           C  
ATOM     45  CD1 TRP A   5       5.937   1.523  11.900  1.00 12.61           C  
ATOM     46  CD2 TRP A   5       4.562  -0.235  12.075  1.00 10.60           C  
ATOM     47  CE2 TRP A   5       3.799   0.899  11.727  1.00 11.83           C  
ATOM     48  CE3 TRP A   5       3.911  -1.467  12.240  1.00 10.80           C  
ATOM     49  NE1 TRP A   5       4.661   1.959  11.627  1.00 11.90           N  
ATOM     50  CZ2 TRP A   5       2.413   0.840  11.544  1.00 12.20           C  
ATOM     51  CZ3 TRP A   5       2.534  -1.522  12.057  1.00 10.33           C  
ATOM     52  CH2 TRP A   5       1.804  -0.374  11.714  1.00  9.79           C  
ATOM     53  N   GLY A   6       6.459  -3.293  10.937  1.00 11.44           N  
ATOM     54  CA  GLY A   6       5.492  -4.156  10.289  1.00 12.32           C  
ATOM     55  C   GLY A   6       5.128  -5.299  11.217  1.00 12.69           C  
ATOM     56  O   GLY A   6       5.138  -5.153  12.441  1.00 11.67           O  
ATOM     57  N   TYR A   7       4.811  -6.450  10.636  1.00 12.97           N  
ATOM     58  CA  TYR A   7       4.445  -7.613  11.432  1.00 15.02           C  
ATOM     59  C   TYR A   7       5.320  -8.811  11.092  1.00 18.59           C  
ATOM     60  O   TYR A   7       5.003  -9.951  11.450  1.00 20.68           O  
ATOM     61  CB  TYR A   7       2.968  -7.944  11.209  1.00 13.17           C  
ATOM     62  CG  TYR A   7       2.029  -6.888  11.749  1.00 10.49           C  
ATOM     63  CD1 TYR A   7       1.644  -6.890  13.092  1.00 10.35           C  
ATOM     64  CD2 TYR A   7       1.543  -5.874  10.925  1.00  9.85           C  
ATOM     65  CE1 TYR A   7       0.796  -5.906  13.594  1.00 10.39           C  
ATOM     66  CE2 TYR A   7       0.697  -4.885  11.416  1.00  9.26           C  
ATOM     67  CZ  TYR A   7       0.327  -4.909  12.751  1.00 10.15           C  
ATOM     68  OH  TYR A   7      -0.512  -3.941  13.235  1.00 10.33           O  
ATOM     69  N   GLY A   8       6.428  -8.544  10.411  1.00 18.91           N  
ATOM     70  CA  GLY A   8       7.344  -9.612  10.038  1.00 22.48           C  
ATOM     71  C   GLY A   8       8.291 -10.005  11.158  1.00 22.57           C  
ATOM     72  O   GLY A   8       8.299  -9.398  12.228  1.00 24.53           O  
ATOM     73  N   LYS A   9       9.115 -11.016  10.904  1.00 25.56           N  
ATOM     74  CA  LYS A   9      10.061 -11.495  11.903  1.00 26.29           C  
ATOM     75  C   LYS A   9      11.129 -10.475  12.284  1.00 25.73           C  
ATOM     76  O   LYS A   9      11.633 -10.486  13.409  1.00 26.34           O  
ATOM     77  CB  LYS A   9      10.740 -12.779  11.414  1.00 29.85           C  
ATOM     78  CG  LYS A   9      11.662 -13.413  12.450  1.00 32.62           C  
ATOM     79  CD  LYS A   9      12.213 -14.761  11.989  1.00 35.45           C  
ATOM     80  CE  LYS A   9      13.079 -14.621  10.739  1.00 37.36           C  
ATOM     81  NZ  LYS A   9      13.767 -15.898  10.377  1.00 39.78           N1+
ATOM     82  N   HIS A  10      11.477  -9.581  11.366  1.00 23.08           N  
ATOM     83  CA  HIS A  10      12.503  -8.610  11.691  1.00 21.49           C  
ATOM     84  C   HIS A  10      12.018  -7.207  11.967  1.00 17.82           C  
ATOM     85  O   HIS A  10      12.815  -6.347  12.335  1.00 17.59           O  
ATOM     86  CB  HIS A  10      13.575  -8.588  10.600  1.00 23.97           C  
ATOM     87  CG  HIS A  10      14.328  -9.876  10.487  1.00 26.74           C  
ATOM     88  CD2 HIS A  10      15.369 -10.364  11.202  1.00 26.87           C  
ATOM     89  ND1 HIS A  10      13.966 -10.874   9.607  1.00 29.22           N  
ATOM     90  CE1 HIS A  10      14.751 -11.922   9.786  1.00 27.74           C  
ATOM     91  NE2 HIS A  10      15.610 -11.638  10.750  1.00 28.05           N  
ATOM     92  N   ASN A  11      10.717  -6.967  11.816  1.00 15.76           N  
ATOM     93  CA  ASN A  11      10.190  -5.632  12.070  1.00 13.28           C  
ATOM     94  C   ASN A  11       8.862  -5.670  12.823  1.00 13.81           C  
ATOM     95  O   ASN A  11       8.170  -4.652  12.924  1.00 12.98           O  
ATOM     96  CB  ASN A  11      10.020  -4.869  10.750  1.00 12.69           C  
ATOM     97  CG  ASN A  11       8.919  -5.440   9.871  1.00 14.17           C  
ATOM     98  ND2 ASN A  11       8.634  -4.756   8.769  1.00 13.92           N  
ATOM     99  OD1 ASN A  11       8.336  -6.481  10.171  1.00 14.23           O  
ATOM    100  N   GLY A  12       8.544  -6.838  13.375  1.00 13.49           N  
ATOM    101  CA  GLY A  12       7.290  -7.023  14.090  1.00 13.59           C  
ATOM    102  C   GLY A  12       7.193  -6.416  15.477  1.00 13.15           C  
ATOM    103  O   GLY A  12       8.105  -5.729  15.933  1.00 11.23           O  
ATOM    104  N   PRO A  13       6.080  -6.668  16.185  1.00 12.06           N  
ATOM    105  CA  PRO A  13       5.834  -6.147  17.535  1.00 12.48           C  
ATOM    106  C   PRO A  13       6.993  -6.159  18.535  1.00 12.10           C  
ATOM    107  O   PRO A  13       7.132  -5.227  19.326  1.00 13.18           O  
ATOM    108  CB  PRO A  13       4.651  -6.984  18.009  1.00 12.10           C  
ATOM    109  CG  PRO A  13       3.878  -7.184  16.749  1.00 12.30           C  
ATOM    110  CD  PRO A  13       4.961  -7.517  15.740  1.00 12.85           C  
ATOM    111  N   GLU A  14       7.818  -7.205  18.520  1.00 13.35           N  
ATOM    112  CA  GLU A  14       8.934  -7.288  19.462  1.00 15.36           C  
ATOM    113  C   GLU A  14      10.059  -6.303  19.148  1.00 14.05           C  
ATOM    114  O   GLU A  14      10.961  -6.094  19.966  1.00 13.47           O  
ATOM    115  CB  GLU A  14       9.499  -8.710  19.478  1.00 19.03           C  
ATOM    116  CG  GLU A  14       8.488  -9.754  19.913  1.00 24.15           C  
ATOM    117  CD  GLU A  14       7.765  -9.351  21.183  1.00 28.29           C  
ATOM    118  OE1 GLU A  14       8.454  -9.027  22.175  1.00 29.79           O  
ATOM    119  OE2 GLU A  14       6.511  -9.360  21.185  1.00 30.80           O1-
ATOM    120  N   HIS A  15       9.987  -5.688  17.972  1.00 13.53           N  
ATOM    121  CA  HIS A  15      10.995  -4.733  17.510  1.00 13.04           C  
ATOM    122  C   HIS A  15      10.560  -3.280  17.631  1.00 12.98           C  
ATOM    123  O   HIS A  15      11.389  -2.368  17.621  1.00 12.10           O  
ATOM    124  CB  HIS A  15      11.320  -4.988  16.031  1.00 13.62           C  
ATOM    125  CG  HIS A  15      12.102  -6.239  15.783  1.00 15.54           C  
ATOM    126  CD2 HIS A  15      11.709  -7.485  15.425  1.00 16.82           C  
ATOM    127  ND1 HIS A  15      13.474  -6.288  15.899  1.00 17.50           N  
ATOM    128  CE1 HIS A  15      13.894  -7.510  15.624  1.00 18.89           C  
ATOM    129  NE2 HIS A  15      12.844  -8.256  15.334  1.00 17.03           N  
ATOM    130  N   TRP A  16       9.256  -3.068  17.741  1.00 10.65           N  
ATOM    131  CA  TRP A  16       8.717  -1.720  17.781  1.00 10.90           C  
ATOM    132  C   TRP A  16       9.294  -0.759  18.803  1.00  9.45           C  
ATOM    133  O   TRP A  16       9.402   0.434  18.528  1.00 10.04           O  
ATOM    134  CB  TRP A  16       7.195  -1.774  17.954  1.00  9.24           C  
ATOM    135  CG  TRP A  16       6.482  -2.455  16.825  1.00  9.05           C  
ATOM    136  CD1 TRP A  16       7.024  -2.884  15.637  1.00  8.95           C  
ATOM    137  CD2 TRP A  16       5.084  -2.759  16.758  1.00  8.59           C  
ATOM    138  CE2 TRP A  16       4.848  -3.369  15.501  1.00  8.77           C  
ATOM    139  CE3 TRP A  16       4.004  -2.569  17.635  1.00 10.14           C  
ATOM    140  NE1 TRP A  16       6.048  -3.435  14.841  1.00  8.31           N  
ATOM    141  CZ2 TRP A  16       3.575  -3.792  15.099  1.00 10.04           C  
ATOM    142  CZ3 TRP A  16       2.741  -2.987  17.238  1.00 10.88           C  
ATOM    143  CH2 TRP A  16       2.535  -3.593  15.981  1.00 10.42           C  
ATOM    144  N   HIS A  17       9.669  -1.266  19.973  1.00 10.70           N  
ATOM    145  CA  HIS A  17      10.176  -0.401  21.032  1.00 11.43           C  
ATOM    146  C   HIS A  17      11.424   0.387  20.663  1.00 11.03           C  
ATOM    147  O   HIS A  17      11.680   1.439  21.242  1.00 10.36           O  
ATOM    148  CB  HIS A  17      10.447  -1.212  22.305  1.00 11.60           C  
ATOM    149  CG  HIS A  17      11.661  -2.081  22.214  1.00 13.31           C  
ATOM    150  CD2 HIS A  17      12.887  -1.702  22.719  1.00 13.74           C  
ATOM    151  ND1 HIS A  17      11.849  -3.286  21.630  1.00 13.59           N  
ATOM    152  CE1 HIS A  17      13.176  -3.609  21.785  1.00 13.01           C  
ATOM    153  NE2 HIS A  17      13.779  -2.638  22.446  1.00 14.55           N  
ATOM    154  N   LYS A  18      12.191  -0.108  19.698  1.00 12.88           N  
ATOM    155  CA  LYS A  18      13.413   0.589  19.313  1.00 13.61           C  
ATOM    156  C   LYS A  18      13.120   1.963  18.719  1.00 13.98           C  
ATOM    157  O   LYS A  18      13.759   2.945  19.081  1.00 14.76           O  
ATOM    158  CB  LYS A  18      14.229  -0.278  18.352  1.00 14.16           C  
ATOM    159  CG  LYS A  18      14.916  -1.447  19.075  1.00 14.54           C  
ATOM    160  CD  LYS A  18      15.621  -2.398  18.126  1.00 14.97           C  
ATOM    161  CE  LYS A  18      14.648  -3.371  17.474  1.00 15.46           C  
ATOM    162  NZ  LYS A  18      15.340  -4.269  16.501  1.00 15.92           N1+
ATOM    163  N   ASP A  19      12.132   2.048  17.833  1.00 14.79           N  
ATOM    164  CA  ASP A  19      11.776   3.339  17.255  1.00 13.65           C  
ATOM    165  C   ASP A  19      10.640   4.025  18.003  1.00 14.05           C  
ATOM    166  O   ASP A  19      10.449   5.230  17.866  1.00 13.06           O  
ATOM    167  CB  ASP A  19      11.409   3.189  15.779  1.00 15.99           C  
ATOM    168  CG  ASP A  19      12.625   3.257  14.878  1.00 19.69           C  
ATOM    169  OD1 ASP A  19      13.557   2.461  15.084  1.00 22.66           O  
ATOM    170  OD2 ASP A  19      12.653   4.108  13.972  1.00 26.06           O1-
ATOM    171  N   PHE A  20       9.901   3.252  18.799  1.00 12.62           N  
ATOM    172  CA  PHE A  20       8.771   3.767  19.565  1.00 12.24           C  
ATOM    173  C   PHE A  20       8.894   3.242  20.993  1.00 12.39           C  
ATOM    174  O   PHE A  20       8.229   2.280  21.372  1.00 11.22           O  
ATOM    175  CB  PHE A  20       7.455   3.294  18.923  1.00 11.06           C  
ATOM    176  CG  PHE A  20       7.341   3.648  17.466  1.00 11.84           C  
ATOM    177  CD1 PHE A  20       6.927   4.918  17.076  1.00 12.37           C  
ATOM    178  CD2 PHE A  20       7.731   2.738  16.484  1.00 11.38           C  
ATOM    179  CE1 PHE A  20       6.913   5.273  15.724  1.00 12.08           C  
ATOM    180  CE2 PHE A  20       7.722   3.085  15.140  1.00 12.05           C  
ATOM    181  CZ  PHE A  20       7.313   4.356  14.760  1.00 11.44           C  
ATOM    182  N   PRO A  21       9.756   3.877  21.811  1.00 12.95           N  
ATOM    183  CA  PRO A  21       9.969   3.460  23.201  1.00 11.99           C  
ATOM    184  C   PRO A  21       8.721   3.337  24.073  1.00 12.56           C  
ATOM    185  O   PRO A  21       8.715   2.588  25.049  1.00 11.50           O  
ATOM    186  CB  PRO A  21      10.976   4.494  23.736  1.00 15.03           C  
ATOM    187  CG  PRO A  21      10.820   5.678  22.790  1.00 16.24           C  
ATOM    188  CD  PRO A  21      10.628   5.013  21.460  1.00 15.55           C  
ATOM    189  N  AILE A  22       7.669   4.063  23.711  0.50 10.89           N  
ATOM    190  N  BILE A  22       7.668   4.064  23.715  0.50 12.07           N  
ATOM    191  CA AILE A  22       6.426   4.025  24.467  0.50 10.85           C  
ATOM    192  CA BILE A  22       6.431   4.015  24.480  0.50 12.86           C  
ATOM    193  C  AILE A  22       5.814   2.620  24.377  0.50  9.74           C  
ATOM    194  C  BILE A  22       5.825   2.610  24.392  0.50 11.11           C  
ATOM    195  O  AILE A  22       4.858   2.299  25.081  0.50  9.80           O  
ATOM    196  O  BILE A  22       4.881   2.281  25.110  0.50 11.04           O  
ATOM    197  CB AILE A  22       5.427   5.093  23.935  0.50 10.05           C  
ATOM    198  CB BILE A  22       5.415   5.067  23.961  0.50 13.88           C  
ATOM    199  CG1AILE A  22       4.350   5.387  24.984  0.50  9.37           C  
ATOM    200  CG1BILE A  22       4.306   5.282  24.995  0.50 15.27           C  
ATOM    201  CG2AILE A  22       4.795   4.618  22.636  0.50 10.83           C  
ATOM    202  CG2BILE A  22       4.830   4.621  22.630  0.50 15.02           C  
ATOM    203  CD1AILE A  22       3.420   6.533  24.608  0.50  9.72           C  
ATOM    204  CD1BILE A  22       4.802   5.826  26.323  0.50 16.85           C  
ATOM    205  N   ALA A  23       6.381   1.779  23.516  1.00 10.12           N  
ATOM    206  CA  ALA A  23       5.896   0.404  23.356  1.00 10.22           C  
ATOM    207  C   ALA A  23       5.962  -0.353  24.691  1.00 11.08           C  
ATOM    208  O   ALA A  23       5.233  -1.328  24.901  1.00 10.35           O  
ATOM    209  CB  ALA A  23       6.733  -0.339  22.293  1.00 10.19           C  
ATOM    210  N   LYS A  24       6.848   0.084  25.587  1.00 13.36           N  
ATOM    211  CA  LYS A  24       7.000  -0.560  26.894  1.00 13.95           C  
ATOM    212  C   LYS A  24       6.402   0.337  27.979  1.00 14.62           C  
ATOM    213  O   LYS A  24       6.816   0.282  29.141  1.00 15.64           O  
ATOM    214  CB  LYS A  24       8.485  -0.798  27.202  1.00 15.27           C  
ATOM    215  CG  LYS A  24       9.193  -1.754  26.255  1.00 17.37           C  
ATOM    216  CD  LYS A  24      10.674  -1.874  26.629  1.00 19.77           C  
ATOM    217  CE  LYS A  24      11.415  -2.837  25.711  1.00 20.31           C  
ATOM    218  NZ  LYS A  24      10.936  -4.235  25.869  1.00 21.99           N1+
ATOM    219  N   GLY A  25       5.430   1.156  27.582  1.00 12.99           N  
ATOM    220  CA  GLY A  25       4.783   2.087  28.491  1.00 13.78           C  
ATOM    221  C   GLY A  25       3.845   1.508  29.531  1.00 13.25           C  
ATOM    222  O   GLY A  25       3.656   0.288  29.634  1.00 13.79           O  
ATOM    223  N   GLU A  26       3.233   2.415  30.286  1.00 12.87           N  
ATOM    224  CA  GLU A  26       2.331   2.058  31.370  1.00 12.83           C  
ATOM    225  C   GLU A  26       0.891   1.738  30.988  1.00 12.20           C  
ATOM    226  O   GLU A  26       0.159   1.160  31.786  1.00 12.42           O  
ATOM    227  CB  GLU A  26       2.337   3.179  32.411  1.00 16.03           C  
ATOM    228  CG  GLU A  26       3.701   3.430  33.024  1.00 20.60           C  
ATOM    229  CD  GLU A  26       4.294   2.170  33.624  1.00 23.31           C  
ATOM    230  OE1 GLU A  26       3.664   1.589  34.535  1.00 26.01           O  
ATOM    231  OE2 GLU A  26       5.386   1.759  33.182  1.00 26.59           O1-
ATOM    232  N   ARG A  27       0.468   2.106  29.784  1.00 10.20           N  
ATOM    233  CA  ARG A  27      -0.914   1.824  29.391  1.00  8.71           C  
ATOM    234  C   ARG A  27      -1.004   1.385  27.929  1.00  9.24           C  
ATOM    235  O   ARG A  27      -1.722   1.975  27.125  1.00  8.90           O  
ATOM    236  CB  ARG A  27      -1.813   3.051  29.650  1.00 11.38           C  
ATOM    237  CG  ARG A  27      -1.331   4.372  29.067  1.00 15.49           C  
ATOM    238  CD  ARG A  27      -2.338   5.526  29.300  1.00 18.07           C  
ATOM    239  NE  ARG A  27      -3.522   5.446  28.436  1.00 16.83           N  
ATOM    240  CZ  ARG A  27      -4.462   6.386  28.357  1.00 16.82           C  
ATOM    241  NH1 ARG A  27      -4.373   7.494  29.088  1.00 15.32           N  
ATOM    242  NH2 ARG A  27      -5.491   6.226  27.542  1.00 13.52           N1+
ATOM    243  N   GLN A  28      -0.266   0.329  27.607  1.00  9.08           N  
ATOM    244  CA  GLN A  28      -0.235  -0.199  26.251  1.00  7.51           C  
ATOM    245  C   GLN A  28      -1.375  -1.171  25.957  1.00  7.99           C  
ATOM    246  O   GLN A  28      -1.886  -1.846  26.850  1.00  8.44           O  
ATOM    247  CB  GLN A  28       1.113  -0.881  25.998  1.00  8.59           C  
ATOM    248  CG  GLN A  28       2.246   0.121  25.866  1.00  6.90           C  
ATOM    249  CD  GLN A  28       2.114   0.962  24.599  1.00  7.67           C  
ATOM    250  NE2 GLN A  28       1.780   2.243  24.758  1.00  8.45           N  
ATOM    251  OE1 GLN A  28       2.305   0.458  23.492  1.00  9.32           O  
ATOM    252  N   SER A  29      -1.755  -1.226  24.690  1.00  8.04           N  
ATOM    253  CA  SER A  29      -2.819  -2.106  24.218  1.00  7.33           C  
ATOM    254  C   SER A  29      -2.300  -2.973  23.073  1.00  7.18           C  
ATOM    255  O   SER A  29      -1.356  -2.600  22.373  1.00  8.66           O  
ATOM    256  CB  SER A  29      -4.005  -1.281  23.714  1.00  6.49           C  
ATOM    257  OG  SER A  29      -4.591  -0.541  24.774  1.00  6.03           O  
ATOM    258  N   PRO A  30      -2.937  -4.123  22.836  1.00  7.40           N  
ATOM    259  CA  PRO A  30      -4.095  -4.690  23.531  1.00  8.36           C  
ATOM    260  C   PRO A  30      -3.688  -5.345  24.846  1.00  8.88           C  
ATOM    261  O   PRO A  30      -2.508  -5.335  25.213  1.00  8.85           O  
ATOM    262  CB  PRO A  30      -4.608  -5.710  22.526  1.00  7.97           C  
ATOM    263  CG  PRO A  30      -3.321  -6.281  21.972  1.00  8.06           C  
ATOM    264  CD  PRO A  30      -2.481  -5.016  21.751  1.00  7.43           C  
ATOM    265  N   VAL A  31      -4.679  -5.899  25.542  1.00  8.72           N  
ATOM    266  CA  VAL A  31      -4.466  -6.622  26.791  1.00  8.76           C  
ATOM    267  C   VAL A  31      -5.397  -7.826  26.819  1.00  9.22           C  
ATOM    268  O   VAL A  31      -6.348  -7.918  26.035  1.00  8.88           O  
ATOM    269  CB  VAL A  31      -4.779  -5.771  28.059  1.00  9.39           C  
ATOM    270  CG1 VAL A  31      -3.895  -4.542  28.102  1.00 10.40           C  
ATOM    271  CG2 VAL A  31      -6.267  -5.395  28.103  1.00  8.28           C  
ATOM    272  N   ASP A  32      -5.104  -8.765  27.711  1.00  8.94           N  
ATOM    273  CA  ASP A  32      -5.963  -9.917  27.877  1.00  8.06           C  
ATOM    274  C   ASP A  32      -7.018  -9.439  28.863  1.00 10.23           C  
ATOM    275  O   ASP A  32      -6.697  -8.772  29.851  1.00  9.77           O  
ATOM    276  CB  ASP A  32      -5.194 -11.091  28.486  1.00 10.85           C  
ATOM    277  CG  ASP A  32      -6.100 -12.262  28.827  1.00 12.61           C  
ATOM    278  OD1 ASP A  32      -6.776 -12.753  27.902  1.00  9.76           O  
ATOM    279  OD2 ASP A  32      -6.139 -12.688  30.014  1.00 13.31           O1-
ATOM    280  N   ILE A  33      -8.274  -9.758  28.579  1.00  8.95           N  
ATOM    281  CA  ILE A  33      -9.373  -9.385  29.453  1.00  9.12           C  
ATOM    282  C   ILE A  33      -9.701 -10.599  30.317  1.00  9.16           C  
ATOM    283  O   ILE A  33     -10.229 -11.595  29.826  1.00 11.60           O  
ATOM    284  CB  ILE A  33     -10.614  -8.970  28.623  1.00  8.08           C  
ATOM    285  CG1 ILE A  33     -10.282  -7.725  27.787  1.00 10.40           C  
ATOM    286  CG2 ILE A  33     -11.792  -8.672  29.546  1.00 10.49           C  
ATOM    287  CD1 ILE A  33     -11.307  -7.403  26.692  1.00  9.91           C  
ATOM    288  N   ASP A  34      -9.341 -10.523  31.596  1.00 11.60           N  
ATOM    289  CA  ASP A  34      -9.616 -11.605  32.544  1.00 12.03           C  
ATOM    290  C   ASP A  34     -11.047 -11.326  33.016  1.00 13.90           C  
ATOM    291  O   ASP A  34     -11.287 -10.406  33.800  1.00 13.34           O  
ATOM    292  CB  ASP A  34      -8.624 -11.543  33.711  1.00 13.71           C  
ATOM    293  CG  ASP A  34      -8.786 -12.703  34.678  1.00 19.23           C  
ATOM    294  OD1 ASP A  34      -9.893 -12.885  35.209  1.00 19.66           O  
ATOM    295  OD2 ASP A  34      -7.803 -13.436  34.903  1.00 25.00           O1-
ATOM    296  N   THR A  35     -11.996 -12.104  32.509  1.00 13.11           N  
ATOM    297  CA  THR A  35     -13.404 -11.889  32.818  1.00 14.12           C  
ATOM    298  C   THR A  35     -13.778 -12.026  34.276  1.00 14.70           C  
ATOM    299  O   THR A  35     -14.776 -11.460  34.725  1.00 15.37           O  
ATOM    300  CB  THR A  35     -14.302 -12.839  32.008  1.00 15.48           C  
ATOM    301  CG2 THR A  35     -13.962 -12.752  30.530  1.00 12.97           C  
ATOM    302  OG1 THR A  35     -14.115 -14.184  32.467  1.00 14.54           O  
ATOM    303  N   HIS A  36     -12.981 -12.771  35.028  1.00 15.29           N  
ATOM    304  CA  HIS A  36     -13.299 -12.947  36.430  1.00 16.64           C  
ATOM    305  C   HIS A  36     -12.795 -11.809  37.301  1.00 18.61           C  
ATOM    306  O   HIS A  36     -13.348 -11.557  38.373  1.00 19.56           O  
ATOM    307  CB  HIS A  36     -12.770 -14.299  36.901  1.00 19.09           C  
ATOM    308  CG  HIS A  36     -13.461 -15.454  36.246  1.00 21.53           C  
ATOM    309  CD2 HIS A  36     -14.731 -15.910  36.360  1.00 23.65           C  
ATOM    310  ND1 HIS A  36     -12.853 -16.248  35.296  1.00 24.91           N  
ATOM    311  CE1 HIS A  36     -13.718 -17.143  34.855  1.00 23.79           C  
ATOM    312  NE2 HIS A  36     -14.865 -16.959  35.483  1.00 24.72           N  
ATOM    313  N   THR A  37     -11.777 -11.100  36.825  1.00 17.21           N  
ATOM    314  CA  THR A  37     -11.198  -9.988  37.562  1.00 19.04           C  
ATOM    315  C   THR A  37     -11.809  -8.644  37.167  1.00 18.03           C  
ATOM    316  O   THR A  37     -11.763  -7.688  37.936  1.00 18.49           O  
ATOM    317  CB  THR A  37      -9.677  -9.932  37.361  1.00 21.92           C  
ATOM    318  CG2 THR A  37      -9.070  -8.771  38.134  1.00 24.11           C  
ATOM    319  OG1 THR A  37      -9.101 -11.153  37.835  1.00 26.26           O  
ATOM    320  N   ALA A  38     -12.374  -8.566  35.968  1.00 16.80           N  
ATOM    321  CA  ALA A  38     -13.006  -7.324  35.531  1.00 16.74           C  
ATOM    322  C   ALA A  38     -14.198  -7.102  36.452  1.00 18.52           C  
ATOM    323  O   ALA A  38     -15.016  -8.000  36.650  1.00 20.58           O  
ATOM    324  CB  ALA A  38     -13.471  -7.441  34.086  1.00 17.99           C  
ATOM    325  N   LYS A  39     -14.302  -5.908  37.016  1.00 19.33           N  
ATOM    326  CA  LYS A  39     -15.402  -5.639  37.927  1.00 19.14           C  
ATOM    327  C   LYS A  39     -16.535  -4.826  37.329  1.00 18.03           C  
ATOM    328  O   LYS A  39     -16.313  -3.847  36.606  1.00 14.80           O  
ATOM    329  CB  LYS A  39     -14.887  -4.922  39.170  1.00 20.99           C  
ATOM    330  CG  LYS A  39     -15.884  -4.934  40.313  1.00 23.68           C  
ATOM    331  CD  LYS A  39     -15.433  -4.059  41.461  1.00 26.27           C  
ATOM    332  CE  LYS A  39     -16.415  -4.165  42.618  1.00 28.29           C  
ATOM    333  NZ  LYS A  39     -16.074  -3.230  43.718  1.00 31.42           N1+
ATOM    334  N   TYR A  40     -17.756  -5.236  37.653  1.00 18.36           N  
ATOM    335  CA  TYR A  40     -18.942  -4.539  37.191  1.00 19.58           C  
ATOM    336  C   TYR A  40     -18.915  -3.144  37.802  1.00 18.78           C  
ATOM    337  O   TYR A  40     -18.662  -2.978  39.004  1.00 18.32           O  
ATOM    338  CB  TYR A  40     -20.207  -5.284  37.644  1.00 21.70           C  
ATOM    339  CG  TYR A  40     -21.496  -4.529  37.404  1.00 25.92           C  
ATOM    340  CD1 TYR A  40     -21.833  -4.072  36.133  1.00 27.06           C  
ATOM    341  CD2 TYR A  40     -22.384  -4.273  38.452  1.00 28.40           C  
ATOM    342  CE1 TYR A  40     -23.018  -3.376  35.906  1.00 29.57           C  
ATOM    343  CE2 TYR A  40     -23.573  -3.578  38.237  1.00 30.16           C  
ATOM    344  CZ  TYR A  40     -23.883  -3.131  36.962  1.00 31.23           C  
ATOM    345  OH  TYR A  40     -25.049  -2.426  36.746  1.00 33.12           O  
ATOM    346  N   ASP A  41     -19.150  -2.137  36.972  1.00 17.90           N  
ATOM    347  CA  ASP A  41     -19.163  -0.764  37.449  1.00 20.16           C  
ATOM    348  C   ASP A  41     -20.550  -0.174  37.199  1.00 22.72           C  
ATOM    349  O   ASP A  41     -20.861   0.266  36.095  1.00 21.34           O  
ATOM    350  CB  ASP A  41     -18.105   0.066  36.723  1.00 21.57           C  
ATOM    351  CG  ASP A  41     -18.005   1.471  37.271  1.00 22.29           C  
ATOM    352  OD1 ASP A  41     -18.868   1.838  38.095  1.00 22.85           O  
ATOM    353  OD2 ASP A  41     -17.077   2.205  36.880  1.00 23.70           O1-
ATOM    354  N   PRO A  42     -21.408  -0.168  38.231  1.00 24.48           N  
ATOM    355  CA  PRO A  42     -22.769   0.365  38.119  1.00 26.47           C  
ATOM    356  C   PRO A  42     -22.818   1.826  37.685  1.00 26.98           C  
ATOM    357  O   PRO A  42     -23.856   2.300  37.217  1.00 28.56           O  
ATOM    358  CB  PRO A  42     -23.336   0.166  39.526  1.00 26.84           C  
ATOM    359  CG  PRO A  42     -22.581  -1.028  40.036  1.00 28.04           C  
ATOM    360  CD  PRO A  42     -21.176  -0.734  39.573  1.00 25.60           C  
ATOM    361  N   SER A  43     -21.703   2.536  37.837  1.00 26.69           N  
ATOM    362  CA  SER A  43     -21.652   3.948  37.464  1.00 27.67           C  
ATOM    363  C   SER A  43     -21.490   4.160  35.962  1.00 27.38           C  
ATOM    364  O   SER A  43     -21.651   5.276  35.468  1.00 28.30           O  
ATOM    365  CB  SER A  43     -20.513   4.657  38.200  1.00 28.04           C  
ATOM    366  OG  SER A  43     -19.248   4.278  37.690  1.00 29.80           O  
ATOM    367  N   LEU A  44     -21.152   3.102  35.232  1.00 27.01           N  
ATOM    368  CA  LEU A  44     -21.002   3.224  33.787  1.00 27.13           C  
ATOM    369  C   LEU A  44     -22.376   3.460  33.176  1.00 29.17           C  
ATOM    370  O   LEU A  44     -23.339   2.769  33.510  1.00 29.51           O  
ATOM    371  CB  LEU A  44     -20.386   1.955  33.192  1.00 23.90           C  
ATOM    372  CG  LEU A  44     -18.885   1.757  33.423  1.00 20.93           C  
ATOM    373  CD1 LEU A  44     -18.479   0.357  32.976  1.00 19.73           C  
ATOM    374  CD2 LEU A  44     -18.100   2.825  32.663  1.00 17.79           C  
ATOM    375  N   LYS A  45     -22.461   4.445  32.288  1.00 30.84           N  
ATOM    376  CA  LYS A  45     -23.715   4.777  31.619  1.00 31.78           C  
ATOM    377  C   LYS A  45     -23.855   3.918  30.372  1.00 31.27           C  
ATOM    378  O   LYS A  45     -22.874   3.357  29.882  1.00 31.77           O  
ATOM    379  CB  LYS A  45     -23.718   6.251  31.228  1.00 33.03           C  
ATOM    380  CG  LYS A  45     -23.360   7.178  32.366  1.00 34.99           C  
ATOM    381  CD  LYS A  45     -23.275   8.623  31.909  1.00 36.76           C  
ATOM    382  CE  LYS A  45     -22.756   9.514  33.031  1.00 37.68           C  
ATOM    383  NZ  LYS A  45     -22.721  10.958  32.646  1.00 38.92           N1+
ATOM    384  N   PRO A  46     -25.082   3.787  29.841  1.00 30.61           N  
ATOM    385  CA  PRO A  46     -25.220   2.963  28.639  1.00 28.29           C  
ATOM    386  C   PRO A  46     -24.402   3.566  27.505  1.00 24.75           C  
ATOM    387  O   PRO A  46     -24.246   4.782  27.420  1.00 24.43           O  
ATOM    388  CB  PRO A  46     -26.721   3.009  28.358  1.00 29.38           C  
ATOM    389  CG  PRO A  46     -27.309   3.163  29.734  1.00 30.41           C  
ATOM    390  CD  PRO A  46     -26.402   4.204  30.346  1.00 31.09           C  
ATOM    391  N   LEU A  47     -23.873   2.712  26.645  1.00 23.87           N  
ATOM    392  CA  LEU A  47     -23.086   3.185  25.518  1.00 20.45           C  
ATOM    393  C   LEU A  47     -24.058   3.757  24.486  1.00 20.05           C  
ATOM    394  O   LEU A  47     -25.178   3.259  24.340  1.00 18.29           O  
ATOM    395  CB  LEU A  47     -22.301   2.022  24.921  1.00 22.46           C  
ATOM    396  CG  LEU A  47     -21.219   2.349  23.902  1.00 21.38           C  
ATOM    397  CD1 LEU A  47     -20.159   3.246  24.534  1.00 20.81           C  
ATOM    398  CD2 LEU A  47     -20.599   1.059  23.405  1.00 22.59           C  
ATOM    399  N   SER A  48     -23.637   4.808  23.788  1.00 15.09           N  
ATOM    400  CA  SER A  48     -24.468   5.440  22.770  1.00 15.30           C  
ATOM    401  C   SER A  48     -23.731   5.455  21.441  1.00 14.37           C  
ATOM    402  O   SER A  48     -22.776   6.202  21.265  1.00 12.99           O  
ATOM    403  CB  SER A  48     -24.811   6.877  23.175  1.00 15.82           C  
ATOM    404  OG  SER A  48     -25.509   7.544  22.139  1.00 16.61           O  
ATOM    405  N   VAL A  49     -24.177   4.616  20.514  1.00 15.38           N  
ATOM    406  CA  VAL A  49     -23.576   4.525  19.191  1.00 16.41           C  
ATOM    407  C   VAL A  49     -24.597   5.073  18.203  1.00 17.31           C  
ATOM    408  O   VAL A  49     -25.605   4.432  17.929  1.00 16.69           O  
ATOM    409  CB  VAL A  49     -23.260   3.056  18.834  1.00 17.06           C  
ATOM    410  CG1 VAL A  49     -22.480   2.987  17.529  1.00 20.38           C  
ATOM    411  CG2 VAL A  49     -22.483   2.398  19.970  1.00 18.46           C  
ATOM    412  N   SER A  50     -24.348   6.267  17.682  1.00 16.49           N  
ATOM    413  CA  SER A  50     -25.276   6.874  16.735  1.00 17.90           C  
ATOM    414  C   SER A  50     -24.636   6.980  15.363  1.00 17.28           C  
ATOM    415  O   SER A  50     -23.969   7.964  15.054  1.00 17.28           O  
ATOM    416  CB  SER A  50     -25.700   8.256  17.235  1.00 18.00           C  
ATOM    417  OG  SER A  50     -26.321   8.146  18.504  1.00 23.67           O  
ATOM    418  N   TYR A  51     -24.848   5.955  14.540  1.00 16.62           N  
ATOM    419  CA  TYR A  51     -24.277   5.909  13.199  1.00 15.88           C  
ATOM    420  C   TYR A  51     -25.283   6.147  12.068  1.00 17.76           C  
ATOM    421  O   TYR A  51     -24.963   5.931  10.900  1.00 16.36           O  
ATOM    422  CB  TYR A  51     -23.596   4.556  12.954  1.00 14.02           C  
ATOM    423  CG  TYR A  51     -22.348   4.262  13.769  1.00 12.50           C  
ATOM    424  CD1 TYR A  51     -21.604   5.282  14.373  1.00 12.77           C  
ATOM    425  CD2 TYR A  51     -21.879   2.950  13.888  1.00 11.56           C  
ATOM    426  CE1 TYR A  51     -20.416   4.991  15.078  1.00 11.19           C  
ATOM    427  CE2 TYR A  51     -20.705   2.656  14.577  1.00 11.32           C  
ATOM    428  CZ  TYR A  51     -19.980   3.671  15.165  1.00 11.75           C  
ATOM    429  OH  TYR A  51     -18.808   3.352  15.819  1.00 10.58           O  
ATOM    430  N  AASP A  52     -26.483   6.599  12.420  0.50 19.87           N  
ATOM    431  N  BASP A  52     -26.491   6.588  12.411  0.50 19.32           N  
ATOM    432  CA AASP A  52     -27.530   6.855  11.434  0.50 21.81           C  
ATOM    433  CA BASP A  52     -27.520   6.830  11.402  0.50 20.88           C  
ATOM    434  C  AASP A  52     -27.072   7.743  10.275  0.50 21.99           C  
ATOM    435  C  BASP A  52     -27.066   7.743  10.261  0.50 21.32           C  
ATOM    436  O  AASP A  52     -27.410   7.488   9.118  0.50 22.14           O  
ATOM    437  O  BASP A  52     -27.405   7.506   9.100  0.50 21.35           O  
ATOM    438  CB AASP A  52     -28.740   7.495  12.119  0.50 23.52           C  
ATOM    439  CB BASP A  52     -28.781   7.409  12.055  0.50 21.87           C  
ATOM    440  CG AASP A  52     -29.893   7.727  11.166  0.50 24.98           C  
ATOM    441  CG BASP A  52     -28.484   8.595  12.948  0.50 22.53           C  
ATOM    442  OD1AASP A  52     -30.463   6.735  10.668  0.50 26.54           O  
ATOM    443  OD1BASP A  52     -27.864   8.397  14.014  0.50 24.71           O  
ATOM    444  OD2AASP A  52     -30.228   8.903  10.913  0.50 25.72           O1-
ATOM    445  OD2BASP A  52     -28.866   9.726  12.586  0.50 24.96           O1-
ATOM    446  N   GLN A  53     -26.296   8.777  10.587  1.00 21.33           N  
ATOM    447  CA  GLN A  53     -25.812   9.713   9.572  1.00 20.81           C  
ATOM    448  C   GLN A  53     -24.370   9.494   9.118  1.00 18.73           C  
ATOM    449  O   GLN A  53     -23.773  10.374   8.494  1.00 18.23           O  
ATOM    450  CB  GLN A  53     -25.959  11.144  10.086  1.00 22.61           C  
ATOM    451  CG  GLN A  53     -27.381  11.524  10.445  1.00 25.02           C  
ATOM    452  CD  GLN A  53     -28.234  11.775   9.222  1.00 26.61           C  
ATOM    453  NE2 GLN A  53     -29.245  10.936   9.021  1.00 26.93           N  
ATOM    454  OE1 GLN A  53     -27.987  12.717   8.461  1.00 28.63           O  
ATOM    455  N   ALA A  54     -23.800   8.336   9.428  1.00 17.50           N  
ATOM    456  CA  ALA A  54     -22.434   8.059   9.017  1.00 15.19           C  
ATOM    457  C   ALA A  54     -22.308   8.147   7.502  1.00 17.80           C  
ATOM    458  O   ALA A  54     -23.188   7.683   6.765  1.00 19.38           O  
ATOM    459  CB  ALA A  54     -22.012   6.667   9.490  1.00 15.85           C  
ATOM    460  N   THR A  55     -21.232   8.769   7.035  1.00 15.85           N  
ATOM    461  CA  THR A  55     -20.989   8.872   5.601  1.00 17.37           C  
ATOM    462  C   THR A  55     -19.563   8.422   5.269  1.00 15.57           C  
ATOM    463  O   THR A  55     -18.582   9.129   5.522  1.00 13.53           O  
ATOM    464  CB  THR A  55     -21.261  10.310   5.070  1.00 19.42           C  
ATOM    465  CG2 THR A  55     -20.388  11.320   5.765  1.00 20.41           C  
ATOM    466  OG1 THR A  55     -21.018  10.347   3.656  1.00 22.45           O  
ATOM    467  N   SER A  56     -19.456   7.215   4.722  1.00 16.14           N  
ATOM    468  CA  SER A  56     -18.161   6.660   4.356  1.00 16.48           C  
ATOM    469  C   SER A  56     -17.719   7.302   3.058  1.00 17.22           C  
ATOM    470  O   SER A  56     -18.542   7.778   2.276  1.00 19.04           O  
ATOM    471  CB  SER A  56     -18.248   5.143   4.171  1.00 17.06           C  
ATOM    472  OG  SER A  56     -19.140   4.814   3.117  1.00 18.09           O  
ATOM    473  N   LEU A  57     -16.418   7.309   2.820  1.00 17.62           N  
ATOM    474  CA  LEU A  57     -15.914   7.930   1.611  1.00 17.97           C  
ATOM    475  C   LEU A  57     -14.975   7.069   0.806  1.00 16.32           C  
ATOM    476  O   LEU A  57     -15.023   7.052  -0.423  1.00 16.27           O  
ATOM    477  CB  LEU A  57     -15.167   9.207   1.970  1.00 20.42           C  
ATOM    478  CG  LEU A  57     -15.937  10.275   2.742  1.00 23.71           C  
ATOM    479  CD1 LEU A  57     -14.972  11.362   3.199  1.00 24.68           C  
ATOM    480  CD2 LEU A  57     -17.045  10.838   1.863  1.00 25.31           C  
ATOM    481  N   ARG A  58     -14.115   6.339   1.496  1.00 16.11           N  
ATOM    482  CA  ARG A  58     -13.111   5.585   0.781  1.00 15.45           C  
ATOM    483  C   ARG A  58     -12.590   4.425   1.601  1.00 16.06           C  
ATOM    484  O   ARG A  58     -12.758   4.392   2.821  1.00 15.66           O  
ATOM    485  CB  ARG A  58     -11.964   6.551   0.475  1.00 17.59           C  
ATOM    486  CG  ARG A  58     -10.902   6.047  -0.455  1.00 18.95           C  
ATOM    487  CD  ARG A  58      -9.800   7.088  -0.599  1.00 21.37           C  
ATOM    488  NE  ARG A  58      -9.053   7.246   0.647  1.00 20.60           N  
ATOM    489  CZ  ARG A  58      -7.783   7.630   0.703  1.00 19.33           C  
ATOM    490  NH1 ARG A  58      -7.126   7.901  -0.416  1.00 19.32           N  
ATOM    491  NH2 ARG A  58      -7.166   7.721   1.871  1.00 21.70           N1+
ATOM    492  N   ILE A  59     -11.960   3.477   0.917  1.00 14.63           N  
ATOM    493  CA  ILE A  59     -11.359   2.329   1.579  1.00 13.29           C  
ATOM    494  C   ILE A  59      -9.909   2.306   1.109  1.00 13.60           C  
ATOM    495  O   ILE A  59      -9.622   2.431  -0.091  1.00 12.39           O  
ATOM    496  CB  ILE A  59     -12.106   1.006   1.244  1.00 11.91           C  
ATOM    497  CG1 ILE A  59     -11.532  -0.136   2.091  1.00 13.09           C  
ATOM    498  CG2 ILE A  59     -11.994   0.678  -0.240  1.00 10.90           C  
ATOM    499  CD1 ILE A  59     -12.397  -1.388   2.088  1.00 12.80           C  
ATOM    500  N   LEU A  60      -8.990   2.166   2.059  1.00 13.55           N  
ATOM    501  CA  LEU A  60      -7.565   2.201   1.761  1.00 12.41           C  
ATOM    502  C   LEU A  60      -6.730   1.067   2.348  1.00 13.05           C  
ATOM    503  O   LEU A  60      -6.908   0.693   3.509  1.00 12.75           O  
ATOM    504  CB  LEU A  60      -6.991   3.535   2.273  1.00 13.05           C  
ATOM    505  CG  LEU A  60      -5.468   3.651   2.359  1.00 11.79           C  
ATOM    506  CD1 LEU A  60      -4.886   3.861   0.962  1.00 13.35           C  
ATOM    507  CD2 LEU A  60      -5.091   4.810   3.282  1.00 13.07           C  
ATOM    508  N   ASN A  61      -5.830   0.516   1.535  1.00 11.14           N  
ATOM    509  CA  ASN A  61      -4.902  -0.512   2.000  1.00 11.90           C  
ATOM    510  C   ASN A  61      -3.663   0.322   2.367  1.00 13.09           C  
ATOM    511  O   ASN A  61      -3.009   0.883   1.481  1.00 12.86           O  
ATOM    512  CB  ASN A  61      -4.548  -1.497   0.871  1.00 11.11           C  
ATOM    513  CG  ASN A  61      -3.517  -2.522   1.294  1.00 13.20           C  
ATOM    514  ND2 ASN A  61      -3.564  -3.699   0.681  1.00 12.22           N  
ATOM    515  OD1 ASN A  61      -2.672  -2.257   2.155  1.00 13.90           O  
ATOM    516  N   ASN A  62      -3.356   0.436   3.659  1.00 12.49           N  
ATOM    517  CA  ASN A  62      -2.207   1.239   4.077  1.00 13.03           C  
ATOM    518  C   ASN A  62      -0.944   0.421   4.330  1.00 12.82           C  
ATOM    519  O   ASN A  62       0.046   0.935   4.862  1.00 14.25           O  
ATOM    520  CB  ASN A  62      -2.550   2.078   5.324  1.00 12.31           C  
ATOM    521  CG  ASN A  62      -2.946   1.226   6.516  1.00 10.74           C  
ATOM    522  ND2 ASN A  62      -3.732   1.798   7.423  1.00 11.63           N  
ATOM    523  OD1 ASN A  62      -2.537   0.074   6.624  1.00 11.33           O  
ATOM    524  N   GLY A  63      -0.971  -0.849   3.935  1.00 11.68           N  
ATOM    525  CA  GLY A  63       0.189  -1.698   4.116  1.00 11.03           C  
ATOM    526  C   GLY A  63       0.214  -2.428   5.446  1.00 11.43           C  
ATOM    527  O   GLY A  63       1.065  -3.289   5.655  1.00 11.09           O  
ATOM    528  N   HIS A  64      -0.720  -2.091   6.332  1.00 11.40           N  
ATOM    529  CA  HIS A  64      -0.805  -2.718   7.657  1.00 11.61           C  
ATOM    530  C   HIS A  64      -2.183  -3.341   7.868  1.00 11.76           C  
ATOM    531  O   HIS A  64      -2.332  -4.325   8.599  1.00 13.26           O  
ATOM    532  CB  HIS A  64      -0.552  -1.672   8.753  1.00 11.84           C  
ATOM    533  CG  HIS A  64       0.741  -0.937   8.591  1.00 14.64           C  
ATOM    534  CD2 HIS A  64       1.967  -1.566   8.650  1.00 14.64           C  
ATOM    535  ND1 HIS A  64       0.999   0.367   8.338  1.00 14.82           N  
ATOM    536  CE1 HIS A  64       2.365   0.500   8.246  1.00 14.59           C  
ATOM    537  NE2 HIS A  64       2.925  -0.681   8.438  1.00 14.96           N  
ATOM    538  N   ALA A  65      -3.184  -2.745   7.228  1.00 11.00           N  
ATOM    539  CA  ALA A  65      -4.564  -3.214   7.296  1.00  9.91           C  
ATOM    540  C   ALA A  65      -5.294  -2.406   6.228  1.00  9.93           C  
ATOM    541  O   ALA A  65      -4.644  -1.782   5.383  1.00 11.93           O  
ATOM    542  CB  ALA A  65      -5.155  -2.918   8.696  1.00  9.91           C  
ATOM    543  N   PHE A  66      -6.621  -2.466   6.202  1.00  9.40           N  
ATOM    544  CA  PHE A  66      -7.368  -1.610   5.282  1.00  9.98           C  
ATOM    545  C   PHE A  66      -8.327  -0.758   6.120  1.00 10.99           C  
ATOM    546  O   PHE A  66      -8.961  -1.242   7.059  1.00  9.82           O  
ATOM    547  CB  PHE A  66      -8.101  -2.418   4.197  1.00 11.36           C  
ATOM    548  CG  PHE A  66      -9.177  -3.339   4.719  1.00 10.07           C  
ATOM    549  CD1 PHE A  66     -10.450  -2.856   5.028  1.00 11.01           C  
ATOM    550  CD2 PHE A  66      -8.923  -4.700   4.872  1.00 11.92           C  
ATOM    551  CE1 PHE A  66     -11.461  -3.722   5.481  1.00 12.33           C  
ATOM    552  CE2 PHE A  66      -9.928  -5.579   5.326  1.00 10.91           C  
ATOM    553  CZ  PHE A  66     -11.198  -5.088   5.629  1.00 11.65           C  
ATOM    554  N   ASN A  67      -8.405   0.526   5.786  1.00 10.43           N  
ATOM    555  CA  ASN A  67      -9.260   1.449   6.513  1.00 10.85           C  
ATOM    556  C   ASN A  67     -10.451   1.924   5.701  1.00 12.67           C  
ATOM    557  O   ASN A  67     -10.291   2.354   4.558  1.00 12.94           O  
ATOM    558  CB  ASN A  67      -8.473   2.704   6.929  1.00 12.21           C  
ATOM    559  CG  ASN A  67      -7.461   2.443   8.017  1.00 13.00           C  
ATOM    560  ND2 ASN A  67      -6.672   3.463   8.343  1.00 13.99           N  
ATOM    561  OD1 ASN A  67      -7.384   1.350   8.563  1.00 13.89           O  
ATOM    562  N   VAL A  68     -11.643   1.828   6.286  1.00 11.91           N  
ATOM    563  CA  VAL A  68     -12.838   2.362   5.645  1.00 11.59           C  
ATOM    564  C   VAL A  68     -12.932   3.723   6.336  1.00 13.47           C  
ATOM    565  O   VAL A  68     -13.162   3.804   7.553  1.00 10.80           O  
ATOM    566  CB  VAL A  68     -14.093   1.514   5.936  1.00 11.21           C  
ATOM    567  CG1 VAL A  68     -15.354   2.267   5.466  1.00 11.60           C  
ATOM    568  CG2 VAL A  68     -14.000   0.196   5.195  1.00 11.40           C  
ATOM    569  N   GLU A  69     -12.717   4.784   5.558  1.00 13.18           N  
ATOM    570  CA  GLU A  69     -12.710   6.147   6.077  1.00 14.06           C  
ATOM    571  C   GLU A  69     -14.047   6.841   5.949  1.00 14.87           C  
ATOM    572  O   GLU A  69     -14.788   6.620   4.992  1.00 13.58           O  
ATOM    573  CB  GLU A  69     -11.659   6.966   5.339  1.00 16.07           C  
ATOM    574  CG  GLU A  69     -10.304   6.298   5.290  1.00 17.26           C  
ATOM    575  CD  GLU A  69      -9.413   6.889   4.222  1.00 18.74           C  
ATOM    576  OE1 GLU A  69      -9.951   7.528   3.290  1.00 20.42           O  
ATOM    577  OE2 GLU A  69      -8.185   6.698   4.302  1.00 20.19           O1-
ATOM    578  N   PHE A  70     -14.328   7.698   6.922  1.00 12.75           N  
ATOM    579  CA  PHE A  70     -15.570   8.455   6.965  1.00 13.41           C  
ATOM    580  C   PHE A  70     -15.332   9.960   6.908  1.00 14.36           C  
ATOM    581  O   PHE A  70     -14.260  10.453   7.258  1.00 14.19           O  
ATOM    582  CB  PHE A  70     -16.344   8.124   8.251  1.00 12.13           C  
ATOM    583  CG  PHE A  70     -16.892   6.734   8.276  1.00  9.58           C  
ATOM    584  CD1 PHE A  70     -16.057   5.647   8.500  1.00 11.92           C  
ATOM    585  CD2 PHE A  70     -18.235   6.500   7.993  1.00 10.39           C  
ATOM    586  CE1 PHE A  70     -16.549   4.343   8.432  1.00 13.10           C  
ATOM    587  CE2 PHE A  70     -18.733   5.206   7.924  1.00 11.77           C  
ATOM    588  CZ  PHE A  70     -17.887   4.125   8.142  1.00 12.28           C  
ATOM    589  N   ASP A  71     -16.343  10.686   6.444  1.00 15.75           N  
ATOM    590  CA  ASP A  71     -16.247  12.130   6.410  1.00 17.13           C  
ATOM    591  C   ASP A  71     -16.575  12.589   7.822  1.00 16.92           C  
ATOM    592  O   ASP A  71     -17.724  12.501   8.257  1.00 16.65           O  
ATOM    593  CB  ASP A  71     -17.252  12.722   5.422  1.00 20.02           C  
ATOM    594  CG  ASP A  71     -17.483  14.204   5.654  1.00 23.00           C  
ATOM    595  OD1 ASP A  71     -16.590  14.855   6.228  1.00 21.64           O  
ATOM    596  OD2 ASP A  71     -18.550  14.720   5.260  1.00 27.23           O1-
ATOM    597  N   ASP A  72     -15.564  13.068   8.538  1.00 16.27           N  
ATOM    598  CA  ASP A  72     -15.749  13.531   9.908  1.00 17.48           C  
ATOM    599  C   ASP A  72     -15.676  15.057  10.019  1.00 19.97           C  
ATOM    600  O   ASP A  72     -15.287  15.587  11.060  1.00 21.24           O  
ATOM    601  CB  ASP A  72     -14.696  12.881  10.822  1.00 18.81           C  
ATOM    602  CG  ASP A  72     -13.268  13.278  10.461  1.00 21.41           C  
ATOM    603  OD1 ASP A  72     -13.036  13.756   9.328  1.00 22.89           O  
ATOM    604  OD2 ASP A  72     -12.367  13.099  11.310  1.00 23.25           O1-
ATOM    605  N   SER A  73     -16.051  15.753   8.948  1.00 20.44           N  
ATOM    606  CA  SER A  73     -16.023  17.221   8.935  1.00 22.36           C  
ATOM    607  C   SER A  73     -17.278  17.825   9.560  1.00 23.45           C  
ATOM    608  O   SER A  73     -17.350  19.035   9.779  1.00 23.05           O  
ATOM    609  CB  SER A  73     -15.869  17.743   7.502  1.00 21.25           C  
ATOM    610  OG  SER A  73     -17.033  17.491   6.733  1.00 21.24           O  
ATOM    611  N   GLN A  74     -18.269  16.982   9.830  1.00 23.44           N  
ATOM    612  CA  GLN A  74     -19.513  17.425  10.451  1.00 25.72           C  
ATOM    613  C   GLN A  74     -19.847  16.483  11.592  1.00 25.74           C  
ATOM    614  O   GLN A  74     -19.318  15.373  11.670  1.00 23.51           O  
ATOM    615  CB  GLN A  74     -20.663  17.428   9.441  1.00 27.48           C  
ATOM    616  CG  GLN A  74     -20.638  18.596   8.465  1.00 31.66           C  
ATOM    617  CD  GLN A  74     -21.734  18.497   7.427  1.00 33.34           C  
ATOM    618  NE2 GLN A  74     -22.912  18.394   7.765  1.00 35.80           N  
ATOM    619  OE1 GLN A  74     -21.353  18.527   6.154  1.00 35.85           O  
ATOM    620  N   ASP A  75     -20.731  16.929  12.474  1.00 27.17           N  
ATOM    621  CA  ASP A  75     -21.122  16.125  13.617  1.00 28.77           C  
ATOM    622  C   ASP A  75     -22.057  15.000  13.198  1.00 28.21           C  
ATOM    623  O   ASP A  75     -23.282  15.140  13.244  1.00 28.18           O  
ATOM    624  CB  ASP A  75     -21.796  17.005  14.667  1.00 32.58           C  
ATOM    625  CG  ASP A  75     -21.866  16.335  16.016  1.00 35.80           C  
ATOM    626  OD1 ASP A  75     -22.498  15.262  16.108  1.00 36.66           O  
ATOM    627  OD2 ASP A  75     -21.280  16.876  16.982  1.00 38.90           O1-
ATOM    628  N   LYS A  76     -21.462  13.888  12.780  1.00 26.61           N  
ATOM    629  CA  LYS A  76     -22.203  12.707  12.349  1.00 27.08           C  
ATOM    630  C   LYS A  76     -21.445  11.493  12.861  1.00 26.34           C  
ATOM    631  O   LYS A  76     -20.234  11.569  13.091  1.00 27.96           O  
ATOM    632  CB  LYS A  76     -22.271  12.636  10.823  1.00 27.38           C  
ATOM    633  CG  LYS A  76     -22.947  13.822  10.166  1.00 29.68           C  
ATOM    634  CD  LYS A  76     -22.883  13.704   8.653  1.00 29.94           C  
ATOM    635  CE  LYS A  76     -23.640  14.836   7.971  1.00 31.70           C  
ATOM    636  NZ  LYS A  76     -23.582  14.723   6.483  1.00 31.16           N1+
ATOM    637  N   ALA A  77     -22.147  10.380  13.028  1.00 25.47           N  
ATOM    638  CA  ALA A  77     -21.524   9.153  13.509  1.00 22.76           C  
ATOM    639  C   ALA A  77     -20.743   9.449  14.784  1.00 21.61           C  
ATOM    640  O   ALA A  77     -19.535   9.689  14.750  1.00 20.94           O  
ATOM    641  CB  ALA A  77     -20.596   8.591  12.446  1.00 23.08           C  
ATOM    642  N   VAL A  78     -21.438   9.431  15.912  1.00 18.70           N  
ATOM    643  CA  VAL A  78     -20.788   9.714  17.175  1.00 17.40           C  
ATOM    644  C   VAL A  78     -20.966   8.621  18.207  1.00 15.19           C  
ATOM    645  O   VAL A  78     -21.996   7.938  18.268  1.00 13.94           O  
ATOM    646  CB  VAL A  78     -21.305  11.028  17.802  1.00 20.57           C  
ATOM    647  CG1 VAL A  78     -20.998  12.205  16.887  1.00 20.17           C  
ATOM    648  CG2 VAL A  78     -22.786  10.923  18.054  1.00 22.36           C  
ATOM    649  N   LEU A  79     -19.932   8.472  19.017  1.00 12.80           N  
ATOM    650  CA  LEU A  79     -19.925   7.515  20.102  1.00 11.89           C  
ATOM    651  C   LEU A  79     -19.853   8.364  21.364  1.00 12.38           C  
ATOM    652  O   LEU A  79     -19.065   9.314  21.449  1.00 11.37           O  
ATOM    653  CB  LEU A  79     -18.691   6.607  20.001  1.00 11.83           C  
ATOM    654  CG  LEU A  79     -18.505   5.573  21.116  1.00 13.13           C  
ATOM    655  CD1 LEU A  79     -19.631   4.543  21.076  1.00 14.72           C  
ATOM    656  CD2 LEU A  79     -17.159   4.884  20.947  1.00 12.53           C  
ATOM    657  N   LYS A  80     -20.702   8.054  22.329  1.00 12.47           N  
ATOM    658  CA  LYS A  80     -20.694   8.779  23.589  1.00 13.73           C  
ATOM    659  C   LYS A  80     -21.287   7.885  24.662  1.00 13.36           C  
ATOM    660  O   LYS A  80     -21.672   6.754  24.376  1.00 12.16           O  
ATOM    661  CB  LYS A  80     -21.475  10.091  23.472  1.00 17.96           C  
ATOM    662  CG  LYS A  80     -22.962   9.931  23.212  1.00 21.76           C  
ATOM    663  CD  LYS A  80     -23.648  11.293  23.175  1.00 25.29           C  
ATOM    664  CE  LYS A  80     -23.063  12.164  22.081  1.00 28.45           C  
ATOM    665  NZ  LYS A  80     -23.696  13.519  22.060  1.00 34.48           N1+
ATOM    666  N   GLY A  81     -21.340   8.374  25.895  1.00 13.23           N  
ATOM    667  CA  GLY A  81     -21.890   7.568  26.968  1.00 13.81           C  
ATOM    668  C   GLY A  81     -20.883   6.533  27.423  1.00 15.84           C  
ATOM    669  O   GLY A  81     -19.684   6.660  27.162  1.00 13.89           O  
ATOM    670  N   GLY A  82     -21.364   5.490  28.087  1.00 16.90           N  
ATOM    671  CA  GLY A  82     -20.449   4.479  28.578  1.00 16.52           C  
ATOM    672  C   GLY A  82     -19.464   5.127  29.534  1.00 16.09           C  
ATOM    673  O   GLY A  82     -19.871   5.854  30.449  1.00 15.65           O  
ATOM    674  N   PRO A  83     -18.152   4.896  29.348  1.00 13.96           N  
ATOM    675  CA  PRO A  83     -17.138   5.482  30.224  1.00 13.66           C  
ATOM    676  C   PRO A  83     -16.702   6.864  29.761  1.00 13.39           C  
ATOM    677  O   PRO A  83     -15.915   7.531  30.429  1.00 16.12           O  
ATOM    678  CB  PRO A  83     -15.985   4.494  30.100  1.00 13.85           C  
ATOM    679  CG  PRO A  83     -16.038   4.154  28.618  1.00 12.44           C  
ATOM    680  CD  PRO A  83     -17.540   3.976  28.365  1.00 12.87           C  
ATOM    681  N   LEU A  84     -17.230   7.291  28.622  1.00 12.48           N  
ATOM    682  CA  LEU A  84     -16.818   8.550  28.028  1.00 11.95           C  
ATOM    683  C   LEU A  84     -17.484   9.818  28.518  1.00 13.33           C  
ATOM    684  O   LEU A  84     -18.653   9.823  28.898  1.00 14.37           O  
ATOM    685  CB  LEU A  84     -16.998   8.478  26.513  1.00 10.51           C  
ATOM    686  CG  LEU A  84     -16.473   7.219  25.821  1.00 10.73           C  
ATOM    687  CD1 LEU A  84     -16.999   7.156  24.391  1.00 11.48           C  
ATOM    688  CD2 LEU A  84     -14.947   7.223  25.855  1.00  9.59           C  
ATOM    689  N   ASP A  85     -16.698  10.887  28.502  1.00 15.88           N  
ATOM    690  CA  ASP A  85     -17.168  12.217  28.849  1.00 19.09           C  
ATOM    691  C   ASP A  85     -17.051  12.934  27.514  1.00 20.14           C  
ATOM    692  O   ASP A  85     -16.004  12.894  26.874  1.00 20.70           O  
ATOM    693  CB  ASP A  85     -16.256  12.885  29.878  1.00 22.97           C  
ATOM    694  CG  ASP A  85     -16.408  12.292  31.266  1.00 28.75           C  
ATOM    695  OD1 ASP A  85     -17.560  11.999  31.668  1.00 30.92           O  
ATOM    696  OD2 ASP A  85     -15.380  12.136  31.962  1.00 31.55           O1-
ATOM    697  N   GLY A  86     -18.125  13.564  27.070  1.00 21.04           N  
ATOM    698  CA  GLY A  86     -18.054  14.257  25.805  1.00 19.07           C  
ATOM    699  C   GLY A  86     -18.484  13.413  24.621  1.00 19.08           C  
ATOM    700  O   GLY A  86     -19.037  12.320  24.780  1.00 20.01           O  
ATOM    701  N  ATHR A  87     -18.226  13.923  23.422  0.50 17.35           N  
ATOM    702  N  BTHR A  87     -18.208  13.915  23.425  0.50 17.31           N  
ATOM    703  CA ATHR A  87     -18.599  13.240  22.189  0.50 15.75           C  
ATOM    704  CA BTHR A  87     -18.588  13.219  22.210  0.50 15.69           C  
ATOM    705  C  ATHR A  87     -17.393  12.899  21.320  0.50 14.05           C  
ATOM    706  C  BTHR A  87     -17.381  12.887  21.344  0.50 14.05           C  
ATOM    707  O  ATHR A  87     -16.492  13.721  21.135  0.50 12.49           O  
ATOM    708  O  BTHR A  87     -16.472  13.703  21.181  0.50 12.43           O  
ATOM    709  CB ATHR A  87     -19.589  14.103  21.373  0.50 18.32           C  
ATOM    710  CB BTHR A  87     -19.570  14.067  21.404  0.50 18.17           C  
ATOM    711  CG2ATHR A  87     -19.298  15.574  21.582  0.50 16.53           C  
ATOM    712  CG2BTHR A  87     -20.759  14.447  22.265  0.50 16.02           C  
ATOM    713  OG1ATHR A  87     -19.492  13.778  19.978  0.50 18.58           O  
ATOM    714  OG1BTHR A  87     -18.920  15.267  20.974  0.50 18.22           O  
ATOM    715  N   TYR A  88     -17.381  11.676  20.797  1.00 10.78           N  
ATOM    716  CA  TYR A  88     -16.288  11.218  19.943  1.00 12.02           C  
ATOM    717  C   TYR A  88     -16.842  10.933  18.563  1.00 11.77           C  
ATOM    718  O   TYR A  88     -17.858  10.256  18.426  1.00 13.64           O  
ATOM    719  CB  TYR A  88     -15.655   9.951  20.511  1.00 10.47           C  
ATOM    720  CG  TYR A  88     -14.899  10.159  21.803  1.00  8.94           C  
ATOM    721  CD1 TYR A  88     -15.571  10.488  22.984  1.00  9.31           C  
ATOM    722  CD2 TYR A  88     -13.507  10.004  21.850  1.00  8.31           C  
ATOM    723  CE1 TYR A  88     -14.880  10.649  24.179  1.00 10.36           C  
ATOM    724  CE2 TYR A  88     -12.808  10.165  23.041  1.00  8.74           C  
ATOM    725  CZ  TYR A  88     -13.499  10.481  24.199  1.00  8.77           C  
ATOM    726  OH  TYR A  88     -12.812  10.604  25.376  1.00  8.69           O  
ATOM    727  N   ARG A  89     -16.151  11.423  17.541  1.00 10.73           N  
ATOM    728  CA  ARG A  89     -16.594  11.277  16.163  1.00 10.91           C  
ATOM    729  C   ARG A  89     -15.876  10.168  15.395  1.00 10.37           C  
ATOM    730  O   ARG A  89     -14.656  10.060  15.440  1.00  9.24           O  
ATOM    731  CB  ARG A  89     -16.404  12.623  15.459  1.00 14.14           C  
ATOM    732  CG  ARG A  89     -17.045  12.747  14.106  1.00 17.52           C  
ATOM    733  CD  ARG A  89     -16.842  14.164  13.574  1.00 18.08           C  
ATOM    734  NE  ARG A  89     -17.468  15.169  14.428  1.00 18.80           N  
ATOM    735  CZ  ARG A  89     -17.347  16.481  14.242  1.00 19.27           C  
ATOM    736  NH1 ARG A  89     -16.615  16.942  13.234  1.00 17.93           N  
ATOM    737  NH2 ARG A  89     -17.967  17.334  15.051  1.00 20.53           N1+
ATOM    738  N   LEU A  90     -16.647   9.346  14.686  1.00  9.41           N  
ATOM    739  CA  LEU A  90     -16.084   8.256  13.900  1.00  9.23           C  
ATOM    740  C   LEU A  90     -15.257   8.776  12.728  1.00  9.13           C  
ATOM    741  O   LEU A  90     -15.731   9.592  11.937  1.00 10.86           O  
ATOM    742  CB  LEU A  90     -17.207   7.370  13.354  1.00  9.60           C  
ATOM    743  CG  LEU A  90     -16.784   6.200  12.454  1.00 10.85           C  
ATOM    744  CD1 LEU A  90     -16.048   5.144  13.280  1.00 10.68           C  
ATOM    745  CD2 LEU A  90     -18.010   5.576  11.810  1.00 10.33           C  
ATOM    746  N   ILE A  91     -14.019   8.305  12.622  1.00  7.91           N  
ATOM    747  CA  ILE A  91     -13.155   8.706  11.518  1.00  9.08           C  
ATOM    748  C   ILE A  91     -12.836   7.524  10.600  1.00  9.88           C  
ATOM    749  O   ILE A  91     -12.712   7.684   9.381  1.00 10.12           O  
ATOM    750  CB  ILE A  91     -11.833   9.394  12.025  1.00  9.10           C  
ATOM    751  CG1 ILE A  91     -10.918   9.676  10.836  1.00 10.91           C  
ATOM    752  CG2 ILE A  91     -11.111   8.538  13.058  1.00  8.30           C  
ATOM    753  CD1 ILE A  91      -9.673  10.471  11.200  1.00 13.96           C  
ATOM    754  N   GLN A  92     -12.742   6.324  11.164  1.00  9.11           N  
ATOM    755  CA  GLN A  92     -12.430   5.157  10.347  1.00  9.42           C  
ATOM    756  C   GLN A  92     -12.585   3.866  11.119  1.00  9.83           C  
ATOM    757  O   GLN A  92     -12.652   3.874  12.344  1.00  9.08           O  
ATOM    758  CB  GLN A  92     -10.972   5.236   9.858  1.00 11.89           C  
ATOM    759  CG  GLN A  92      -9.946   5.319  11.011  1.00 10.94           C  
ATOM    760  CD  GLN A  92      -9.111   4.055  11.201  1.00 11.60           C  
ATOM    761  NE2 GLN A  92      -7.841   4.239  11.538  1.00 11.23           N  
ATOM    762  OE1 GLN A  92      -9.606   2.937  11.072  1.00 10.17           O  
ATOM    763  N   PHE A  93     -12.693   2.762  10.388  1.00  8.72           N  
ATOM    764  CA  PHE A  93     -12.690   1.455  11.024  1.00  8.71           C  
ATOM    765  C   PHE A  93     -11.788   0.552  10.188  1.00  9.02           C  
ATOM    766  O   PHE A  93     -11.559   0.793   8.997  1.00  8.96           O  
ATOM    767  CB  PHE A  93     -14.104   0.862  11.227  1.00  9.30           C  
ATOM    768  CG  PHE A  93     -14.773   0.339   9.981  1.00 11.12           C  
ATOM    769  CD1 PHE A  93     -14.342  -0.833   9.362  1.00 12.32           C  
ATOM    770  CD2 PHE A  93     -15.895   0.989   9.470  1.00 12.79           C  
ATOM    771  CE1 PHE A  93     -15.017  -1.346   8.264  1.00 11.35           C  
ATOM    772  CE2 PHE A  93     -16.576   0.481   8.371  1.00 12.97           C  
ATOM    773  CZ  PHE A  93     -16.139  -0.686   7.767  1.00 13.82           C  
ATOM    774  N   HIS A  94     -11.238  -0.465  10.839  1.00  7.73           N  
ATOM    775  CA  HIS A  94     -10.353  -1.417  10.199  1.00  7.63           C  
ATOM    776  C   HIS A  94     -10.410  -2.686  11.027  1.00  7.10           C  
ATOM    777  O   HIS A  94     -11.070  -2.732  12.074  1.00  8.43           O  
ATOM    778  CB  HIS A  94      -8.908  -0.905  10.173  1.00  6.88           C  
ATOM    779  CG  HIS A  94      -8.358  -0.589  11.532  1.00  7.49           C  
ATOM    780  CD2 HIS A  94      -7.730  -1.387  12.430  1.00  8.30           C  
ATOM    781  ND1 HIS A  94      -8.491   0.634  12.151  1.00  7.21           N  
ATOM    782  CE1 HIS A  94      -7.957   0.539  13.378  1.00  6.60           C  
ATOM    783  NE2 HIS A  94      -7.479  -0.673  13.595  1.00  6.43           N  
ATOM    784  N   PHE A  95      -9.701  -3.705  10.563  1.00  6.80           N  
ATOM    785  CA  PHE A  95      -9.659  -4.989  11.249  1.00  7.18           C  
ATOM    786  C   PHE A  95      -8.224  -5.470  11.416  1.00  7.24           C  
ATOM    787  O   PHE A  95      -7.301  -4.968  10.776  1.00  8.65           O  
ATOM    788  CB  PHE A  95     -10.376  -6.087  10.436  1.00  6.87           C  
ATOM    789  CG  PHE A  95     -11.810  -5.789  10.094  1.00  7.36           C  
ATOM    790  CD1 PHE A  95     -12.128  -4.942   9.031  1.00  7.18           C  
ATOM    791  CD2 PHE A  95     -12.845  -6.411  10.793  1.00  8.41           C  
ATOM    792  CE1 PHE A  95     -13.457  -4.727   8.670  1.00  8.31           C  
ATOM    793  CE2 PHE A  95     -14.179  -6.204  10.442  1.00 10.14           C  
ATOM    794  CZ  PHE A  95     -14.486  -5.360   9.375  1.00  9.43           C  
ATOM    795  N   HIS A  96      -8.064  -6.464  12.286  1.00  8.23           N  
ATOM    796  CA  HIS A  96      -6.793  -7.155  12.512  1.00  7.47           C  
ATOM    797  C   HIS A  96      -7.224  -8.616  12.398  1.00  7.72           C  
ATOM    798  O   HIS A  96      -8.267  -8.987  12.928  1.00  8.44           O  
ATOM    799  CB  HIS A  96      -6.226  -6.890  13.908  1.00  7.94           C  
ATOM    800  CG  HIS A  96      -5.879  -5.459  14.153  1.00  6.58           C  
ATOM    801  CD2 HIS A  96      -6.665  -4.430  14.558  1.00  7.83           C  
ATOM    802  ND1 HIS A  96      -4.630  -4.917  13.933  1.00  7.11           N  
ATOM    803  CE1 HIS A  96      -4.699  -3.603  14.209  1.00  6.05           C  
ATOM    804  NE2 HIS A  96      -5.914  -3.265  14.590  1.00  5.99           N  
ATOM    805  N   TRP A  97      -6.453  -9.447  11.700  1.00  7.71           N  
ATOM    806  CA  TRP A  97      -6.859 -10.843  11.547  1.00  8.52           C  
ATOM    807  C   TRP A  97      -5.675 -11.787  11.443  1.00  8.39           C  
ATOM    808  O   TRP A  97      -4.526 -11.353  11.300  1.00  9.03           O  
ATOM    809  CB  TRP A  97      -7.777 -10.990  10.322  1.00  9.20           C  
ATOM    810  CG  TRP A  97      -7.128 -10.586   9.028  1.00  8.64           C  
ATOM    811  CD1 TRP A  97      -6.457 -11.398   8.159  1.00  9.88           C  
ATOM    812  CD2 TRP A  97      -7.077  -9.267   8.468  1.00  8.60           C  
ATOM    813  CE2 TRP A  97      -6.360  -9.360   7.252  1.00  8.38           C  
ATOM    814  CE3 TRP A  97      -7.567  -8.013   8.876  1.00  7.55           C  
ATOM    815  NE1 TRP A  97      -5.991 -10.672   7.090  1.00  9.56           N  
ATOM    816  CZ2 TRP A  97      -6.122  -8.246   6.433  1.00 10.67           C  
ATOM    817  CZ3 TRP A  97      -7.328  -6.902   8.062  1.00  8.96           C  
ATOM    818  CH2 TRP A  97      -6.612  -7.031   6.852  1.00  8.11           C  
ATOM    819  N   GLY A  98      -5.961 -13.085  11.512  1.00  8.38           N  
ATOM    820  CA  GLY A  98      -4.895 -14.061  11.468  1.00  8.77           C  
ATOM    821  C   GLY A  98      -4.721 -14.817  10.168  1.00 10.01           C  
ATOM    822  O   GLY A  98      -5.428 -14.586   9.181  1.00  9.32           O  
ATOM    823  N   SER A  99      -3.746 -15.719  10.173  1.00 10.23           N  
ATOM    824  CA  SER A  99      -3.488 -16.561   9.013  1.00 10.19           C  
ATOM    825  C   SER A  99      -4.337 -17.819   9.167  1.00 12.36           C  
ATOM    826  O   SER A  99      -4.485 -18.601   8.219  1.00 13.52           O  
ATOM    827  CB  SER A  99      -2.005 -16.936   8.955  1.00 11.54           C  
ATOM    828  OG  SER A  99      -1.572 -17.485  10.185  1.00 13.85           O  
ATOM    829  N   LEU A 100      -4.883 -17.995  10.373  1.00 11.40           N  
ATOM    830  CA  LEU A 100      -5.713 -19.140  10.736  1.00 15.04           C  
ATOM    831  C   LEU A 100      -6.883 -18.668  11.598  1.00 13.58           C  
ATOM    832  O   LEU A 100      -6.781 -17.657  12.279  1.00 13.06           O  
ATOM    833  CB  LEU A 100      -4.878 -20.143  11.535  1.00 16.92           C  
ATOM    834  CG  LEU A 100      -3.640 -20.704  10.837  1.00 19.64           C  
ATOM    835  CD1 LEU A 100      -2.813 -21.492  11.830  1.00 22.75           C  
ATOM    836  CD2 LEU A 100      -4.062 -21.578   9.673  1.00 20.99           C  
ATOM    837  N   ASP A 101      -7.987 -19.411  11.595  1.00 13.92           N  
ATOM    838  CA  ASP A 101      -9.146 -19.005  12.391  1.00 13.85           C  
ATOM    839  C   ASP A 101      -8.844 -18.937  13.889  1.00 13.75           C  
ATOM    840  O   ASP A 101      -9.511 -18.219  14.627  1.00 13.65           O  
ATOM    841  CB  ASP A 101     -10.318 -19.968  12.180  1.00 14.88           C  
ATOM    842  CG  ASP A 101     -10.929 -19.876  10.796  1.00 17.30           C  
ATOM    843  OD1 ASP A 101     -10.491 -19.052   9.965  1.00 13.63           O  
ATOM    844  OD2 ASP A 101     -11.877 -20.646  10.542  1.00 21.05           O1-
ATOM    845  N   GLY A 102      -7.832 -19.684  14.327  1.00 14.52           N  
ATOM    846  CA  GLY A 102      -7.473 -19.719  15.735  1.00 12.86           C  
ATOM    847  C   GLY A 102      -6.738 -18.519  16.304  1.00 11.96           C  
ATOM    848  O   GLY A 102      -6.417 -18.494  17.485  1.00 12.28           O  
ATOM    849  N   GLN A 103      -6.458 -17.526  15.471  1.00 10.48           N  
ATOM    850  CA  GLN A 103      -5.773 -16.337  15.955  1.00  9.48           C  
ATOM    851  C   GLN A 103      -6.137 -15.161  15.069  1.00  9.91           C  
ATOM    852  O   GLN A 103      -6.711 -15.340  13.998  1.00 10.83           O  
ATOM    853  CB  GLN A 103      -4.256 -16.543  15.943  1.00 10.77           C  
ATOM    854  CG  GLN A 103      -3.675 -16.857  14.566  1.00 11.76           C  
ATOM    855  CD  GLN A 103      -2.219 -17.278  14.659  1.00 16.05           C  
ATOM    856  NE2 GLN A 103      -1.378 -16.733  13.787  1.00 15.13           N  
ATOM    857  OE1 GLN A 103      -1.858 -18.094  15.506  1.00 21.27           O  
ATOM    858  N   GLY A 104      -5.818 -13.956  15.530  1.00  8.54           N  
ATOM    859  CA  GLY A 104      -6.121 -12.783  14.739  1.00  8.87           C  
ATOM    860  C   GLY A 104      -6.549 -11.594  15.571  1.00  8.23           C  
ATOM    861  O   GLY A 104      -6.277 -10.447  15.199  1.00 10.16           O  
ATOM    862  N   SER A 105      -7.226 -11.834  16.690  1.00  7.57           N  
ATOM    863  CA  SER A 105      -7.645 -10.699  17.506  1.00  8.02           C  
ATOM    864  C   SER A 105      -6.456 -10.150  18.297  1.00  7.54           C  
ATOM    865  O   SER A 105      -5.438 -10.838  18.503  1.00  9.27           O  
ATOM    866  CB  SER A 105      -8.785 -11.086  18.459  1.00  6.67           C  
ATOM    867  OG  SER A 105      -8.350 -12.006  19.448  1.00  8.85           O  
ATOM    868  N   GLU A 106      -6.570  -8.890  18.692  1.00  7.89           N  
ATOM    869  CA  GLU A 106      -5.531  -8.233  19.474  1.00  7.14           C  
ATOM    870  C   GLU A 106      -5.892  -8.440  20.943  1.00  8.02           C  
ATOM    871  O   GLU A 106      -5.092  -8.961  21.722  1.00  9.56           O  
ATOM    872  CB  GLU A 106      -5.470  -6.756  19.089  1.00  6.04           C  
ATOM    873  CG  GLU A 106      -5.151  -6.594  17.602  1.00  8.03           C  
ATOM    874  CD  GLU A 106      -4.417  -5.315  17.289  1.00  7.67           C  
ATOM    875  OE1 GLU A 106      -4.983  -4.232  17.518  1.00  7.81           O  
ATOM    876  OE2 GLU A 106      -3.265  -5.393  16.815  1.00  7.86           O1-
ATOM    877  N   HIS A 107      -7.090  -8.033  21.341  1.00  8.28           N  
ATOM    878  CA  HIS A 107      -7.486  -8.308  22.712  1.00  6.42           C  
ATOM    879  C   HIS A 107      -7.832  -9.785  22.760  1.00  7.03           C  
ATOM    880  O   HIS A 107      -8.175 -10.391  21.731  1.00  7.52           O  
ATOM    881  CB  HIS A 107      -8.716  -7.498  23.106  1.00  6.77           C  
ATOM    882  CG  HIS A 107      -8.433  -6.044  23.261  1.00  5.82           C  
ATOM    883  CD2 HIS A 107      -8.021  -5.327  24.333  1.00  6.35           C  
ATOM    884  ND1 HIS A 107      -8.481  -5.164  22.202  1.00  7.09           N  
ATOM    885  CE1 HIS A 107      -8.108  -3.965  22.617  1.00  7.87           C  
ATOM    886  NE2 HIS A 107      -7.822  -4.038  23.905  1.00  6.91           N  
ATOM    887  N   THR A 108      -7.720 -10.372  23.943  1.00  8.35           N  
ATOM    888  CA  THR A 108      -8.079 -11.770  24.130  1.00  7.47           C  
ATOM    889  C   THR A 108      -9.003 -11.791  25.351  1.00  7.88           C  
ATOM    890  O   THR A 108      -8.998 -10.862  26.158  1.00  9.16           O  
ATOM    891  CB  THR A 108      -6.838 -12.666  24.369  1.00  7.59           C  
ATOM    892  CG2 THR A 108      -5.999 -12.756  23.095  1.00  8.13           C  
ATOM    893  OG1 THR A 108      -6.035 -12.123  25.416  1.00 10.00           O  
ATOM    894  N   VAL A 109      -9.812 -12.836  25.464  1.00  8.15           N  
ATOM    895  CA  VAL A 109     -10.750 -12.962  26.578  1.00  8.39           C  
ATOM    896  C   VAL A 109     -10.381 -14.250  27.312  1.00 10.25           C  
ATOM    897  O   VAL A 109     -10.580 -15.344  26.790  1.00  9.32           O  
ATOM    898  CB  VAL A 109     -12.201 -13.024  26.047  1.00 10.04           C  
ATOM    899  CG1 VAL A 109     -13.182 -13.139  27.200  1.00 10.09           C  
ATOM    900  CG2 VAL A 109     -12.514 -11.758  25.229  1.00 10.80           C  
ATOM    901  N   ASP A 110      -9.844 -14.113  28.521  1.00 10.38           N  
ATOM    902  CA  ASP A 110      -9.383 -15.274  29.288  1.00 11.39           C  
ATOM    903  C   ASP A 110      -8.429 -16.092  28.409  1.00 12.31           C  
ATOM    904  O   ASP A 110      -8.496 -17.331  28.343  1.00 11.77           O  
ATOM    905  CB  ASP A 110     -10.570 -16.117  29.775  1.00 12.90           C  
ATOM    906  CG  ASP A 110     -11.419 -15.377  30.799  1.00 10.98           C  
ATOM    907  OD1 ASP A 110     -10.854 -14.526  31.516  1.00 13.32           O  
ATOM    908  OD2 ASP A 110     -12.635 -15.654  30.899  1.00 15.46           O1-
ATOM    909  N   LYS A 111      -7.545 -15.354  27.736  1.00 11.23           N  
ATOM    910  CA  LYS A 111      -6.522 -15.872  26.829  1.00 10.80           C  
ATOM    911  C   LYS A 111      -7.046 -16.401  25.492  1.00  9.45           C  
ATOM    912  O   LYS A 111      -6.262 -16.803  24.624  1.00 11.45           O  
ATOM    913  CB  LYS A 111      -5.675 -16.935  27.535  1.00 14.69           C  
ATOM    914  CG  LYS A 111      -4.862 -16.374  28.704  1.00 15.88           C  
ATOM    915  CD  LYS A 111      -3.992 -15.205  28.256  1.00 20.72           C  
ATOM    916  CE  LYS A 111      -3.207 -14.590  29.407  1.00 20.85           C  
ATOM    917  NZ  LYS A 111      -2.001 -15.384  29.758  1.00 22.97           N1+
ATOM    918  N   LYS A 112      -8.364 -16.392  25.316  1.00  9.06           N  
ATOM    919  CA  LYS A 112      -8.952 -16.847  24.061  1.00  9.97           C  
ATOM    920  C   LYS A 112      -8.706 -15.832  22.947  1.00 10.24           C  
ATOM    921  O   LYS A 112      -8.933 -14.629  23.128  1.00  9.36           O  
ATOM    922  CB  LYS A 112     -10.464 -17.051  24.194  1.00 12.11           C  
ATOM    923  CG  LYS A 112     -11.135 -17.360  22.846  1.00 12.26           C  
ATOM    924  CD  LYS A 112     -12.656 -17.327  22.946  1.00 15.09           C  
ATOM    925  CE  LYS A 112     -13.312 -17.442  21.575  1.00 17.44           C  
ATOM    926  NZ  LYS A 112     -13.085 -18.760  20.942  1.00 17.33           N1+
ATOM    927  N   LYS A 113      -8.236 -16.324  21.801  1.00  9.91           N  
ATOM    928  CA  LYS A 113      -7.986 -15.476  20.639  1.00  9.87           C  
ATOM    929  C   LYS A 113      -9.109 -15.690  19.621  1.00  9.84           C  
ATOM    930  O   LYS A 113      -9.470 -16.830  19.323  1.00 11.51           O  
ATOM    931  CB  LYS A 113      -6.644 -15.830  19.976  1.00 10.29           C  
ATOM    932  CG  LYS A 113      -5.394 -15.518  20.782  1.00 10.57           C  
ATOM    933  CD  LYS A 113      -4.164 -16.009  20.003  1.00 12.64           C  
ATOM    934  CE  LYS A 113      -2.855 -15.594  20.667  1.00 15.74           C  
ATOM    935  NZ  LYS A 113      -2.575 -16.397  21.886  1.00 21.20           N1+
ATOM    936  N   TYR A 114      -9.679 -14.600  19.109  1.00  8.71           N  
ATOM    937  CA  TYR A 114     -10.727 -14.695  18.100  1.00  8.36           C  
ATOM    938  C   TYR A 114     -10.086 -14.629  16.721  1.00  8.38           C  
ATOM    939  O   TYR A 114      -8.909 -14.307  16.604  1.00  9.27           O  
ATOM    940  CB  TYR A 114     -11.760 -13.569  18.258  1.00  8.18           C  
ATOM    941  CG  TYR A 114     -12.721 -13.791  19.404  1.00  7.69           C  
ATOM    942  CD1 TYR A 114     -12.414 -13.365  20.697  1.00  8.28           C  
ATOM    943  CD2 TYR A 114     -13.946 -14.427  19.195  1.00 10.63           C  
ATOM    944  CE1 TYR A 114     -13.299 -13.558  21.751  1.00  9.99           C  
ATOM    945  CE2 TYR A 114     -14.845 -14.627  20.250  1.00 11.55           C  
ATOM    946  CZ  TYR A 114     -14.511 -14.186  21.524  1.00 11.95           C  
ATOM    947  OH  TYR A 114     -15.396 -14.358  22.567  1.00 16.03           O  
ATOM    948  N   ALA A 115     -10.855 -14.942  15.679  1.00  8.26           N  
ATOM    949  CA  ALA A 115     -10.328 -14.944  14.312  1.00  8.21           C  
ATOM    950  C   ALA A 115      -9.936 -13.550  13.811  1.00  8.40           C  
ATOM    951  O   ALA A 115      -9.063 -13.400  12.947  1.00  8.85           O  
ATOM    952  CB  ALA A 115     -11.350 -15.569  13.372  1.00 11.54           C  
ATOM    953  N   ALA A 116     -10.587 -12.527  14.346  1.00  8.82           N  
ATOM    954  CA  ALA A 116     -10.279 -11.164  13.929  1.00  7.67           C  
ATOM    955  C   ALA A 116     -10.877 -10.191  14.933  1.00  8.16           C  
ATOM    956  O   ALA A 116     -11.600 -10.587  15.842  1.00  8.43           O  
ATOM    957  CB  ALA A 116     -10.846 -10.889  12.521  1.00  8.12           C  
ATOM    958  N   GLU A 117     -10.558  -8.917  14.765  1.00  7.40           N  
ATOM    959  CA  GLU A 117     -11.069  -7.889  15.647  1.00  7.97           C  
ATOM    960  C   GLU A 117     -11.253  -6.622  14.830  1.00  7.90           C  
ATOM    961  O   GLU A 117     -10.352  -6.201  14.111  1.00  7.46           O  
ATOM    962  CB  GLU A 117     -10.090  -7.636  16.807  1.00  8.05           C  
ATOM    963  CG  GLU A 117     -10.612  -6.670  17.876  1.00  7.23           C  
ATOM    964  CD  GLU A 117      -9.685  -6.587  19.074  1.00  7.72           C  
ATOM    965  OE1 GLU A 117      -9.016  -7.595  19.363  1.00  7.80           O  
ATOM    966  OE2 GLU A 117      -9.642  -5.526  19.736  1.00  9.08           O1-
ATOM    967  N   LEU A 118     -12.444  -6.049  14.942  1.00  7.35           N  
ATOM    968  CA  LEU A 118     -12.820  -4.824  14.257  1.00  6.58           C  
ATOM    969  C   LEU A 118     -12.614  -3.650  15.219  1.00  7.00           C  
ATOM    970  O   LEU A 118     -12.990  -3.731  16.382  1.00  7.31           O  
ATOM    971  CB  LEU A 118     -14.300  -4.907  13.853  1.00  6.57           C  
ATOM    972  CG  LEU A 118     -15.087  -3.628  13.513  1.00  7.74           C  
ATOM    973  CD1 LEU A 118     -14.546  -2.974  12.262  1.00  7.32           C  
ATOM    974  CD2 LEU A 118     -16.553  -4.008  13.303  1.00  7.52           C  
ATOM    975  N   HIS A 119     -12.011  -2.574  14.720  1.00  6.96           N  
ATOM    976  CA  HIS A 119     -11.768  -1.366  15.500  1.00  6.71           C  
ATOM    977  C   HIS A 119     -12.444  -0.170  14.834  1.00  7.45           C  
ATOM    978  O   HIS A 119     -12.104   0.180  13.702  1.00  7.93           O  
ATOM    979  CB  HIS A 119     -10.259  -1.112  15.601  1.00  6.09           C  
ATOM    980  CG  HIS A 119      -9.554  -2.097  16.474  1.00  6.17           C  
ATOM    981  CD2 HIS A 119     -10.074  -2.906  17.431  1.00  4.58           C  
ATOM    982  ND1 HIS A 119      -8.193  -2.285  16.408  1.00  7.29           N  
ATOM    983  CE1 HIS A 119      -7.916  -3.198  17.321  1.00  5.50           C  
ATOM    984  NE2 HIS A 119      -9.016  -3.604  17.969  1.00  6.86           N  
ATOM    985  N   LEU A 120     -13.427   0.419  15.518  1.00  6.57           N  
ATOM    986  CA  LEU A 120     -14.121   1.617  15.028  1.00  6.64           C  
ATOM    987  C   LEU A 120     -13.482   2.740  15.826  1.00  6.78           C  
ATOM    988  O   LEU A 120     -13.683   2.848  17.038  1.00  6.30           O  
ATOM    989  CB  LEU A 120     -15.618   1.529  15.313  1.00  7.94           C  
ATOM    990  CG  LEU A 120     -16.284   0.454  14.447  1.00  9.84           C  
ATOM    991  CD1 LEU A 120     -17.143  -0.438  15.312  1.00 11.41           C  
ATOM    992  CD2 LEU A 120     -17.128   1.122  13.366  1.00 10.62           C  
ATOM    993  N   VAL A 121     -12.706   3.565  15.127  1.00  7.40           N  
ATOM    994  CA  VAL A 121     -11.931   4.645  15.741  1.00  7.25           C  
ATOM    995  C   VAL A 121     -12.636   5.991  15.769  1.00  8.01           C  
ATOM    996  O   VAL A 121     -13.049   6.493  14.728  1.00  7.66           O  
ATOM    997  CB  VAL A 121     -10.581   4.800  14.987  1.00  8.22           C  
ATOM    998  CG1 VAL A 121      -9.680   5.804  15.704  1.00  8.07           C  
ATOM    999  CG2 VAL A 121      -9.884   3.433  14.874  1.00  9.65           C  
ATOM   1000  N   HIS A 122     -12.740   6.581  16.962  1.00  7.45           N  
ATOM   1001  CA  HIS A 122     -13.414   7.871  17.132  1.00  8.26           C  
ATOM   1002  C   HIS A 122     -12.514   8.850  17.874  1.00  9.02           C  
ATOM   1003  O   HIS A 122     -11.758   8.448  18.752  1.00  8.53           O  
ATOM   1004  CB  HIS A 122     -14.702   7.718  17.961  1.00  9.03           C  
ATOM   1005  CG  HIS A 122     -15.563   6.557  17.566  1.00  9.49           C  
ATOM   1006  CD2 HIS A 122     -16.765   6.506  16.941  1.00  9.32           C  
ATOM   1007  ND1 HIS A 122     -15.224   5.250  17.851  1.00  8.67           N  
ATOM   1008  CE1 HIS A 122     -16.182   4.445  17.418  1.00  9.99           C  
ATOM   1009  NE2 HIS A 122     -17.128   5.182  16.862  1.00 10.03           N  
ATOM   1010  N   TRP A 123     -12.594  10.136  17.527  1.00  9.39           N  
ATOM   1011  CA  TRP A 123     -11.791  11.144  18.223  1.00  9.00           C  
ATOM   1012  C   TRP A 123     -12.653  12.149  18.987  1.00  8.76           C  
ATOM   1013  O   TRP A 123     -13.748  12.521  18.554  1.00  9.80           O  
ATOM   1014  CB  TRP A 123     -10.852  11.885  17.261  1.00 10.31           C  
ATOM   1015  CG  TRP A 123     -11.514  12.524  16.080  1.00 11.07           C  
ATOM   1016  CD1 TRP A 123     -11.803  11.931  14.884  1.00 11.84           C  
ATOM   1017  CD2 TRP A 123     -11.949  13.886  15.969  1.00 12.28           C  
ATOM   1018  CE2 TRP A 123     -12.492  14.046  14.673  1.00 14.05           C  
ATOM   1019  CE3 TRP A 123     -11.931  14.987  16.837  1.00 13.48           C  
ATOM   1020  NE1 TRP A 123     -12.390  12.837  14.033  1.00 11.98           N  
ATOM   1021  CZ2 TRP A 123     -13.014  15.263  14.222  1.00 14.51           C  
ATOM   1022  CZ3 TRP A 123     -12.453  16.205  16.384  1.00 14.54           C  
ATOM   1023  CH2 TRP A 123     -12.985  16.328  15.089  1.00 15.64           C  
ATOM   1024  N   ASN A 124     -12.144  12.567  20.140  1.00  8.91           N  
ATOM   1025  CA  ASN A 124     -12.815  13.508  21.027  1.00  9.39           C  
ATOM   1026  C   ASN A 124     -12.934  14.891  20.370  1.00 10.37           C  
ATOM   1027  O   ASN A 124     -11.932  15.568  20.139  1.00  8.51           O  
ATOM   1028  CB  ASN A 124     -12.018  13.597  22.327  1.00  9.94           C  
ATOM   1029  CG  ASN A 124     -12.813  14.221  23.449  1.00 10.73           C  
ATOM   1030  ND2 ASN A 124     -12.571  13.771  24.680  1.00 12.40           N  
ATOM   1031  OD1 ASN A 124     -13.633  15.107  23.211  1.00 11.58           O  
ATOM   1032  N   THR A 125     -14.167  15.313  20.096  1.00 11.12           N  
ATOM   1033  CA  THR A 125     -14.392  16.588  19.427  1.00 12.14           C  
ATOM   1034  C   THR A 125     -13.864  17.800  20.196  1.00 12.72           C  
ATOM   1035  O   THR A 125     -13.663  18.859  19.607  1.00 12.38           O  
ATOM   1036  CB  THR A 125     -15.896  16.779  19.094  1.00 13.02           C  
ATOM   1037  CG2 THR A 125     -16.383  15.637  18.201  1.00 15.59           C  
ATOM   1038  OG1 THR A 125     -16.666  16.784  20.295  1.00 15.99           O  
ATOM   1039  N   LYS A 127     -13.617  17.651  21.495  1.00 11.32           N  
ATOM   1040  CA  LYS A 127     -13.112  18.784  22.261  1.00 12.76           C  
ATOM   1041  C   LYS A 127     -11.713  19.197  21.794  1.00 12.11           C  
ATOM   1042  O   LYS A 127     -11.257  20.303  22.092  1.00 12.98           O  
ATOM   1043  CB  LYS A 127     -13.100  18.472  23.769  1.00 12.26           C  
ATOM   1044  CG  LYS A 127     -12.000  17.532  24.231  1.00 16.91           C  
ATOM   1045  CD  LYS A 127     -12.095  17.234  25.734  1.00 21.71           C  
ATOM   1046  CE  LYS A 127     -11.818  18.469  26.571  1.00 24.48           C  
ATOM   1047  NZ  LYS A 127     -11.792  18.167  28.034  1.00 29.41           N1+
ATOM   1048  N   TYR A 128     -11.040  18.329  21.040  1.00  9.39           N  
ATOM   1049  CA  TYR A 128      -9.693  18.637  20.562  1.00  9.93           C  
ATOM   1050  C   TYR A 128      -9.622  19.114  19.108  1.00 10.96           C  
ATOM   1051  O   TYR A 128      -8.534  19.285  18.553  1.00 10.51           O  
ATOM   1052  CB  TYR A 128      -8.761  17.438  20.804  1.00  8.62           C  
ATOM   1053  CG  TYR A 128      -8.643  17.090  22.272  1.00  8.41           C  
ATOM   1054  CD1 TYR A 128      -8.237  18.047  23.198  1.00 11.15           C  
ATOM   1055  CD2 TYR A 128      -8.981  15.819  22.741  1.00  8.93           C  
ATOM   1056  CE1 TYR A 128      -8.179  17.752  24.560  1.00 10.43           C  
ATOM   1057  CE2 TYR A 128      -8.924  15.512  24.100  1.00 10.05           C  
ATOM   1058  CZ  TYR A 128      -8.526  16.492  25.001  1.00 11.74           C  
ATOM   1059  OH  TYR A 128      -8.514  16.219  26.346  1.00 11.90           O  
ATOM   1060  N   GLY A 129     -10.784  19.320  18.493  1.00 11.39           N  
ATOM   1061  CA  GLY A 129     -10.816  19.869  17.143  1.00 11.51           C  
ATOM   1062  C   GLY A 129     -10.531  18.999  15.936  1.00 12.92           C  
ATOM   1063  O   GLY A 129     -11.210  19.126  14.916  1.00 13.44           O  
ATOM   1064  N   ASP A 130      -9.508  18.156  16.017  1.00 13.86           N  
ATOM   1065  CA  ASP A 130      -9.199  17.261  14.913  1.00 15.44           C  
ATOM   1066  C   ASP A 130      -8.498  16.014  15.424  1.00 15.89           C  
ATOM   1067  O   ASP A 130      -8.055  15.955  16.576  1.00 12.78           O  
ATOM   1068  CB  ASP A 130      -8.357  17.963  13.822  1.00 17.88           C  
ATOM   1069  CG  ASP A 130      -6.961  18.349  14.286  1.00 20.68           C  
ATOM   1070  OD1 ASP A 130      -6.224  17.487  14.796  1.00 24.32           O  
ATOM   1071  OD2 ASP A 130      -6.576  19.525  14.121  1.00 27.07           O1-
ATOM   1072  N   PHE A 131      -8.420  15.016  14.555  1.00 14.44           N  
ATOM   1073  CA  PHE A 131      -7.810  13.738  14.885  1.00 13.25           C  
ATOM   1074  C   PHE A 131      -6.345  13.858  15.298  1.00 12.17           C  
ATOM   1075  O   PHE A 131      -5.921  13.249  16.282  1.00 10.26           O  
ATOM   1076  CB  PHE A 131      -7.963  12.797  13.688  1.00 11.96           C  
ATOM   1077  CG  PHE A 131      -7.396  11.429  13.909  1.00 12.24           C  
ATOM   1078  CD1 PHE A 131      -8.046  10.508  14.726  1.00 11.54           C  
ATOM   1079  CD2 PHE A 131      -6.215  11.060  13.293  1.00 13.66           C  
ATOM   1080  CE1 PHE A 131      -7.525   9.239  14.920  1.00 12.25           C  
ATOM   1081  CE2 PHE A 131      -5.680   9.794  13.478  1.00 15.14           C  
ATOM   1082  CZ  PHE A 131      -6.337   8.880  14.293  1.00 15.22           C  
ATOM   1083  N   GLY A 132      -5.577  14.642  14.548  1.00 10.58           N  
ATOM   1084  CA  GLY A 132      -4.173  14.813  14.857  1.00 10.89           C  
ATOM   1085  C   GLY A 132      -3.908  15.386  16.237  1.00 11.45           C  
ATOM   1086  O   GLY A 132      -2.949  14.989  16.894  1.00 11.95           O  
ATOM   1087  N   LYS A 133      -4.732  16.336  16.670  1.00 11.06           N  
ATOM   1088  CA  LYS A 133      -4.545  16.915  17.995  1.00 11.27           C  
ATOM   1089  C   LYS A 133      -5.054  15.945  19.056  1.00 12.07           C  
ATOM   1090  O   LYS A 133      -4.485  15.835  20.141  1.00 10.61           O  
ATOM   1091  CB  LYS A 133      -5.293  18.242  18.123  1.00 13.01           C  
ATOM   1092  CG  LYS A 133      -4.867  19.307  17.122  1.00 19.89           C  
ATOM   1093  CD  LYS A 133      -3.349  19.415  17.020  1.00 25.14           C  
ATOM   1094  CE  LYS A 133      -2.718  19.837  18.339  1.00 27.10           C  
ATOM   1095  NZ  LYS A 133      -3.121  21.223  18.724  1.00 30.02           N1+
ATOM   1096  N   ALA A 134      -6.115  15.220  18.726  1.00 10.74           N  
ATOM   1097  CA  ALA A 134      -6.685  14.280  19.680  1.00 10.53           C  
ATOM   1098  C   ALA A 134      -5.726  13.157  20.081  1.00  9.24           C  
ATOM   1099  O   ALA A 134      -5.673  12.780  21.256  1.00 10.31           O  
ATOM   1100  CB  ALA A 134      -7.986  13.687  19.122  1.00  9.23           C  
ATOM   1101  N   VAL A 135      -4.963  12.613  19.133  1.00  8.91           N  
ATOM   1102  CA  VAL A 135      -4.065  11.514  19.503  1.00  9.48           C  
ATOM   1103  C   VAL A 135      -2.934  11.954  20.433  1.00  9.36           C  
ATOM   1104  O   VAL A 135      -2.218  11.126  20.987  1.00  9.87           O  
ATOM   1105  CB  VAL A 135      -3.479  10.767  18.260  1.00 10.82           C  
ATOM   1106  CG1 VAL A 135      -4.615  10.219  17.412  1.00 11.77           C  
ATOM   1107  CG2 VAL A 135      -2.579  11.679  17.444  1.00 11.28           C  
ATOM   1108  N   GLN A 136      -2.800  13.260  20.637  1.00 10.28           N  
ATOM   1109  CA  GLN A 136      -1.771  13.765  21.531  1.00 12.51           C  
ATOM   1110  C   GLN A 136      -2.319  13.937  22.954  1.00 12.20           C  
ATOM   1111  O   GLN A 136      -1.616  14.439  23.840  1.00 14.62           O  
ATOM   1112  CB  GLN A 136      -1.235  15.100  20.999  1.00 14.77           C  
ATOM   1113  CG  GLN A 136      -0.580  14.958  19.630  1.00 16.90           C  
ATOM   1114  CD  GLN A 136      -0.085  16.271  19.057  1.00 22.37           C  
ATOM   1115  NE2 GLN A 136      -0.602  16.639  17.887  1.00 20.19           N  
ATOM   1116  OE1 GLN A 136       0.754  16.944  19.654  1.00 25.20           O  
ATOM   1117  N   GLN A 137      -3.561  13.500  23.179  1.00 10.58           N  
ATOM   1118  CA  GLN A 137      -4.204  13.640  24.496  1.00 10.77           C  
ATOM   1119  C   GLN A 137      -4.551  12.292  25.125  1.00 10.97           C  
ATOM   1120  O   GLN A 137      -4.906  11.343  24.430  1.00  8.66           O  
ATOM   1121  CB  GLN A 137      -5.494  14.453  24.381  1.00 11.41           C  
ATOM   1122  CG  GLN A 137      -5.385  15.766  23.606  1.00 14.89           C  
ATOM   1123  CD  GLN A 137      -4.334  16.703  24.166  1.00 16.55           C  
ATOM   1124  NE2 GLN A 137      -3.579  17.338  23.276  1.00 21.80           N  
ATOM   1125  OE1 GLN A 137      -4.207  16.861  25.377  1.00 18.58           O  
ATOM   1126  N   PRO A 138      -4.499  12.203  26.464  1.00 11.85           N  
ATOM   1127  CA  PRO A 138      -4.811  10.946  27.147  1.00 12.17           C  
ATOM   1128  C   PRO A 138      -6.236  10.447  26.928  1.00 10.88           C  
ATOM   1129  O   PRO A 138      -6.485   9.251  26.999  1.00 11.79           O  
ATOM   1130  CB  PRO A 138      -4.501  11.255  28.615  1.00 13.55           C  
ATOM   1131  CG  PRO A 138      -4.676  12.726  28.709  1.00 16.20           C  
ATOM   1132  CD  PRO A 138      -4.091  13.243  27.423  1.00 14.04           C  
ATOM   1133  N   ASP A 139      -7.166  11.365  26.673  1.00  9.08           N  
ATOM   1134  CA  ASP A 139      -8.556  10.986  26.419  1.00  8.57           C  
ATOM   1135  C   ASP A 139      -8.951  11.453  25.014  1.00  8.14           C  
ATOM   1136  O   ASP A 139     -10.094  11.856  24.773  1.00  8.95           O  
ATOM   1137  CB  ASP A 139      -9.489  11.611  27.466  1.00  9.84           C  
ATOM   1138  CG  ASP A 139      -9.423  13.133  27.499  1.00 10.49           C  
ATOM   1139  OD1 ASP A 139      -8.533  13.720  26.855  1.00 12.85           O  
ATOM   1140  OD2 ASP A 139     -10.273  13.744  28.186  1.00 13.59           O1-
ATOM   1141  N   GLY A 140      -8.000  11.363  24.089  1.00  8.66           N  
ATOM   1142  CA  GLY A 140      -8.240  11.813  22.731  1.00  7.88           C  
ATOM   1143  C   GLY A 140      -9.046  10.909  21.823  1.00  7.97           C  
ATOM   1144  O   GLY A 140      -9.760  11.390  20.948  1.00  7.40           O  
ATOM   1145  N   LEU A 141      -8.939   9.598  22.023  1.00  7.69           N  
ATOM   1146  CA  LEU A 141      -9.650   8.658  21.171  1.00  8.30           C  
ATOM   1147  C   LEU A 141     -10.474   7.665  21.958  1.00  8.05           C  
ATOM   1148  O   LEU A 141     -10.203   7.403  23.123  1.00  7.35           O  
ATOM   1149  CB  LEU A 141      -8.662   7.850  20.315  1.00  9.02           C  
ATOM   1150  CG  LEU A 141      -7.741   8.507  19.287  1.00 11.73           C  
ATOM   1151  CD1 LEU A 141      -7.126   7.405  18.416  1.00  9.72           C  
ATOM   1152  CD2 LEU A 141      -8.499   9.477  18.410  1.00 14.83           C  
ATOM   1153  N   ALA A 142     -11.500   7.136  21.299  1.00  8.23           N  
ATOM   1154  CA  ALA A 142     -12.326   6.074  21.864  1.00  7.41           C  
ATOM   1155  C   ALA A 142     -12.372   5.054  20.732  1.00  7.63           C  
ATOM   1156  O   ALA A 142     -12.785   5.379  19.619  1.00  7.48           O  
ATOM   1157  CB  ALA A 142     -13.731   6.571  22.198  1.00  6.48           C  
ATOM   1158  N   VAL A 143     -11.898   3.839  20.986  1.00  7.47           N  
ATOM   1159  CA  VAL A 143     -11.942   2.813  19.961  1.00  7.10           C  
ATOM   1160  C   VAL A 143     -12.874   1.712  20.450  1.00  8.20           C  
ATOM   1161  O   VAL A 143     -12.720   1.185  21.561  1.00  8.30           O  
ATOM   1162  CB  VAL A 143     -10.554   2.217  19.656  1.00  6.66           C  
ATOM   1163  CG1 VAL A 143     -10.670   1.262  18.462  1.00  7.41           C  
ATOM   1164  CG2 VAL A 143      -9.580   3.331  19.313  1.00  9.83           C  
ATOM   1165  N   LEU A 144     -13.872   1.422  19.625  1.00  7.51           N  
ATOM   1166  CA  LEU A 144     -14.857   0.393  19.909  1.00  8.15           C  
ATOM   1167  C   LEU A 144     -14.330  -0.873  19.236  1.00  8.16           C  
ATOM   1168  O   LEU A 144     -14.174  -0.914  18.015  1.00  8.21           O  
ATOM   1169  CB  LEU A 144     -16.206   0.802  19.313  1.00  9.78           C  
ATOM   1170  CG  LEU A 144     -17.394  -0.140  19.491  1.00  8.93           C  
ATOM   1171  CD1 LEU A 144     -17.612  -0.412  20.983  1.00 11.81           C  
ATOM   1172  CD2 LEU A 144     -18.640   0.494  18.852  1.00  9.74           C  
ATOM   1173  N   GLY A 145     -14.039  -1.894  20.043  1.00  6.62           N  
ATOM   1174  CA  GLY A 145     -13.509  -3.136  19.512  1.00  6.50           C  
ATOM   1175  C   GLY A 145     -14.568  -4.214  19.503  1.00  6.57           C  
ATOM   1176  O   GLY A 145     -15.307  -4.360  20.470  1.00  7.56           O  
ATOM   1177  N   ILE A 146     -14.636  -4.959  18.405  1.00  5.46           N  
ATOM   1178  CA  ILE A 146     -15.635  -6.012  18.248  1.00  5.65           C  
ATOM   1179  C   ILE A 146     -14.936  -7.264  17.728  1.00  6.73           C  
ATOM   1180  O   ILE A 146     -14.251  -7.228  16.718  1.00  8.00           O  
ATOM   1181  CB  ILE A 146     -16.730  -5.556  17.249  1.00  8.31           C  
ATOM   1182  CG1 ILE A 146     -17.398  -4.283  17.783  1.00 10.57           C  
ATOM   1183  CG2 ILE A 146     -17.772  -6.673  17.040  1.00  9.54           C  
ATOM   1184  CD1 ILE A 146     -18.414  -3.684  16.847  1.00  8.38           C  
ATOM   1185  N   PHE A 147     -15.117  -8.371  18.432  1.00  7.73           N  
ATOM   1186  CA  PHE A 147     -14.497  -9.624  18.032  1.00  7.40           C  
ATOM   1187  C   PHE A 147     -15.242 -10.287  16.894  1.00  8.57           C  
ATOM   1188  O   PHE A 147     -16.450 -10.143  16.766  1.00  8.50           O  
ATOM   1189  CB  PHE A 147     -14.459 -10.591  19.213  1.00  7.26           C  
ATOM   1190  CG  PHE A 147     -13.586 -10.131  20.342  1.00  7.73           C  
ATOM   1191  CD1 PHE A 147     -12.216  -9.972  20.153  1.00  7.32           C  
ATOM   1192  CD2 PHE A 147     -14.124  -9.878  21.595  1.00  7.23           C  
ATOM   1193  CE1 PHE A 147     -11.392  -9.574  21.198  1.00  7.32           C  
ATOM   1194  CE2 PHE A 147     -13.311  -9.475  22.653  1.00  9.00           C  
ATOM   1195  CZ  PHE A 147     -11.945  -9.325  22.453  1.00  7.51           C  
ATOM   1196  N   LEU A 148     -14.497 -10.994  16.053  1.00  8.05           N  
ATOM   1197  CA  LEU A 148     -15.085 -11.742  14.943  1.00  7.99           C  
ATOM   1198  C   LEU A 148     -14.768 -13.219  15.091  1.00  8.49           C  
ATOM   1199  O   LEU A 148     -13.618 -13.594  15.313  1.00  8.62           O  
ATOM   1200  CB  LEU A 148     -14.514 -11.293  13.591  1.00  8.69           C  
ATOM   1201  CG  LEU A 148     -15.125 -10.079  12.887  1.00  8.56           C  
ATOM   1202  CD1 LEU A 148     -14.851  -8.823  13.712  1.00  9.31           C  
ATOM   1203  CD2 LEU A 148     -14.537  -9.947  11.489  1.00  9.68           C  
ATOM   1204  N   LYS A 149     -15.795 -14.053  14.963  1.00  9.47           N  
ATOM   1205  CA  LYS A 149     -15.612 -15.496  14.998  1.00  9.66           C  
ATOM   1206  C   LYS A 149     -16.108 -16.011  13.652  1.00 11.17           C  
ATOM   1207  O   LYS A 149     -16.910 -15.353  12.985  1.00 10.26           O  
ATOM   1208  CB  LYS A 149     -16.401 -16.140  16.148  1.00 12.49           C  
ATOM   1209  CG  LYS A 149     -17.914 -16.047  16.053  1.00 13.58           C  
ATOM   1210  CD  LYS A 149     -18.528 -16.731  17.271  1.00 18.92           C  
ATOM   1211  CE  LYS A 149     -20.043 -16.694  17.246  1.00 23.62           C  
ATOM   1212  NZ  LYS A 149     -20.609 -17.421  18.422  1.00 26.39           N1+
ATOM   1213  N   VAL A 150     -15.613 -17.176  13.250  1.00 10.66           N  
ATOM   1214  CA  VAL A 150     -16.006 -17.780  11.982  1.00 11.06           C  
ATOM   1215  C   VAL A 150     -17.203 -18.721  12.143  1.00 12.70           C  
ATOM   1216  O   VAL A 150     -17.171 -19.666  12.937  1.00 13.04           O  
ATOM   1217  CB  VAL A 150     -14.814 -18.548  11.364  1.00 12.51           C  
ATOM   1218  CG1 VAL A 150     -15.240 -19.259  10.074  1.00 12.76           C  
ATOM   1219  CG2 VAL A 150     -13.691 -17.568  11.070  1.00 12.55           C  
ATOM   1220  N   GLY A 151     -18.257 -18.440  11.384  1.00 12.70           N  
ATOM   1221  CA  GLY A 151     -19.462 -19.255  11.421  1.00 14.58           C  
ATOM   1222  C   GLY A 151     -20.345 -18.768  10.297  1.00 13.68           C  
ATOM   1223  O   GLY A 151     -19.971 -18.875   9.134  1.00 14.60           O  
ATOM   1224  N  ASER A 152     -21.507 -18.221  10.638  0.50 15.62           N  
ATOM   1225  N  BSER A 152     -21.509 -18.224  10.637  0.50 15.62           N  
ATOM   1226  CA ASER A 152     -22.423 -17.702   9.629  0.50 15.66           C  
ATOM   1227  CA BSER A 152     -22.424 -17.704   9.626  0.50 15.63           C  
ATOM   1228  C  ASER A 152     -21.852 -16.401   9.074  0.50 16.13           C  
ATOM   1229  C  BSER A 152     -21.849 -16.405   9.072  0.50 16.13           C  
ATOM   1230  O  ASER A 152     -21.107 -15.700   9.762  0.50 16.65           O  
ATOM   1231  O  BSER A 152     -21.098 -15.709   9.760  0.50 16.64           O  
ATOM   1232  CB ASER A 152     -23.796 -17.441  10.249  0.50 17.14           C  
ATOM   1233  CB BSER A 152     -23.800 -17.435  10.239  0.50 17.09           C  
ATOM   1234  OG ASER A 152     -24.303 -18.615  10.859  0.50 18.16           O  
ATOM   1235  OG BSER A 152     -23.725 -16.437  11.243  0.50 17.74           O  
ATOM   1236  N   ALA A 153     -22.190 -16.081   7.829  1.00 15.46           N  
ATOM   1237  CA  ALA A 153     -21.701 -14.856   7.211  1.00 13.95           C  
ATOM   1238  C   ALA A 153     -22.377 -13.639   7.833  1.00 14.31           C  
ATOM   1239  O   ALA A 153     -23.480 -13.735   8.372  1.00 13.91           O  
ATOM   1240  CB  ALA A 153     -21.966 -14.878   5.699  1.00 15.60           C  
ATOM   1241  N   LYS A 154     -21.697 -12.496   7.770  1.00 13.67           N  
ATOM   1242  CA  LYS A 154     -22.249 -11.240   8.274  1.00 14.58           C  
ATOM   1243  C   LYS A 154     -22.651 -10.502   6.989  1.00 13.23           C  
ATOM   1244  O   LYS A 154     -21.801 -10.018   6.238  1.00 12.66           O  
ATOM   1245  CB  LYS A 154     -21.179 -10.452   9.040  1.00 13.43           C  
ATOM   1246  CG  LYS A 154     -21.708  -9.246   9.816  1.00 15.07           C  
ATOM   1247  CD  LYS A 154     -22.566  -9.665  11.001  1.00 17.33           C  
ATOM   1248  CE  LYS A 154     -22.967  -8.464  11.850  1.00 20.46           C  
ATOM   1249  NZ  LYS A 154     -23.780  -8.860  13.030  1.00 23.38           N1+
ATOM   1250  N   PRO A 155     -23.957 -10.422   6.709  1.00 15.12           N  
ATOM   1251  CA  PRO A 155     -24.415  -9.744   5.491  1.00 15.83           C  
ATOM   1252  C   PRO A 155     -23.856  -8.345   5.339  1.00 15.22           C  
ATOM   1253  O   PRO A 155     -23.428  -7.957   4.252  1.00 16.38           O  
ATOM   1254  CB  PRO A 155     -25.938  -9.745   5.646  1.00 16.63           C  
ATOM   1255  CG  PRO A 155     -26.191 -10.954   6.497  1.00 18.86           C  
ATOM   1256  CD  PRO A 155     -25.102 -10.864   7.522  1.00 16.82           C  
ATOM   1257  N   GLY A 156     -23.839  -7.602   6.440  1.00 15.68           N  
ATOM   1258  CA  GLY A 156     -23.354  -6.234   6.409  1.00 14.32           C  
ATOM   1259  C   GLY A 156     -21.894  -6.049   6.053  1.00 15.48           C  
ATOM   1260  O   GLY A 156     -21.473  -4.948   5.709  1.00 15.91           O  
ATOM   1261  N   LEU A 157     -21.115  -7.121   6.132  1.00 13.83           N  
ATOM   1262  CA  LEU A 157     -19.693  -7.054   5.819  1.00 12.17           C  
ATOM   1263  C   LEU A 157     -19.373  -7.354   4.361  1.00 12.90           C  
ATOM   1264  O   LEU A 157     -18.288  -7.039   3.883  1.00 12.23           O  
ATOM   1265  CB  LEU A 157     -18.920  -8.044   6.704  1.00 11.85           C  
ATOM   1266  CG  LEU A 157     -17.402  -8.165   6.494  1.00 11.32           C  
ATOM   1267  CD1 LEU A 157     -16.715  -6.859   6.901  1.00 11.95           C  
ATOM   1268  CD2 LEU A 157     -16.853  -9.334   7.307  1.00 10.49           C  
ATOM   1269  N   GLN A 158     -20.318  -7.949   3.642  1.00 13.24           N  
ATOM   1270  CA  GLN A 158     -20.034  -8.331   2.265  1.00 13.84           C  
ATOM   1271  C   GLN A 158     -19.600  -7.206   1.331  1.00 14.35           C  
ATOM   1272  O   GLN A 158     -18.740  -7.428   0.482  1.00 14.02           O  
ATOM   1273  CB  GLN A 158     -21.213  -9.099   1.667  1.00 15.10           C  
ATOM   1274  CG  GLN A 158     -20.835  -9.940   0.440  1.00 14.05           C  
ATOM   1275  CD  GLN A 158     -19.696 -10.933   0.705  1.00 13.49           C  
ATOM   1276  NE2 GLN A 158     -18.787 -11.057  -0.259  1.00 14.44           N  
ATOM   1277  OE1 GLN A 158     -19.644 -11.592   1.750  1.00 13.07           O  
ATOM   1278  N   LYS A 159     -20.168  -6.007   1.470  1.00 15.28           N  
ATOM   1279  CA  LYS A 159     -19.759  -4.905   0.596  1.00 15.32           C  
ATOM   1280  C   LYS A 159     -18.261  -4.647   0.757  1.00 15.75           C  
ATOM   1281  O   LYS A 159     -17.566  -4.332  -0.205  1.00 15.26           O  
ATOM   1282  CB  LYS A 159     -20.528  -3.619   0.920  1.00 19.02           C  
ATOM   1283  CG  LYS A 159     -22.015  -3.656   0.607  1.00 22.75           C  
ATOM   1284  CD  LYS A 159     -22.278  -3.803  -0.879  1.00 27.17           C  
ATOM   1285  CE  LYS A 159     -23.749  -3.573  -1.195  1.00 28.20           C  
ATOM   1286  NZ  LYS A 159     -24.071  -3.881  -2.619  1.00 31.88           N1+
ATOM   1287  N   VAL A 160     -17.769  -4.778   1.986  1.00 14.51           N  
ATOM   1288  CA  VAL A 160     -16.349  -4.585   2.253  1.00 13.93           C  
ATOM   1289  C   VAL A 160     -15.539  -5.711   1.602  1.00 13.72           C  
ATOM   1290  O   VAL A 160     -14.541  -5.463   0.918  1.00 13.42           O  
ATOM   1291  CB  VAL A 160     -16.063  -4.589   3.770  1.00 14.04           C  
ATOM   1292  CG1 VAL A 160     -14.554  -4.551   4.022  1.00 15.56           C  
ATOM   1293  CG2 VAL A 160     -16.750  -3.400   4.425  1.00 15.21           C  
ATOM   1294  N   VAL A 161     -15.975  -6.950   1.810  1.00 13.31           N  
ATOM   1295  CA  VAL A 161     -15.271  -8.100   1.252  1.00 14.84           C  
ATOM   1296  C   VAL A 161     -15.147  -7.997  -0.262  1.00 14.48           C  
ATOM   1297  O   VAL A 161     -14.091  -8.246  -0.824  1.00 14.32           O  
ATOM   1298  CB  VAL A 161     -15.998  -9.443   1.606  1.00 14.49           C  
ATOM   1299  CG1 VAL A 161     -15.417 -10.605   0.780  1.00 14.79           C  
ATOM   1300  CG2 VAL A 161     -15.843  -9.740   3.090  1.00 16.18           C  
ATOM   1301  N   ASP A 162     -16.221  -7.601  -0.928  1.00 16.30           N  
ATOM   1302  CA  ASP A 162     -16.171  -7.532  -2.380  1.00 18.25           C  
ATOM   1303  C   ASP A 162     -15.281  -6.443  -2.977  1.00 17.85           C  
ATOM   1304  O   ASP A 162     -14.794  -6.592  -4.098  1.00 21.13           O  
ATOM   1305  CB  ASP A 162     -17.587  -7.433  -2.944  1.00 20.07           C  
ATOM   1306  CG  ASP A 162     -18.385  -8.710  -2.738  1.00 20.68           C  
ATOM   1307  OD1 ASP A 162     -17.778  -9.805  -2.747  1.00 22.05           O  
ATOM   1308  OD2 ASP A 162     -19.619  -8.622  -2.583  1.00 23.52           O1-
ATOM   1309  N   VAL A 163     -15.046  -5.361  -2.239  1.00 16.43           N  
ATOM   1310  CA  VAL A 163     -14.216  -4.279  -2.754  1.00 15.95           C  
ATOM   1311  C   VAL A 163     -12.715  -4.509  -2.528  1.00 13.97           C  
ATOM   1312  O   VAL A 163     -11.880  -3.808  -3.102  1.00 13.89           O  
ATOM   1313  CB  VAL A 163     -14.630  -2.922  -2.113  1.00 15.50           C  
ATOM   1314  CG1 VAL A 163     -14.080  -2.813  -0.698  1.00 16.14           C  
ATOM   1315  CG2 VAL A 163     -14.152  -1.765  -2.978  1.00 16.01           C  
ATOM   1316  N   LEU A 164     -12.365  -5.500  -1.712  1.00 12.93           N  
ATOM   1317  CA  LEU A 164     -10.957  -5.757  -1.422  1.00 12.19           C  
ATOM   1318  C   LEU A 164     -10.117  -6.105  -2.644  1.00 13.51           C  
ATOM   1319  O   LEU A 164      -8.913  -5.850  -2.656  1.00 11.45           O  
ATOM   1320  CB  LEU A 164     -10.809  -6.863  -0.368  1.00 11.63           C  
ATOM   1321  CG  LEU A 164     -11.401  -6.563   1.018  1.00 12.47           C  
ATOM   1322  CD1 LEU A 164     -11.072  -7.712   1.963  1.00 13.37           C  
ATOM   1323  CD2 LEU A 164     -10.838  -5.254   1.556  1.00 12.29           C  
ATOM   1324  N   ASP A 165     -10.749  -6.677  -3.667  1.00 14.97           N  
ATOM   1325  CA  ASP A 165     -10.034  -7.039  -4.888  1.00 17.39           C  
ATOM   1326  C   ASP A 165      -9.388  -5.810  -5.521  1.00 16.82           C  
ATOM   1327  O   ASP A 165      -8.335  -5.913  -6.153  1.00 18.82           O  
ATOM   1328  CB  ASP A 165     -10.999  -7.673  -5.908  1.00 18.88           C  
ATOM   1329  CG  ASP A 165     -11.334  -9.121  -5.593  1.00 22.29           C  
ATOM   1330  OD1 ASP A 165     -11.567  -9.453  -4.409  1.00 24.22           O  
ATOM   1331  OD2 ASP A 165     -11.382  -9.934  -6.542  1.00 23.09           O1-
ATOM   1332  N   SER A 166     -10.024  -4.651  -5.346  1.00 16.43           N  
ATOM   1333  CA  SER A 166      -9.545  -3.404  -5.932  1.00 16.00           C  
ATOM   1334  C   SER A 166      -8.452  -2.682  -5.140  1.00 15.82           C  
ATOM   1335  O   SER A 166      -7.864  -1.713  -5.631  1.00 15.38           O  
ATOM   1336  CB  SER A 166     -10.727  -2.455  -6.167  1.00 17.60           C  
ATOM   1337  OG  SER A 166     -11.275  -1.984  -4.947  1.00 18.70           O  
ATOM   1338  N   ILE A 167      -8.180  -3.138  -3.921  1.00 14.14           N  
ATOM   1339  CA  ILE A 167      -7.135  -2.520  -3.102  1.00 13.18           C  
ATOM   1340  C   ILE A 167      -6.202  -3.604  -2.550  1.00 13.48           C  
ATOM   1341  O   ILE A 167      -5.830  -3.603  -1.373  1.00 13.03           O  
ATOM   1342  CB  ILE A 167      -7.745  -1.700  -1.925  1.00 12.38           C  
ATOM   1343  CG1 ILE A 167      -8.638  -2.594  -1.059  1.00 11.96           C  
ATOM   1344  CG2 ILE A 167      -8.560  -0.521  -2.479  1.00 13.47           C  
ATOM   1345  CD1 ILE A 167      -8.917  -2.017   0.329  1.00 15.59           C  
ATOM   1346  N   LYS A 168      -5.804  -4.527  -3.418  1.00 14.37           N  
ATOM   1347  CA  LYS A 168      -4.959  -5.628  -2.986  1.00 13.27           C  
ATOM   1348  C   LYS A 168      -3.634  -5.244  -2.347  1.00 12.98           C  
ATOM   1349  O   LYS A 168      -3.207  -5.872  -1.379  1.00 11.76           O  
ATOM   1350  CB  LYS A 168      -4.679  -6.573  -4.160  1.00 15.87           C  
ATOM   1351  CG  LYS A 168      -3.795  -7.760  -3.791  1.00 17.73           C  
ATOM   1352  CD  LYS A 168      -3.487  -8.639  -4.998  1.00 20.14           C  
ATOM   1353  CE  LYS A 168      -2.583  -9.802  -4.606  1.00 23.02           C  
ATOM   1354  NZ  LYS A 168      -2.316 -10.738  -5.741  1.00 25.95           N1+
ATOM   1355  N   THR A 169      -2.991  -4.208  -2.876  1.00 11.53           N  
ATOM   1356  CA  THR A 169      -1.679  -3.815  -2.383  1.00 12.15           C  
ATOM   1357  C   THR A 169      -1.594  -2.465  -1.695  1.00 11.30           C  
ATOM   1358  O   THR A 169      -2.460  -1.607  -1.858  1.00 13.02           O  
ATOM   1359  CB  THR A 169      -0.654  -3.846  -3.527  1.00 13.84           C  
ATOM   1360  CG2 THR A 169      -0.346  -5.297  -3.921  1.00 13.43           C  
ATOM   1361  OG1 THR A 169      -1.190  -3.144  -4.659  1.00 16.14           O  
ATOM   1362  N   LYS A 170      -0.522  -2.307  -0.923  1.00 12.81           N  
ATOM   1363  CA  LYS A 170      -0.243  -1.093  -0.165  1.00 13.98           C  
ATOM   1364  C   LYS A 170      -0.335   0.159  -1.029  1.00 15.60           C  
ATOM   1365  O   LYS A 170       0.224   0.201  -2.129  1.00 17.46           O  
ATOM   1366  CB  LYS A 170       1.152  -1.196   0.459  1.00 14.77           C  
ATOM   1367  CG  LYS A 170       1.561   0.024   1.282  1.00 15.52           C  
ATOM   1368  CD  LYS A 170       2.926  -0.168   1.910  1.00 20.00           C  
ATOM   1369  CE  LYS A 170       3.248   0.981   2.858  1.00 23.75           C  
ATOM   1370  NZ  LYS A 170       4.581   0.827   3.519  1.00 28.15           N1+
ATOM   1371  N   GLY A 171      -1.055   1.165  -0.538  1.00 15.38           N  
ATOM   1372  CA  GLY A 171      -1.190   2.413  -1.277  1.00 15.64           C  
ATOM   1373  C   GLY A 171      -2.421   2.521  -2.156  1.00 16.34           C  
ATOM   1374  O   GLY A 171      -2.773   3.614  -2.613  1.00 16.72           O  
ATOM   1375  N   LYS A 172      -3.083   1.401  -2.411  1.00 14.14           N  
ATOM   1376  CA  LYS A 172      -4.278   1.436  -3.242  1.00 15.13           C  
ATOM   1377  C   LYS A 172      -5.521   1.847  -2.463  1.00 16.00           C  
ATOM   1378  O   LYS A 172      -5.710   1.451  -1.306  1.00 15.46           O  
ATOM   1379  CB  LYS A 172      -4.517   0.073  -3.908  1.00 15.61           C  
ATOM   1380  CG  LYS A 172      -3.539  -0.233  -5.027  1.00 17.60           C  
ATOM   1381  CD  LYS A 172      -4.019  -1.384  -5.901  1.00 21.49           C  
ATOM   1382  CE  LYS A 172      -3.219  -1.442  -7.195  1.00 25.17           C  
ATOM   1383  NZ  LYS A 172      -3.656  -2.550  -8.096  1.00 29.11           N1+
ATOM   1384  N   SER A 173      -6.359   2.662  -3.092  1.00 16.04           N  
ATOM   1385  CA  SER A 173      -7.600   3.101  -2.469  1.00 15.63           C  
ATOM   1386  C   SER A 173      -8.729   3.016  -3.482  1.00 16.59           C  
ATOM   1387  O   SER A 173      -8.491   2.911  -4.695  1.00 15.72           O  
ATOM   1388  CB  SER A 173      -7.482   4.535  -1.935  1.00 17.34           C  
ATOM   1389  OG  SER A 173      -7.382   5.492  -2.977  1.00 16.95           O  
ATOM   1390  N   ALA A 174      -9.958   3.052  -2.986  1.00 16.26           N  
ATOM   1391  CA  ALA A 174     -11.123   2.975  -3.852  1.00 16.18           C  
ATOM   1392  C   ALA A 174     -12.301   3.702  -3.219  1.00 17.44           C  
ATOM   1393  O   ALA A 174     -12.459   3.709  -1.993  1.00 15.95           O  
ATOM   1394  CB  ALA A 174     -11.487   1.514  -4.109  1.00 16.78           C  
ATOM   1395  N   ASP A 175     -13.120   4.335  -4.050  1.00 17.61           N  
ATOM   1396  CA  ASP A 175     -14.286   5.025  -3.533  1.00 19.70           C  
ATOM   1397  C   ASP A 175     -15.119   3.999  -2.782  1.00 18.26           C  
ATOM   1398  O   ASP A 175     -15.285   2.865  -3.232  1.00 19.59           O  
ATOM   1399  CB  ASP A 175     -15.111   5.637  -4.670  1.00 23.80           C  
ATOM   1400  CG  ASP A 175     -14.348   6.701  -5.428  1.00 27.63           C  
ATOM   1401  OD1 ASP A 175     -13.731   7.570  -4.772  1.00 29.58           O  
ATOM   1402  OD2 ASP A 175     -14.372   6.677  -6.677  1.00 29.81           O1-
ATOM   1403  N   PHE A 176     -15.636   4.391  -1.627  1.00 16.96           N  
ATOM   1404  CA  PHE A 176     -16.436   3.473  -0.840  1.00 16.53           C  
ATOM   1405  C   PHE A 176     -17.449   4.299  -0.083  1.00 16.49           C  
ATOM   1406  O   PHE A 176     -17.293   4.570   1.108  1.00 17.57           O  
ATOM   1407  CB  PHE A 176     -15.544   2.689   0.132  1.00 16.28           C  
ATOM   1408  CG  PHE A 176     -16.180   1.429   0.651  1.00 16.21           C  
ATOM   1409  CD1 PHE A 176     -16.556   0.414  -0.226  1.00 15.50           C  
ATOM   1410  CD2 PHE A 176     -16.419   1.260   2.011  1.00 16.59           C  
ATOM   1411  CE1 PHE A 176     -17.163  -0.756   0.243  1.00 17.31           C  
ATOM   1412  CE2 PHE A 176     -17.026   0.095   2.495  1.00 17.28           C  
ATOM   1413  CZ  PHE A 176     -17.399  -0.916   1.608  1.00 16.48           C  
ATOM   1414  N   THR A 177     -18.490   4.712  -0.792  1.00 15.15           N  
ATOM   1415  CA  THR A 177     -19.529   5.525  -0.195  1.00 14.93           C  
ATOM   1416  C   THR A 177     -20.738   4.731   0.246  1.00 15.05           C  
ATOM   1417  O   THR A 177     -20.973   3.605  -0.198  1.00 14.77           O  
ATOM   1418  CB  THR A 177     -20.026   6.610  -1.174  1.00 16.80           C  
ATOM   1419  CG2 THR A 177     -18.921   7.589  -1.490  1.00 17.99           C  
ATOM   1420  OG1 THR A 177     -20.485   5.988  -2.381  1.00 18.84           O  
ATOM   1421  N   ASN A 178     -21.498   5.346   1.140  1.00 14.84           N  
ATOM   1422  CA  ASN A 178     -22.733   4.787   1.641  1.00 15.27           C  
ATOM   1423  C   ASN A 178     -22.626   3.441   2.332  1.00 14.82           C  
ATOM   1424  O   ASN A 178     -23.560   2.645   2.293  1.00 15.31           O  
ATOM   1425  CB  ASN A 178     -23.738   4.730   0.496  1.00 15.85           C  
ATOM   1426  CG  ASN A 178     -24.008   6.111  -0.099  1.00 18.82           C  
ATOM   1427  ND2 ASN A 178     -24.674   6.943   0.515  1.00 16.57           N  
ATOM   1428  OD1 ASN A 178     -23.468   6.362  -1.287  1.00 19.54           O  
ATOM   1429  N   PHE A 179     -21.489   3.178   2.962  1.00 14.02           N  
ATOM   1430  CA  PHE A 179     -21.373   1.927   3.693  1.00 14.01           C  
ATOM   1431  C   PHE A 179     -21.889   2.210   5.093  1.00 13.00           C  
ATOM   1432  O   PHE A 179     -21.450   3.166   5.733  1.00 14.70           O  
ATOM   1433  CB  PHE A 179     -19.940   1.447   3.807  1.00 13.86           C  
ATOM   1434  CG  PHE A 179     -19.822   0.184   4.601  1.00 13.19           C  
ATOM   1435  CD1 PHE A 179     -20.154  -1.040   4.032  1.00 14.42           C  
ATOM   1436  CD2 PHE A 179     -19.463   0.229   5.942  1.00 14.29           C  
ATOM   1437  CE1 PHE A 179     -20.134  -2.207   4.791  1.00 15.26           C  
ATOM   1438  CE2 PHE A 179     -19.437  -0.926   6.709  1.00 12.51           C  
ATOM   1439  CZ  PHE A 179     -19.773  -2.147   6.139  1.00 15.36           C  
ATOM   1440  N   ASP A 180     -22.798   1.366   5.569  1.00 13.21           N  
ATOM   1441  CA  ASP A 180     -23.417   1.532   6.885  1.00 11.98           C  
ATOM   1442  C   ASP A 180     -22.731   0.698   7.967  1.00 12.14           C  
ATOM   1443  O   ASP A 180     -22.945  -0.510   8.045  1.00 11.97           O  
ATOM   1444  CB  ASP A 180     -24.884   1.126   6.785  1.00 13.69           C  
ATOM   1445  CG  ASP A 180     -25.679   1.489   8.016  1.00 15.90           C  
ATOM   1446  OD1 ASP A 180     -25.070   1.865   9.042  1.00 12.76           O  
ATOM   1447  OD2 ASP A 180     -26.922   1.385   7.949  1.00 17.46           O1-
ATOM   1448  N   PRO A 181     -21.922   1.336   8.834  1.00 11.72           N  
ATOM   1449  CA  PRO A 181     -21.240   0.569   9.887  1.00 11.74           C  
ATOM   1450  C   PRO A 181     -22.170  -0.109  10.902  1.00 11.66           C  
ATOM   1451  O   PRO A 181     -21.738  -0.988  11.657  1.00  9.95           O  
ATOM   1452  CB  PRO A 181     -20.309   1.607  10.519  1.00 13.40           C  
ATOM   1453  CG  PRO A 181     -21.062   2.890  10.339  1.00 13.08           C  
ATOM   1454  CD  PRO A 181     -21.565   2.761   8.914  1.00 12.28           C  
ATOM   1455  N   ARG A 182     -23.446   0.268  10.915  1.00 11.12           N  
ATOM   1456  CA  ARG A 182     -24.384  -0.365  11.846  1.00 10.13           C  
ATOM   1457  C   ARG A 182     -24.522  -1.855  11.518  1.00 11.55           C  
ATOM   1458  O   ARG A 182     -24.898  -2.660  12.371  1.00 12.84           O  
ATOM   1459  CB  ARG A 182     -25.760   0.317  11.773  1.00 10.80           C  
ATOM   1460  CG  ARG A 182     -25.758   1.741  12.318  1.00 13.14           C  
ATOM   1461  CD  ARG A 182     -27.100   2.428  12.113  1.00 12.78           C  
ATOM   1462  NE  ARG A 182     -27.416   2.592  10.700  1.00 15.74           N  
ATOM   1463  CZ  ARG A 182     -28.475   3.257  10.258  1.00 16.73           C  
ATOM   1464  NH1 ARG A 182     -29.306   3.810  11.128  1.00 17.95           N  
ATOM   1465  NH2 ARG A 182     -28.704   3.363   8.956  1.00 18.48           N1+
ATOM   1466  N   GLY A 183     -24.210  -2.217  10.275  1.00 12.40           N  
ATOM   1467  CA  GLY A 183     -24.311  -3.608   9.863  1.00 12.49           C  
ATOM   1468  C   GLY A 183     -23.219  -4.503  10.408  1.00 13.17           C  
ATOM   1469  O   GLY A 183     -23.233  -5.714  10.167  1.00 13.06           O  
ATOM   1470  N   LEU A 184     -22.270  -3.918  11.134  1.00 11.89           N  
ATOM   1471  CA  LEU A 184     -21.167  -4.686  11.705  1.00 11.16           C  
ATOM   1472  C   LEU A 184     -21.272  -4.839  13.223  1.00 12.58           C  
ATOM   1473  O   LEU A 184     -20.386  -5.426  13.850  1.00 12.76           O  
ATOM   1474  CB  LEU A 184     -19.836  -4.011  11.365  1.00 11.97           C  
ATOM   1475  CG  LEU A 184     -19.555  -3.839   9.868  1.00 11.81           C  
ATOM   1476  CD1 LEU A 184     -18.294  -3.040   9.672  1.00 13.07           C  
ATOM   1477  CD2 LEU A 184     -19.443  -5.202   9.202  1.00 13.38           C  
ATOM   1478  N   LEU A 185     -22.347  -4.325  13.809  1.00 10.81           N  
ATOM   1479  CA  LEU A 185     -22.530  -4.385  15.260  1.00 10.80           C  
ATOM   1480  C   LEU A 185     -23.299  -5.602  15.742  1.00 12.60           C  
ATOM   1481  O   LEU A 185     -24.261  -6.032  15.111  1.00 15.39           O  
ATOM   1482  CB  LEU A 185     -23.270  -3.133  15.761  1.00 11.05           C  
ATOM   1483  CG  LEU A 185     -22.675  -1.771  15.389  1.00  9.53           C  
ATOM   1484  CD1 LEU A 185     -23.581  -0.638  15.850  1.00 11.27           C  
ATOM   1485  CD2 LEU A 185     -21.290  -1.646  16.010  1.00 14.00           C  
ATOM   1486  N   PRO A 186     -22.887  -6.172  16.883  1.00 11.21           N  
ATOM   1487  CA  PRO A 186     -23.595  -7.339  17.414  1.00 12.41           C  
ATOM   1488  C   PRO A 186     -24.901  -6.839  18.050  1.00 14.02           C  
ATOM   1489  O   PRO A 186     -25.158  -5.632  18.080  1.00 13.31           O  
ATOM   1490  CB  PRO A 186     -22.609  -7.896  18.438  1.00 12.15           C  
ATOM   1491  CG  PRO A 186     -21.952  -6.669  18.963  1.00  8.83           C  
ATOM   1492  CD  PRO A 186     -21.708  -5.839  17.706  1.00 10.98           C  
ATOM   1493  N   GLU A 187     -25.728  -7.742  18.558  1.00 13.88           N  
ATOM   1494  CA  GLU A 187     -26.986  -7.318  19.169  1.00 14.17           C  
ATOM   1495  C   GLU A 187     -26.775  -6.556  20.465  1.00 13.77           C  
ATOM   1496  O   GLU A 187     -27.368  -5.494  20.680  1.00 15.13           O  
ATOM   1497  CB  GLU A 187     -27.879  -8.515  19.488  1.00 16.46           C  
ATOM   1498  CG  GLU A 187     -28.181  -9.428  18.336  1.00 22.77           C  
ATOM   1499  CD  GLU A 187     -29.215 -10.470  18.713  1.00 24.12           C  
ATOM   1500  OE1 GLU A 187     -29.336 -10.777  19.919  1.00 22.63           O  
ATOM   1501  OE2 GLU A 187     -29.894 -10.984  17.802  1.00 28.57           O1-
ATOM   1502  N   SER A 188     -25.937  -7.110  21.336  1.00 11.37           N  
ATOM   1503  CA  SER A 188     -25.689  -6.509  22.641  1.00 12.53           C  
ATOM   1504  C   SER A 188     -24.545  -5.516  22.642  1.00 12.39           C  
ATOM   1505  O   SER A 188     -23.568  -5.698  21.926  1.00 14.33           O  
ATOM   1506  CB  SER A 188     -25.381  -7.604  23.665  1.00 12.87           C  
ATOM   1507  OG  SER A 188     -25.171  -7.057  24.958  1.00 13.40           O  
ATOM   1508  N   LEU A 189     -24.683  -4.467  23.447  1.00 11.80           N  
ATOM   1509  CA  LEU A 189     -23.632  -3.468  23.582  1.00 12.47           C  
ATOM   1510  C   LEU A 189     -22.927  -3.614  24.935  1.00 12.55           C  
ATOM   1511  O   LEU A 189     -22.272  -2.678  25.391  1.00 13.09           O  
ATOM   1512  CB  LEU A 189     -24.196  -2.045  23.422  1.00 13.02           C  
ATOM   1513  CG  LEU A 189     -24.679  -1.677  22.010  1.00 14.56           C  
ATOM   1514  CD1 LEU A 189     -25.181  -0.229  21.993  1.00 16.58           C  
ATOM   1515  CD2 LEU A 189     -23.538  -1.852  21.003  1.00 15.47           C  
ATOM   1516  N   ASP A 190     -23.069  -4.776  25.584  1.00 12.01           N  
ATOM   1517  CA  ASP A 190     -22.370  -5.014  26.853  1.00 11.84           C  
ATOM   1518  C   ASP A 190     -20.880  -4.914  26.519  1.00 10.36           C  
ATOM   1519  O   ASP A 190     -20.441  -5.411  25.480  1.00 10.77           O  
ATOM   1520  CB  ASP A 190     -22.651  -6.415  27.406  1.00 14.76           C  
ATOM   1521  CG  ASP A 190     -24.040  -6.552  28.006  1.00 16.07           C  
ATOM   1522  OD1 ASP A 190     -24.682  -5.528  28.320  1.00 18.55           O  
ATOM   1523  OD2 ASP A 190     -24.475  -7.707  28.180  1.00 20.90           O1-
ATOM   1524  N   TYR A 191     -20.095  -4.310  27.404  1.00  9.01           N  
ATOM   1525  CA  TYR A 191     -18.681  -4.121  27.102  1.00  8.64           C  
ATOM   1526  C   TYR A 191     -17.756  -4.101  28.309  1.00  8.72           C  
ATOM   1527  O   TYR A 191     -18.200  -4.041  29.462  1.00  8.47           O  
ATOM   1528  CB  TYR A 191     -18.524  -2.778  26.359  1.00  8.82           C  
ATOM   1529  CG  TYR A 191     -18.888  -1.565  27.209  1.00  8.54           C  
ATOM   1530  CD1 TYR A 191     -17.960  -0.990  28.090  1.00  7.44           C  
ATOM   1531  CD2 TYR A 191     -20.179  -1.031  27.187  1.00  7.26           C  
ATOM   1532  CE1 TYR A 191     -18.312   0.075  28.932  1.00 10.43           C  
ATOM   1533  CE2 TYR A 191     -20.536   0.038  28.017  1.00 10.62           C  
ATOM   1534  CZ  TYR A 191     -19.601   0.583  28.890  1.00 10.79           C  
ATOM   1535  OH  TYR A 191     -19.961   1.614  29.729  1.00 10.75           O  
ATOM   1536  N   TRP A 192     -16.459  -4.149  28.013  1.00  8.83           N  
ATOM   1537  CA  TRP A 192     -15.396  -4.025  29.009  1.00  8.29           C  
ATOM   1538  C   TRP A 192     -14.702  -2.730  28.577  1.00  9.66           C  
ATOM   1539  O   TRP A 192     -14.702  -2.391  27.392  1.00  9.97           O  
ATOM   1540  CB  TRP A 192     -14.388  -5.173  28.913  1.00  9.96           C  
ATOM   1541  CG  TRP A 192     -14.905  -6.498  29.353  1.00  7.73           C  
ATOM   1542  CD1 TRP A 192     -15.207  -6.891  30.633  1.00  7.36           C  
ATOM   1543  CD2 TRP A 192     -15.163  -7.630  28.517  1.00  8.46           C  
ATOM   1544  CE2 TRP A 192     -15.617  -8.674  29.352  1.00  9.77           C  
ATOM   1545  CE3 TRP A 192     -15.052  -7.864  27.139  1.00  8.57           C  
ATOM   1546  NE1 TRP A 192     -15.632  -8.198  30.636  1.00  9.44           N  
ATOM   1547  CZ2 TRP A 192     -15.962  -9.938  28.853  1.00  9.96           C  
ATOM   1548  CZ3 TRP A 192     -15.396  -9.119  26.645  1.00  9.52           C  
ATOM   1549  CH2 TRP A 192     -15.845 -10.139  27.503  1.00 10.15           C  
ATOM   1550  N   THR A 193     -14.139  -1.999  29.528  1.00  7.19           N  
ATOM   1551  CA  THR A 193     -13.433  -0.765  29.192  1.00  8.59           C  
ATOM   1552  C   THR A 193     -12.205  -0.570  30.076  1.00  8.49           C  
ATOM   1553  O   THR A 193     -12.189  -0.982  31.235  1.00  8.55           O  
ATOM   1554  CB  THR A 193     -14.369   0.476  29.291  1.00  8.07           C  
ATOM   1555  CG2 THR A 193     -14.862   0.689  30.729  1.00  8.86           C  
ATOM   1556  OG1 THR A 193     -13.662   1.649  28.858  1.00  7.70           O  
ATOM   1557  N   TYR A 194     -11.163   0.024  29.497  1.00  7.90           N  
ATOM   1558  CA  TYR A 194      -9.920   0.297  30.211  1.00  8.31           C  
ATOM   1559  C   TYR A 194      -9.135   1.333  29.415  1.00  8.39           C  
ATOM   1560  O   TYR A 194      -9.389   1.527  28.215  1.00  6.32           O  
ATOM   1561  CB  TYR A 194      -9.074  -0.984  30.377  1.00  7.53           C  
ATOM   1562  CG  TYR A 194      -8.375  -1.437  29.106  1.00  8.41           C  
ATOM   1563  CD1 TYR A 194      -9.058  -2.146  28.116  1.00  7.30           C  
ATOM   1564  CD2 TYR A 194      -7.041  -1.102  28.875  1.00  7.93           C  
ATOM   1565  CE1 TYR A 194      -8.424  -2.507  26.921  1.00  5.60           C  
ATOM   1566  CE2 TYR A 194      -6.399  -1.451  27.684  1.00  8.09           C  
ATOM   1567  CZ  TYR A 194      -7.096  -2.149  26.714  1.00  6.93           C  
ATOM   1568  OH  TYR A 194      -6.473  -2.440  25.517  1.00  7.18           O  
ATOM   1569  N   PRO A 195      -8.190   2.029  30.072  1.00  7.33           N  
ATOM   1570  CA  PRO A 195      -7.360   3.050  29.420  1.00  7.37           C  
ATOM   1571  C   PRO A 195      -6.185   2.390  28.727  1.00  7.47           C  
ATOM   1572  O   PRO A 195      -5.467   1.607  29.344  1.00  9.45           O  
ATOM   1573  CB  PRO A 195      -6.926   3.945  30.579  1.00  8.53           C  
ATOM   1574  CG  PRO A 195      -6.843   2.988  31.728  1.00  8.51           C  
ATOM   1575  CD  PRO A 195      -8.031   2.062  31.537  1.00  8.78           C  
ATOM   1576  N   GLY A 196      -6.000   2.709  27.449  1.00  6.56           N  
ATOM   1577  CA  GLY A 196      -4.922   2.103  26.703  1.00  7.51           C  
ATOM   1578  C   GLY A 196      -4.270   2.953  25.635  1.00  8.08           C  
ATOM   1579  O   GLY A 196      -4.190   4.180  25.751  1.00  7.65           O  
ATOM   1580  N   SER A 197      -3.818   2.285  24.582  1.00  7.71           N  
ATOM   1581  CA  SER A 197      -3.081   2.943  23.510  1.00  7.99           C  
ATOM   1582  C   SER A 197      -3.480   2.478  22.127  1.00  7.17           C  
ATOM   1583  O   SER A 197      -4.302   1.575  21.964  1.00  7.98           O  
ATOM   1584  CB  SER A 197      -1.594   2.603  23.654  1.00  8.64           C  
ATOM   1585  OG  SER A 197      -1.358   1.233  23.287  1.00  6.58           O  
ATOM   1586  N   LEU A 198      -2.856   3.102  21.132  1.00  7.47           N  
ATOM   1587  CA  LEU A 198      -3.016   2.663  19.753  1.00  7.37           C  
ATOM   1588  C   LEU A 198      -2.274   1.327  19.760  1.00  8.04           C  
ATOM   1589  O   LEU A 198      -1.260   1.179  20.459  1.00  8.87           O  
ATOM   1590  CB  LEU A 198      -2.275   3.600  18.804  1.00  8.12           C  
ATOM   1591  CG  LEU A 198      -2.664   5.073  18.826  1.00  6.88           C  
ATOM   1592  CD1 LEU A 198      -1.803   5.823  17.806  1.00 10.41           C  
ATOM   1593  CD2 LEU A 198      -4.154   5.237  18.501  1.00  8.49           C  
ATOM   1594  N   THR A 199      -2.738   0.361  18.977  1.00  6.41           N  
ATOM   1595  CA  THR A 199      -2.058  -0.934  18.948  1.00  7.07           C  
ATOM   1596  C   THR A 199      -0.988  -1.047  17.869  1.00  7.09           C  
ATOM   1597  O   THR A 199      -0.393  -2.110  17.703  1.00  7.77           O  
ATOM   1598  CB  THR A 199      -3.039  -2.099  18.790  1.00  7.13           C  
ATOM   1599  CG2 THR A 199      -4.087  -2.066  19.904  1.00  7.49           C  
ATOM   1600  OG1 THR A 199      -3.653  -2.039  17.497  1.00  6.96           O  
ATOM   1601  N   THR A 200      -0.768   0.028  17.110  1.00  7.57           N  
ATOM   1602  CA  THR A 200       0.312   0.043  16.123  1.00  8.18           C  
ATOM   1603  C   THR A 200       1.070   1.336  16.338  1.00  7.58           C  
ATOM   1604  O   THR A 200       0.553   2.272  16.944  1.00  8.35           O  
ATOM   1605  CB  THR A 200      -0.163   0.090  14.649  1.00  8.46           C  
ATOM   1606  CG2 THR A 200      -1.173  -0.991  14.358  1.00  9.05           C  
ATOM   1607  OG1 THR A 200      -0.720   1.381  14.368  1.00 11.74           O  
ATOM   1608  N   PRO A 201       2.321   1.400  15.860  1.00  8.32           N  
ATOM   1609  CA  PRO A 201       3.078   2.641  16.026  1.00  8.93           C  
ATOM   1610  C   PRO A 201       2.194   3.767  15.470  1.00  8.98           C  
ATOM   1611  O   PRO A 201       1.493   3.578  14.467  1.00 10.65           O  
ATOM   1612  CB  PRO A 201       4.311   2.396  15.159  1.00  8.73           C  
ATOM   1613  CG  PRO A 201       4.555   0.927  15.341  1.00  9.22           C  
ATOM   1614  CD  PRO A 201       3.145   0.339  15.250  1.00  9.61           C  
ATOM   1615  N   PRO A 202       2.283   4.974  16.041  1.00  9.26           N  
ATOM   1616  CA  PRO A 202       3.140   5.399  17.150  1.00 10.47           C  
ATOM   1617  C   PRO A 202       2.819   4.923  18.572  1.00  9.10           C  
ATOM   1618  O   PRO A 202       3.443   5.384  19.525  1.00  9.56           O  
ATOM   1619  CB  PRO A 202       3.125   6.917  17.015  1.00  8.87           C  
ATOM   1620  CG  PRO A 202       1.715   7.186  16.564  1.00 11.88           C  
ATOM   1621  CD  PRO A 202       1.494   6.109  15.520  1.00  8.56           C  
ATOM   1622  N   LEU A 203       1.850   4.017  18.711  1.00  8.38           N  
ATOM   1623  CA  LEU A 203       1.504   3.440  20.014  1.00  8.13           C  
ATOM   1624  C   LEU A 203       1.153   4.456  21.097  1.00  7.67           C  
ATOM   1625  O   LEU A 203       1.338   4.196  22.283  1.00  8.38           O  
ATOM   1626  CB  LEU A 203       2.670   2.552  20.495  1.00  9.27           C  
ATOM   1627  CG  LEU A 203       3.019   1.382  19.568  1.00  7.33           C  
ATOM   1628  CD1 LEU A 203       4.376   0.805  19.982  1.00 11.05           C  
ATOM   1629  CD2 LEU A 203       1.931   0.313  19.622  1.00 10.07           C  
ATOM   1630  N   LEU A 204       0.605   5.594  20.682  1.00  7.85           N  
ATOM   1631  CA  LEU A 204       0.263   6.668  21.613  1.00  8.80           C  
ATOM   1632  C   LEU A 204      -0.775   6.237  22.652  1.00  8.91           C  
ATOM   1633  O   LEU A 204      -1.750   5.548  22.334  1.00  8.51           O  
ATOM   1634  CB  LEU A 204      -0.222   7.892  20.824  1.00  8.91           C  
ATOM   1635  CG  LEU A 204       0.832   8.438  19.847  1.00 10.73           C  
ATOM   1636  CD1 LEU A 204       0.216   9.505  18.942  1.00 11.37           C  
ATOM   1637  CD2 LEU A 204       1.994   9.016  20.638  1.00 11.36           C  
ATOM   1638  N   GLU A 205      -0.563   6.653  23.899  1.00  9.95           N  
ATOM   1639  CA  GLU A 205      -1.460   6.283  24.996  1.00  9.24           C  
ATOM   1640  C   GLU A 205      -2.579   7.308  25.118  1.00  9.36           C  
ATOM   1641  O   GLU A 205      -2.690   8.062  26.096  1.00 10.12           O  
ATOM   1642  CB  GLU A 205      -0.634   6.133  26.281  1.00 10.46           C  
ATOM   1643  CG  GLU A 205       0.376   4.982  26.106  1.00  9.54           C  
ATOM   1644  CD  GLU A 205       1.262   4.720  27.307  1.00 10.23           C  
ATOM   1645  OE1 GLU A 205       1.560   5.674  28.062  1.00 12.37           O  
ATOM   1646  OE2 GLU A 205       1.676   3.547  27.482  1.00 10.57           O1-
ATOM   1647  N   CYS A 206      -3.435   7.282  24.100  1.00  9.25           N  
ATOM   1648  CA  CYS A 206      -4.530   8.232  23.948  1.00  8.53           C  
ATOM   1649  C   CYS A 206      -5.902   7.596  23.787  1.00  7.59           C  
ATOM   1650  O   CYS A 206      -6.853   8.285  23.427  1.00  8.38           O  
ATOM   1651  CB  CYS A 206      -4.254   9.062  22.691  1.00  6.65           C  
ATOM   1652  SG  CYS A 206      -4.187   8.049  21.149  1.00  9.69           S  
ATOM   1653  N   VAL A 207      -6.009   6.305  24.070  1.00  6.03           N  
ATOM   1654  CA  VAL A 207      -7.259   5.591  23.841  1.00  6.52           C  
ATOM   1655  C   VAL A 207      -8.049   5.080  25.028  1.00  6.32           C  
ATOM   1656  O   VAL A 207      -7.492   4.485  25.946  1.00  8.19           O  
ATOM   1657  CB  VAL A 207      -7.007   4.338  22.948  1.00  6.49           C  
ATOM   1658  CG1 VAL A 207      -8.336   3.640  22.626  1.00  8.15           C  
ATOM   1659  CG2 VAL A 207      -6.276   4.730  21.666  1.00  9.69           C  
ATOM   1660  N   THR A 208      -9.357   5.334  25.008  1.00  6.52           N  
ATOM   1661  CA  THR A 208     -10.235   4.740  26.003  1.00  6.41           C  
ATOM   1662  C   THR A 208     -10.779   3.568  25.189  1.00  6.46           C  
ATOM   1663  O   THR A 208     -11.468   3.759  24.180  1.00  5.92           O  
ATOM   1664  CB  THR A 208     -11.406   5.647  26.410  1.00  7.09           C  
ATOM   1665  CG2 THR A 208     -12.397   4.865  27.288  1.00  9.24           C  
ATOM   1666  OG1 THR A 208     -10.900   6.748  27.169  1.00  7.42           O  
ATOM   1667  N   TRP A 209     -10.424   2.355  25.591  1.00  6.56           N  
ATOM   1668  CA  TRP A 209     -10.882   1.170  24.889  1.00  6.82           C  
ATOM   1669  C   TRP A 209     -12.236   0.699  25.396  1.00  7.03           C  
ATOM   1670  O   TRP A 209     -12.472   0.633  26.599  1.00  6.19           O  
ATOM   1671  CB  TRP A 209      -9.865   0.028  25.039  1.00  7.83           C  
ATOM   1672  CG  TRP A 209      -8.760   0.116  24.050  1.00  5.97           C  
ATOM   1673  CD1 TRP A 209      -7.538   0.702  24.225  1.00  5.98           C  
ATOM   1674  CD2 TRP A 209      -8.823  -0.299  22.685  1.00  7.59           C  
ATOM   1675  CE2 TRP A 209      -7.604   0.070  22.078  1.00  5.72           C  
ATOM   1676  CE3 TRP A 209      -9.800  -0.948  21.911  1.00  7.86           C  
ATOM   1677  NE1 TRP A 209      -6.837   0.682  23.037  1.00  6.23           N  
ATOM   1678  CZ2 TRP A 209      -7.331  -0.188  20.729  1.00  5.84           C  
ATOM   1679  CZ3 TRP A 209      -9.529  -1.204  20.564  1.00  8.31           C  
ATOM   1680  CH2 TRP A 209      -8.303  -0.824  19.990  1.00  6.81           C  
ATOM   1681  N   ILE A 210     -13.120   0.371  24.464  1.00  6.25           N  
ATOM   1682  CA  ILE A 210     -14.450  -0.140  24.803  1.00  7.19           C  
ATOM   1683  C   ILE A 210     -14.566  -1.396  23.945  1.00  6.88           C  
ATOM   1684  O   ILE A 210     -14.715  -1.300  22.735  1.00  7.92           O  
ATOM   1685  CB  ILE A 210     -15.550   0.878  24.421  1.00  6.29           C  
ATOM   1686  CG1 ILE A 210     -15.349   2.175  25.221  1.00  7.74           C  
ATOM   1687  CG2 ILE A 210     -16.930   0.281  24.690  1.00  8.51           C  
ATOM   1688  CD1 ILE A 210     -16.206   3.337  24.737  1.00  9.45           C  
ATOM   1689  N   VAL A 211     -14.463  -2.568  24.572  1.00  7.56           N  
ATOM   1690  CA  VAL A 211     -14.495  -3.828  23.833  1.00  7.11           C  
ATOM   1691  C   VAL A 211     -15.802  -4.564  24.114  1.00  7.79           C  
ATOM   1692  O   VAL A 211     -16.109  -4.881  25.257  1.00  8.34           O  
ATOM   1693  CB  VAL A 211     -13.276  -4.713  24.232  1.00  7.71           C  
ATOM   1694  CG1 VAL A 211     -13.319  -6.060  23.492  1.00  6.90           C  
ATOM   1695  CG2 VAL A 211     -11.965  -3.971  23.929  1.00  5.14           C  
ATOM   1696  N   LEU A 212     -16.575  -4.822  23.061  1.00  7.50           N  
ATOM   1697  CA  LEU A 212     -17.855  -5.506  23.228  1.00  7.85           C  
ATOM   1698  C   LEU A 212     -17.681  -6.979  23.569  1.00  8.63           C  
ATOM   1699  O   LEU A 212     -16.795  -7.666  23.049  1.00  9.48           O  
ATOM   1700  CB  LEU A 212     -18.715  -5.358  21.967  1.00  7.96           C  
ATOM   1701  CG  LEU A 212     -19.013  -3.940  21.472  1.00  8.96           C  
ATOM   1702  CD1 LEU A 212     -20.063  -4.010  20.343  1.00 11.34           C  
ATOM   1703  CD2 LEU A 212     -19.521  -3.076  22.629  1.00 10.13           C  
ATOM   1704  N   LYS A 213     -18.546  -7.464  24.450  1.00  9.07           N  
ATOM   1705  CA  LYS A 213     -18.490  -8.851  24.880  1.00  9.33           C  
ATOM   1706  C   LYS A 213     -18.996  -9.819  23.818  1.00  9.56           C  
ATOM   1707  O   LYS A 213     -18.471 -10.923  23.679  1.00 10.69           O  
ATOM   1708  CB  LYS A 213     -19.304  -9.021  26.167  1.00 12.28           C  
ATOM   1709  CG  LYS A 213     -19.479 -10.467  26.608  1.00 16.43           C  
ATOM   1710  CD  LYS A 213     -20.218 -10.547  27.937  1.00 21.76           C  
ATOM   1711  CE  LYS A 213     -20.474 -11.988  28.336  1.00 25.14           C  
ATOM   1712  NZ  LYS A 213     -21.304 -12.081  29.578  1.00 29.90           N1+
ATOM   1713  N   GLU A 214     -20.001  -9.399  23.061  1.00  8.89           N  
ATOM   1714  CA  GLU A 214     -20.597 -10.261  22.037  1.00  9.41           C  
ATOM   1715  C   GLU A 214     -19.879 -10.160  20.707  1.00  9.28           C  
ATOM   1716  O   GLU A 214     -19.817  -9.091  20.101  1.00  9.54           O  
ATOM   1717  CB  GLU A 214     -22.073  -9.891  21.832  1.00 10.58           C  
ATOM   1718  CG  GLU A 214     -22.835 -10.825  20.882  1.00 14.06           C  
ATOM   1719  CD  GLU A 214     -24.248 -10.325  20.577  1.00 15.54           C  
ATOM   1720  OE1 GLU A 214     -24.899  -9.796  21.488  1.00 16.07           O  
ATOM   1721  OE2 GLU A 214     -24.712 -10.467  19.423  1.00 23.01           O1-
ATOM   1722  N   PRO A 215     -19.313 -11.270  20.233  1.00 10.34           N  
ATOM   1723  CA  PRO A 215     -18.619 -11.206  18.947  1.00 10.18           C  
ATOM   1724  C   PRO A 215     -19.637 -11.266  17.809  1.00 11.77           C  
ATOM   1725  O   PRO A 215     -20.803 -11.626  18.021  1.00 12.36           O  
ATOM   1726  CB  PRO A 215     -17.742 -12.456  18.971  1.00 12.59           C  
ATOM   1727  CG  PRO A 215     -18.583 -13.428  19.731  1.00 15.48           C  
ATOM   1728  CD  PRO A 215     -19.137 -12.589  20.872  1.00 10.89           C  
ATOM   1729  N   ILE A 216     -19.217 -10.878  16.613  1.00 10.44           N  
ATOM   1730  CA  ILE A 216     -20.104 -11.002  15.472  1.00 10.49           C  
ATOM   1731  C   ILE A 216     -19.560 -12.212  14.724  1.00 10.62           C  
ATOM   1732  O   ILE A 216     -18.393 -12.567  14.886  1.00 10.15           O  
ATOM   1733  CB  ILE A 216     -20.093  -9.760  14.527  1.00 11.57           C  
ATOM   1734  CG1 ILE A 216     -18.671  -9.431  14.053  1.00 10.25           C  
ATOM   1735  CG2 ILE A 216     -20.727  -8.569  15.245  1.00 12.44           C  
ATOM   1736  CD1 ILE A 216     -18.631  -8.463  12.848  1.00 11.48           C  
ATOM   1737  N   SER A 217     -20.410 -12.861  13.936  1.00 11.36           N  
ATOM   1738  CA  SER A 217     -19.993 -14.017  13.155  1.00 13.23           C  
ATOM   1739  C   SER A 217     -19.808 -13.625  11.697  1.00 11.72           C  
ATOM   1740  O   SER A 217     -20.623 -12.890  11.135  1.00 13.38           O  
ATOM   1741  CB  SER A 217     -21.036 -15.140  13.242  1.00 14.40           C  
ATOM   1742  OG  SER A 217     -21.060 -15.702  14.540  1.00 21.44           O  
ATOM   1743  N   VAL A 218     -18.718 -14.097  11.108  1.00 11.69           N  
ATOM   1744  CA  VAL A 218     -18.429 -13.854   9.702  1.00 11.06           C  
ATOM   1745  C   VAL A 218     -18.145 -15.232   9.123  1.00 11.01           C  
ATOM   1746  O   VAL A 218     -17.756 -16.151   9.853  1.00 12.27           O  
ATOM   1747  CB  VAL A 218     -17.205 -12.916   9.505  1.00 12.20           C  
ATOM   1748  CG1 VAL A 218     -17.470 -11.595  10.203  1.00 12.40           C  
ATOM   1749  CG2 VAL A 218     -15.924 -13.567  10.026  1.00 13.98           C  
ATOM   1750  N   SER A 219     -18.338 -15.394   7.821  1.00 11.59           N  
ATOM   1751  CA  SER A 219     -18.109 -16.703   7.224  1.00 12.66           C  
ATOM   1752  C   SER A 219     -16.649 -16.957   6.898  1.00 13.02           C  
ATOM   1753  O   SER A 219     -15.825 -16.034   6.825  1.00 11.71           O  
ATOM   1754  CB  SER A 219     -18.943 -16.869   5.953  1.00 12.28           C  
ATOM   1755  OG  SER A 219     -18.456 -16.025   4.931  1.00 13.59           O  
ATOM   1756  N  ASER A 220     -16.322 -18.227   6.706  0.50 12.74           N  
ATOM   1757  N  BSER A 220     -16.319 -18.228   6.709  0.50 13.22           N  
ATOM   1758  CA ASER A 220     -14.960 -18.597   6.379  0.50 13.57           C  
ATOM   1759  CA BSER A 220     -14.954 -18.597   6.378  0.50 14.42           C  
ATOM   1760  C  ASER A 220     -14.553 -17.900   5.082  0.50 14.82           C  
ATOM   1761  C  BSER A 220     -14.550 -17.903   5.079  0.50 15.33           C  
ATOM   1762  O  ASER A 220     -13.420 -17.427   4.950  0.50 14.94           O  
ATOM   1763  O  BSER A 220     -13.417 -17.433   4.944  0.50 15.44           O  
ATOM   1764  CB ASER A 220     -14.853 -20.115   6.224  0.50 14.49           C  
ATOM   1765  CB BSER A 220     -14.841 -20.116   6.226  0.50 15.94           C  
ATOM   1766  OG ASER A 220     -13.500 -20.509   6.111  0.50 14.47           O  
ATOM   1767  OG BSER A 220     -15.743 -20.599   5.249  0.50 17.82           O  
ATOM   1768  N   GLU A 221     -15.485 -17.826   4.134  1.00 14.50           N  
ATOM   1769  CA  GLU A 221     -15.221 -17.186   2.848  1.00 14.98           C  
ATOM   1770  C   GLU A 221     -14.917 -15.697   3.020  1.00 14.46           C  
ATOM   1771  O   GLU A 221     -14.063 -15.138   2.321  1.00 14.05           O  
ATOM   1772  CB  GLU A 221     -16.422 -17.339   1.906  1.00 18.00           C  
ATOM   1773  CG  GLU A 221     -16.727 -18.768   1.443  1.00 20.70           C  
ATOM   1774  CD  GLU A 221     -17.351 -19.632   2.527  1.00 24.62           C  
ATOM   1775  OE1 GLU A 221     -18.063 -19.099   3.401  1.00 22.41           O  
ATOM   1776  OE2 GLU A 221     -17.141 -20.864   2.494  1.00 28.16           O1-
ATOM   1777  N   GLN A 222     -15.616 -15.051   3.946  1.00 12.29           N  
ATOM   1778  CA  GLN A 222     -15.385 -13.629   4.158  1.00 12.52           C  
ATOM   1779  C   GLN A 222     -13.985 -13.361   4.714  1.00 12.14           C  
ATOM   1780  O   GLN A 222     -13.259 -12.511   4.192  1.00 11.11           O  
ATOM   1781  CB  GLN A 222     -16.473 -13.044   5.068  1.00 12.52           C  
ATOM   1782  CG  GLN A 222     -17.841 -13.003   4.381  1.00 12.60           C  
ATOM   1783  CD  GLN A 222     -18.940 -12.413   5.247  1.00 12.53           C  
ATOM   1784  NE2 GLN A 222     -19.760 -11.545   4.662  1.00 12.00           N  
ATOM   1785  OE1 GLN A 222     -19.059 -12.744   6.420  1.00 10.58           O  
ATOM   1786  N   VAL A 223     -13.580 -14.097   5.747  1.00 12.29           N  
ATOM   1787  CA  VAL A 223     -12.249 -13.869   6.302  1.00 14.11           C  
ATOM   1788  C   VAL A 223     -11.154 -14.347   5.334  1.00 14.59           C  
ATOM   1789  O   VAL A 223     -10.049 -13.804   5.318  1.00 14.16           O  
ATOM   1790  CB  VAL A 223     -12.104 -14.533   7.701  1.00 15.70           C  
ATOM   1791  CG1 VAL A 223     -12.146 -16.040   7.580  1.00 17.21           C  
ATOM   1792  CG2 VAL A 223     -10.817 -14.063   8.371  1.00 17.94           C  
ATOM   1793  N   LEU A 224     -11.465 -15.339   4.503  1.00 14.56           N  
ATOM   1794  CA  LEU A 224     -10.492 -15.821   3.523  1.00 15.70           C  
ATOM   1795  C   LEU A 224     -10.097 -14.701   2.559  1.00 14.98           C  
ATOM   1796  O   LEU A 224      -8.943 -14.631   2.116  1.00 14.56           O  
ATOM   1797  CB  LEU A 224     -11.061 -17.009   2.733  1.00 18.62           C  
ATOM   1798  CG  LEU A 224     -11.047 -18.341   3.488  1.00 22.88           C  
ATOM   1799  CD1 LEU A 224     -11.882 -19.390   2.748  1.00 25.02           C  
ATOM   1800  CD2 LEU A 224      -9.601 -18.798   3.656  1.00 24.80           C  
ATOM   1801  N   LYS A 225     -11.047 -13.828   2.232  1.00 14.07           N  
ATOM   1802  CA  LYS A 225     -10.765 -12.714   1.330  1.00 14.64           C  
ATOM   1803  C   LYS A 225      -9.806 -11.737   2.001  1.00 13.51           C  
ATOM   1804  O   LYS A 225      -8.935 -11.171   1.343  1.00 14.58           O  
ATOM   1805  CB  LYS A 225     -12.050 -11.972   0.942  1.00 16.63           C  
ATOM   1806  CG  LYS A 225     -11.804 -10.770   0.022  1.00 21.49           C  
ATOM   1807  CD  LYS A 225     -11.457 -11.199  -1.405  1.00 24.35           C  
ATOM   1808  CE  LYS A 225     -12.691 -11.711  -2.139  1.00 28.28           C  
ATOM   1809  NZ  LYS A 225     -12.372 -12.135  -3.535  1.00 30.56           N1+
ATOM   1810  N   PHE A 226      -9.980 -11.525   3.309  1.00 12.00           N  
ATOM   1811  CA  PHE A 226      -9.093 -10.631   4.059  1.00 11.09           C  
ATOM   1812  C   PHE A 226      -7.665 -11.134   3.888  1.00 10.45           C  
ATOM   1813  O   PHE A 226      -6.731 -10.360   3.718  1.00 10.70           O  
ATOM   1814  CB  PHE A 226      -9.403 -10.677   5.567  1.00  9.94           C  
ATOM   1815  CG  PHE A 226     -10.580  -9.837   6.007  1.00 13.01           C  
ATOM   1816  CD1 PHE A 226     -11.581  -9.448   5.123  1.00 14.74           C  
ATOM   1817  CD2 PHE A 226     -10.705  -9.490   7.352  1.00 13.88           C  
ATOM   1818  CE1 PHE A 226     -12.691  -8.728   5.579  1.00 14.29           C  
ATOM   1819  CE2 PHE A 226     -11.800  -8.778   7.812  1.00 16.49           C  
ATOM   1820  CZ  PHE A 226     -12.796  -8.396   6.926  1.00 15.29           C  
ATOM   1821  N   ARG A 227      -7.504 -12.450   3.968  1.00 10.54           N  
ATOM   1822  CA  ARG A 227      -6.188 -13.068   3.856  1.00 12.76           C  
ATOM   1823  C   ARG A 227      -5.563 -13.076   2.466  1.00 12.26           C  
ATOM   1824  O   ARG A 227      -4.440 -13.545   2.308  1.00 13.85           O  
ATOM   1825  CB  ARG A 227      -6.240 -14.495   4.400  1.00 11.65           C  
ATOM   1826  CG  ARG A 227      -6.703 -14.584   5.844  1.00 12.06           C  
ATOM   1827  CD  ARG A 227      -6.749 -16.026   6.323  1.00 11.42           C  
ATOM   1828  NE  ARG A 227      -7.341 -16.111   7.659  1.00 12.90           N  
ATOM   1829  CZ  ARG A 227      -8.215 -17.041   8.030  1.00 15.20           C  
ATOM   1830  NH1 ARG A 227      -8.595 -17.973   7.163  1.00 15.34           N  
ATOM   1831  NH2 ARG A 227      -8.722 -17.027   9.258  1.00 14.70           N1+
ATOM   1832  N   LYS A 228      -6.279 -12.562   1.469  1.00 12.49           N  
ATOM   1833  CA  LYS A 228      -5.739 -12.499   0.112  1.00 13.72           C  
ATOM   1834  C   LYS A 228      -5.138 -11.125  -0.162  1.00 13.46           C  
ATOM   1835  O   LYS A 228      -4.550 -10.887  -1.220  1.00 12.37           O  
ATOM   1836  CB  LYS A 228      -6.813 -12.828  -0.934  1.00 14.03           C  
ATOM   1837  CG  LYS A 228      -7.245 -14.287  -0.912  1.00 17.21           C  
ATOM   1838  CD  LYS A 228      -8.154 -14.640  -2.076  1.00 20.95           C  
ATOM   1839  CE  LYS A 228      -8.627 -16.078  -1.959  1.00 22.88           C  
ATOM   1840  NZ  LYS A 228      -9.407 -16.514  -3.149  1.00 24.21           N1+
ATOM   1841  N   LEU A 229      -5.288 -10.219   0.798  1.00 12.87           N  
ATOM   1842  CA  LEU A 229      -4.714  -8.887   0.675  1.00 11.38           C  
ATOM   1843  C   LEU A 229      -3.195  -8.983   0.797  1.00 12.20           C  
ATOM   1844  O   LEU A 229      -2.659 -10.003   1.229  1.00 10.38           O  
ATOM   1845  CB  LEU A 229      -5.262  -7.971   1.774  1.00 10.70           C  
ATOM   1846  CG  LEU A 229      -6.719  -7.521   1.606  1.00 11.12           C  
ATOM   1847  CD1 LEU A 229      -7.212  -6.884   2.905  1.00 11.72           C  
ATOM   1848  CD2 LEU A 229      -6.828  -6.539   0.433  1.00 12.71           C  
ATOM   1849  N   ASN A 230      -2.502  -7.913   0.419  1.00 12.84           N  
ATOM   1850  CA  ASN A 230      -1.042  -7.875   0.471  1.00 12.77           C  
ATOM   1851  C   ASN A 230      -0.514  -6.742   1.360  1.00 13.32           C  
ATOM   1852  O   ASN A 230      -1.076  -5.651   1.368  1.00 12.99           O  
ATOM   1853  CB  ASN A 230      -0.454  -7.620  -0.925  1.00 14.79           C  
ATOM   1854  CG  ASN A 230      -0.539  -8.819  -1.862  1.00 16.25           C  
ATOM   1855  ND2 ASN A 230      -1.149  -9.917  -1.417  1.00 14.92           N  
ATOM   1856  OD1 ASN A 230      -0.043  -8.742  -2.989  1.00 17.57           O  
ATOM   1857  N   PHE A 231       0.586  -7.003   2.067  1.00 13.01           N  
ATOM   1858  CA  PHE A 231       1.252  -5.991   2.901  1.00 13.63           C  
ATOM   1859  C   PHE A 231       2.091  -5.130   1.951  1.00 14.98           C  
ATOM   1860  O   PHE A 231       2.269  -3.926   2.150  1.00 13.82           O  
ATOM   1861  CB  PHE A 231       2.247  -6.628   3.874  1.00 13.53           C  
ATOM   1862  CG  PHE A 231       1.638  -7.220   5.117  1.00 13.41           C  
ATOM   1863  CD1 PHE A 231       0.845  -6.450   5.966  1.00 12.80           C  
ATOM   1864  CD2 PHE A 231       1.949  -8.529   5.489  1.00 12.28           C  
ATOM   1865  CE1 PHE A 231       0.373  -6.978   7.184  1.00 13.25           C  
ATOM   1866  CE2 PHE A 231       1.488  -9.067   6.699  1.00 12.84           C  
ATOM   1867  CZ  PHE A 231       0.700  -8.289   7.547  1.00 13.69           C  
ATOM   1868  N   ASN A 232       2.613  -5.786   0.923  1.00 15.41           N  
ATOM   1869  CA  ASN A 232       3.477  -5.144  -0.062  1.00 16.56           C  
ATOM   1870  C   ASN A 232       2.739  -4.275  -1.064  1.00 16.99           C  
ATOM   1871  O   ASN A 232       1.518  -4.355  -1.212  1.00 16.41           O  
ATOM   1872  CB  ASN A 232       4.236  -6.216  -0.833  1.00 16.95           C  
ATOM   1873  CG  ASN A 232       3.298  -7.177  -1.534  1.00 16.59           C  
ATOM   1874  ND2 ASN A 232       3.138  -7.002  -2.841  1.00 17.89           N  
ATOM   1875  OD1 ASN A 232       2.701  -8.046  -0.904  1.00 17.03           O  
ATOM   1876  N   GLY A 233       3.510  -3.446  -1.764  1.00 16.81           N  
ATOM   1877  CA  GLY A 233       2.943  -2.594  -2.787  1.00 16.85           C  
ATOM   1878  C   GLY A 233       2.955  -3.333  -4.113  1.00 18.34           C  
ATOM   1879  O   GLY A 233       3.624  -4.360  -4.260  1.00 17.67           O  
ATOM   1880  N   GLU A 234       2.212  -2.814  -5.080  1.00 18.76           N  
ATOM   1881  CA  GLU A 234       2.136  -3.422  -6.402  1.00 20.45           C  
ATOM   1882  C   GLU A 234       3.523  -3.534  -7.038  1.00 21.51           C  
ATOM   1883  O   GLU A 234       4.319  -2.601  -6.983  1.00 21.48           O  
ATOM   1884  CB  GLU A 234       1.210  -2.588  -7.290  1.00 20.55           C  
ATOM   1885  CG  GLU A 234       1.102  -3.061  -8.728  1.00 22.44           C  
ATOM   1886  CD  GLU A 234       0.132  -2.221  -9.536  1.00 25.76           C  
ATOM   1887  OE1 GLU A 234      -0.139  -1.061  -9.139  1.00 26.02           O  
ATOM   1888  OE2 GLU A 234      -0.348  -2.714 -10.580  1.00 26.63           O1-
ATOM   1889  N   GLY A 235       3.808  -4.686  -7.636  1.00 23.08           N  
ATOM   1890  CA  GLY A 235       5.098  -4.876  -8.271  1.00 24.98           C  
ATOM   1891  C   GLY A 235       6.190  -5.349  -7.334  1.00 25.77           C  
ATOM   1892  O   GLY A 235       7.351  -5.444  -7.734  1.00 26.88           O  
ATOM   1893  N   GLU A 236       5.831  -5.637  -6.085  1.00 25.44           N  
ATOM   1894  CA  GLU A 236       6.805  -6.115  -5.107  1.00 25.03           C  
ATOM   1895  C   GLU A 236       6.491  -7.561  -4.772  1.00 24.40           C  
ATOM   1896  O   GLU A 236       5.389  -8.039  -5.047  1.00 24.58           O  
ATOM   1897  CB  GLU A 236       6.747  -5.284  -3.821  1.00 25.80           C  
ATOM   1898  CG  GLU A 236       6.917  -3.790  -4.010  1.00 27.13           C  
ATOM   1899  CD  GLU A 236       7.030  -3.064  -2.687  1.00 30.87           C  
ATOM   1900  OE1 GLU A 236       6.226  -3.356  -1.774  1.00 28.18           O  
ATOM   1901  OE2 GLU A 236       7.921  -2.199  -2.554  1.00 32.90           O1-
ATOM   1902  N   PRO A 237       7.459  -8.287  -4.188  1.00 23.57           N  
ATOM   1903  CA  PRO A 237       7.218  -9.688  -3.833  1.00 22.58           C  
ATOM   1904  C   PRO A 237       5.976  -9.757  -2.956  1.00 21.74           C  
ATOM   1905  O   PRO A 237       5.831  -8.965  -2.029  1.00 21.97           O  
ATOM   1906  CB  PRO A 237       8.484 -10.071  -3.075  1.00 23.61           C  
ATOM   1907  CG  PRO A 237       9.534  -9.247  -3.767  1.00 23.09           C  
ATOM   1908  CD  PRO A 237       8.851  -7.901  -3.891  1.00 23.97           C  
ATOM   1909  N   GLU A 238       5.087 -10.699  -3.252  1.00 20.74           N  
ATOM   1910  CA  GLU A 238       3.855 -10.833  -2.497  1.00 19.77           C  
ATOM   1911  C   GLU A 238       4.020 -11.388  -1.087  1.00 18.92           C  
ATOM   1912  O   GLU A 238       4.571 -12.471  -0.894  1.00 17.33           O  
ATOM   1913  CB  GLU A 238       2.848 -11.705  -3.261  1.00 20.61           C  
ATOM   1914  CG  GLU A 238       1.545 -11.908  -2.495  1.00 21.63           C  
ATOM   1915  CD  GLU A 238       0.498 -12.680  -3.267  1.00 24.31           C  
ATOM   1916  OE1 GLU A 238       0.811 -13.791  -3.748  1.00 26.93           O  
ATOM   1917  OE2 GLU A 238      -0.644 -12.184  -3.380  1.00 19.77           O1-
ATOM   1918  N   GLU A 239       3.531 -10.622  -0.112  1.00 17.22           N  
ATOM   1919  CA  GLU A 239       3.544 -11.000   1.301  1.00 18.59           C  
ATOM   1920  C   GLU A 239       2.070 -10.899   1.662  1.00 15.71           C  
ATOM   1921  O   GLU A 239       1.520  -9.803   1.686  1.00 14.39           O  
ATOM   1922  CB  GLU A 239       4.270  -9.975   2.175  1.00 21.39           C  
ATOM   1923  CG  GLU A 239       5.624  -9.505   1.731  1.00 28.00           C  
ATOM   1924  CD  GLU A 239       6.067  -8.277   2.524  1.00 31.13           C  
ATOM   1925  OE1 GLU A 239       6.232  -8.379   3.763  1.00 33.83           O  
ATOM   1926  OE2 GLU A 239       6.236  -7.204   1.912  1.00 33.48           O1-
ATOM   1927  N   LEU A 240       1.417 -12.018   1.938  1.00 13.89           N  
ATOM   1928  CA  LEU A 240       0.008 -11.944   2.277  1.00 12.19           C  
ATOM   1929  C   LEU A 240      -0.199 -11.150   3.561  1.00 11.20           C  
ATOM   1930  O   LEU A 240       0.576 -11.279   4.516  1.00 12.45           O  
ATOM   1931  CB  LEU A 240      -0.578 -13.348   2.447  1.00 13.57           C  
ATOM   1932  CG  LEU A 240      -0.540 -14.220   1.193  1.00 13.27           C  
ATOM   1933  CD1 LEU A 240      -1.126 -15.584   1.517  1.00 17.22           C  
ATOM   1934  CD2 LEU A 240      -1.317 -13.545   0.065  1.00 14.31           C  
ATOM   1935  N   MET A 241      -1.246 -10.329   3.568  1.00 10.77           N  
ATOM   1936  CA  MET A 241      -1.582  -9.538   4.743  1.00 11.00           C  
ATOM   1937  C   MET A 241      -2.338 -10.450   5.707  1.00 11.73           C  
ATOM   1938  O   MET A 241      -3.550 -10.604   5.613  1.00 11.18           O  
ATOM   1939  CB  MET A 241      -2.455  -8.335   4.366  1.00 12.86           C  
ATOM   1940  CG  MET A 241      -2.760  -7.393   5.554  1.00 11.25           C  
ATOM   1941  SD  MET A 241      -3.754  -5.962   5.083  1.00 12.37           S  
ATOM   1942  CE  MET A 241      -2.475  -4.871   4.402  1.00 13.18           C  
ATOM   1943  N   VAL A 242      -1.593 -11.089   6.602  1.00 11.30           N  
ATOM   1944  CA  VAL A 242      -2.179 -11.963   7.617  1.00 11.14           C  
ATOM   1945  C   VAL A 242      -1.404 -11.732   8.908  1.00 11.15           C  
ATOM   1946  O   VAL A 242      -0.266 -11.278   8.874  1.00 11.02           O  
ATOM   1947  CB  VAL A 242      -2.103 -13.476   7.237  1.00 10.10           C  
ATOM   1948  CG1 VAL A 242      -2.954 -13.745   5.999  1.00 11.66           C  
ATOM   1949  CG2 VAL A 242      -0.648 -13.913   7.037  1.00 10.70           C  
ATOM   1950  N   ASP A 243      -2.032 -12.037  10.037  1.00 10.01           N  
ATOM   1951  CA  ASP A 243      -1.419 -11.866  11.349  1.00  9.88           C  
ATOM   1952  C   ASP A 243      -0.907 -10.450  11.594  1.00  8.88           C  
ATOM   1953  O   ASP A 243       0.221 -10.240  12.063  1.00 10.27           O  
ATOM   1954  CB  ASP A 243      -0.302 -12.896  11.567  1.00  9.75           C  
ATOM   1955  CG  ASP A 243      -0.828 -14.313  11.610  1.00 12.54           C  
ATOM   1956  OD1 ASP A 243      -1.866 -14.532  12.267  1.00 11.26           O  
ATOM   1957  OD2 ASP A 243      -0.204 -15.210  10.997  1.00 12.40           O1-
ATOM   1958  N   ASN A 244      -1.759  -9.482  11.273  1.00  8.75           N  
ATOM   1959  CA  ASN A 244      -1.438  -8.076  11.483  1.00  8.01           C  
ATOM   1960  C   ASN A 244      -1.993  -7.638  12.839  1.00  8.66           C  
ATOM   1961  O   ASN A 244      -2.646  -6.594  12.961  1.00  8.81           O  
ATOM   1962  CB  ASN A 244      -2.025  -7.218  10.350  1.00  8.96           C  
ATOM   1963  CG  ASN A 244      -3.536  -7.337  10.231  1.00  9.07           C  
ATOM   1964  ND2 ASN A 244      -4.145  -6.416   9.476  1.00  9.05           N  
ATOM   1965  OD1 ASN A 244      -4.147  -8.239  10.796  1.00 11.45           O  
ATOM   1966  N   TRP A 245      -1.729  -8.458  13.853  1.00  8.14           N  
ATOM   1967  CA  TRP A 245      -2.180  -8.181  15.211  1.00  7.61           C  
ATOM   1968  C   TRP A 245      -1.010  -8.099  16.180  1.00  8.64           C  
ATOM   1969  O   TRP A 245       0.003  -8.795  16.026  1.00  8.32           O  
ATOM   1970  CB  TRP A 245      -3.163  -9.265  15.701  1.00  9.44           C  
ATOM   1971  CG  TRP A 245      -2.694 -10.697  15.537  1.00  8.89           C  
ATOM   1972  CD1 TRP A 245      -2.784 -11.459  14.406  1.00  7.92           C  
ATOM   1973  CD2 TRP A 245      -2.084 -11.538  16.538  1.00  9.20           C  
ATOM   1974  CE2 TRP A 245      -1.838 -12.791  15.933  1.00  9.12           C  
ATOM   1975  CE3 TRP A 245      -1.725 -11.355  17.882  1.00 10.29           C  
ATOM   1976  NE1 TRP A 245      -2.276 -12.718  14.637  1.00  7.11           N  
ATOM   1977  CZ2 TRP A 245      -1.246 -13.857  16.625  1.00  9.46           C  
ATOM   1978  CZ3 TRP A 245      -1.136 -12.421  18.571  1.00  9.30           C  
ATOM   1979  CH2 TRP A 245      -0.905 -13.652  17.937  1.00  9.97           C  
ATOM   1980  N   ARG A 246      -1.153  -7.227  17.171  1.00  7.29           N  
ATOM   1981  CA  ARG A 246      -0.149  -7.077  18.220  1.00  7.69           C  
ATOM   1982  C   ARG A 246      -0.631  -7.957  19.375  1.00  8.02           C  
ATOM   1983  O   ARG A 246      -1.816  -7.965  19.700  1.00  9.75           O  
ATOM   1984  CB  ARG A 246      -0.068  -5.622  18.702  1.00  8.28           C  
ATOM   1985  CG  ARG A 246       1.066  -5.385  19.714  1.00  6.43           C  
ATOM   1986  CD  ARG A 246       0.971  -4.041  20.433  1.00  8.39           C  
ATOM   1987  NE  ARG A 246       2.239  -3.728  21.107  1.00  9.41           N  
ATOM   1988  CZ  ARG A 246       2.429  -2.738  21.976  1.00  9.48           C  
ATOM   1989  NH1 ARG A 246       1.431  -1.936  22.330  1.00  8.21           N  
ATOM   1990  NH2 ARG A 246       3.653  -2.506  22.445  1.00  9.86           N1+
ATOM   1991  N   PRO A 247       0.273  -8.734  19.991  1.00  9.28           N  
ATOM   1992  CA  PRO A 247      -0.116  -9.597  21.113  1.00  9.55           C  
ATOM   1993  C   PRO A 247      -0.432  -8.791  22.370  1.00  9.51           C  
ATOM   1994  O   PRO A 247      -0.076  -7.614  22.474  1.00  9.76           O  
ATOM   1995  CB  PRO A 247       1.105 -10.492  21.303  1.00 12.10           C  
ATOM   1996  CG  PRO A 247       2.228  -9.606  20.896  1.00 12.00           C  
ATOM   1997  CD  PRO A 247       1.702  -8.886  19.672  1.00  9.30           C  
ATOM   1998  N   ALA A 248      -1.106  -9.435  23.316  1.00  8.47           N  
ATOM   1999  CA  ALA A 248      -1.471  -8.798  24.576  1.00  7.62           C  
ATOM   2000  C   ALA A 248      -0.244  -8.256  25.327  1.00  9.52           C  
ATOM   2001  O   ALA A 248       0.803  -8.909  25.401  1.00 10.96           O  
ATOM   2002  CB  ALA A 248      -2.250  -9.793  25.450  1.00  9.72           C  
ATOM   2003  N   GLN A 249      -0.403  -7.056  25.880  1.00  8.78           N  
ATOM   2004  CA  GLN A 249       0.635  -6.353  26.622  1.00  8.42           C  
ATOM   2005  C   GLN A 249       0.340  -6.359  28.117  1.00 10.72           C  
ATOM   2006  O   GLN A 249      -0.801  -6.571  28.530  1.00  9.80           O  
ATOM   2007  CB  GLN A 249       0.719  -4.916  26.117  1.00  9.65           C  
ATOM   2008  CG  GLN A 249       1.018  -4.837  24.628  1.00  9.49           C  
ATOM   2009  CD  GLN A 249       2.338  -5.499  24.279  1.00 12.70           C  
ATOM   2010  NE2 GLN A 249       2.295  -6.459  23.360  1.00 12.69           N  
ATOM   2011  OE1 GLN A 249       3.386  -5.154  24.835  1.00 12.83           O  
ATOM   2012  N   PRO A 250       1.362  -6.100  28.951  1.00 11.87           N  
ATOM   2013  CA  PRO A 250       1.185  -6.084  30.410  1.00 12.81           C  
ATOM   2014  C   PRO A 250       0.100  -5.107  30.849  1.00 12.74           C  
ATOM   2015  O   PRO A 250       0.082  -3.952  30.418  1.00 12.51           O  
ATOM   2016  CB  PRO A 250       2.562  -5.668  30.923  1.00 13.05           C  
ATOM   2017  CG  PRO A 250       3.489  -6.194  29.871  1.00 16.23           C  
ATOM   2018  CD  PRO A 250       2.768  -5.839  28.595  1.00 13.35           C  
ATOM   2019  N   LEU A 251      -0.794  -5.570  31.721  1.00 13.41           N  
ATOM   2020  CA  LEU A 251      -1.880  -4.720  32.199  1.00 13.40           C  
ATOM   2021  C   LEU A 251      -1.345  -3.652  33.154  1.00 13.11           C  
ATOM   2022  O   LEU A 251      -1.906  -2.555  33.234  1.00 10.61           O  
ATOM   2023  CB  LEU A 251      -2.950  -5.563  32.903  1.00 13.72           C  
ATOM   2024  CG  LEU A 251      -4.217  -4.839  33.375  1.00 13.79           C  
ATOM   2025  CD1 LEU A 251      -4.979  -4.290  32.177  1.00 13.90           C  
ATOM   2026  CD2 LEU A 251      -5.097  -5.814  34.152  1.00 16.49           C  
ATOM   2027  N   LYS A 252      -0.275  -3.977  33.872  1.00 14.31           N  
ATOM   2028  CA  LYS A 252       0.342  -3.051  34.818  1.00 16.77           C  
ATOM   2029  C   LYS A 252      -0.658  -2.446  35.790  1.00 17.47           C  
ATOM   2030  O   LYS A 252      -1.527  -3.138  36.313  1.00 17.35           O  
ATOM   2031  CB  LYS A 252       1.106  -1.966  34.045  1.00 18.87           C  
ATOM   2032  CG  LYS A 252       2.294  -2.560  33.288  1.00 20.58           C  
ATOM   2033  CD  LYS A 252       3.151  -1.530  32.583  1.00 23.18           C  
ATOM   2034  CE  LYS A 252       4.411  -2.183  32.028  1.00 25.00           C  
ATOM   2035  NZ  LYS A 252       5.253  -1.236  31.248  1.00 26.73           N1+
ATOM   2036  N   ASN A 253      -0.551  -1.151  36.017  1.00 18.41           N  
ATOM   2037  CA  ASN A 253      -1.444  -0.498  36.953  1.00 21.56           C  
ATOM   2038  C   ASN A 253      -2.784  -0.092  36.355  1.00 20.41           C  
ATOM   2039  O   ASN A 253      -3.098   1.103  36.318  1.00 22.51           O  
ATOM   2040  CB  ASN A 253      -0.745   0.726  37.543  1.00 25.15           C  
ATOM   2041  CG  ASN A 253      -1.540   1.377  38.657  1.00 27.42           C  
ATOM   2042  ND2 ASN A 253      -1.787   2.677  38.523  1.00 30.56           N  
ATOM   2043  OD1 ASN A 253      -1.926   0.725  39.630  1.00 29.73           O  
ATOM   2044  N   ARG A 254      -3.566  -1.074  35.909  1.00 16.31           N  
ATOM   2045  CA  ARG A 254      -4.874  -0.788  35.321  1.00 13.51           C  
ATOM   2046  C   ARG A 254      -5.975  -1.767  35.706  1.00 13.44           C  
ATOM   2047  O   ARG A 254      -5.721  -2.938  36.000  1.00 14.20           O  
ATOM   2048  CB  ARG A 254      -4.778  -0.750  33.790  1.00 11.69           C  
ATOM   2049  CG  ARG A 254      -3.972   0.404  33.243  1.00 10.10           C  
ATOM   2050  CD  ARG A 254      -3.854   0.313  31.728  1.00 10.80           C  
ATOM   2051  NE  ARG A 254      -2.974  -0.776  31.308  1.00  9.39           N  
ATOM   2052  CZ  ARG A 254      -2.738  -1.090  30.035  1.00  7.90           C  
ATOM   2053  NH1 ARG A 254      -3.325  -0.400  29.061  1.00  8.88           N  
ATOM   2054  NH2 ARG A 254      -1.910  -2.084  29.728  1.00  9.53           N1+
ATOM   2055  N   GLN A 255      -7.207  -1.267  35.714  1.00 12.66           N  
ATOM   2056  CA  GLN A 255      -8.353  -2.105  36.008  1.00 14.87           C  
ATOM   2057  C   GLN A 255      -9.298  -2.088  34.813  1.00 14.65           C  
ATOM   2058  O   GLN A 255      -9.525  -1.047  34.194  1.00 15.07           O  
ATOM   2059  CB  GLN A 255      -9.085  -1.620  37.264  1.00 20.19           C  
ATOM   2060  CG  GLN A 255      -8.307  -1.843  38.556  1.00 25.77           C  
ATOM   2061  CD  GLN A 255      -9.148  -1.593  39.796  1.00 29.62           C  
ATOM   2062  NE2 GLN A 255      -9.248  -2.601  40.661  1.00 30.47           N  
ATOM   2063  OE1 GLN A 255      -9.699  -0.506  39.975  1.00 33.03           O  
ATOM   2064  N   ILE A 256      -9.809  -3.258  34.465  1.00 12.46           N  
ATOM   2065  CA  ILE A 256     -10.762  -3.378  33.377  1.00 12.02           C  
ATOM   2066  C   ILE A 256     -12.141  -3.402  34.044  1.00 11.77           C  
ATOM   2067  O   ILE A 256     -12.376  -4.156  35.000  1.00 11.85           O  
ATOM   2068  CB  ILE A 256     -10.529  -4.671  32.572  1.00 12.09           C  
ATOM   2069  CG1 ILE A 256      -9.134  -4.636  31.941  1.00 14.21           C  
ATOM   2070  CG2 ILE A 256     -11.578  -4.805  31.468  1.00 12.49           C  
ATOM   2071  CD1 ILE A 256      -8.815  -5.853  31.102  1.00 15.25           C  
ATOM   2072  N   LYS A 257     -13.028  -2.535  33.571  1.00 11.00           N  
ATOM   2073  CA  LYS A 257     -14.371  -2.427  34.127  1.00 10.57           C  
ATOM   2074  C   LYS A 257     -15.385  -3.040  33.184  1.00 11.60           C  
ATOM   2075  O   LYS A 257     -15.244  -2.929  31.969  1.00 10.99           O  
ATOM   2076  CB  LYS A 257     -14.719  -0.955  34.364  1.00 11.89           C  
ATOM   2077  CG  LYS A 257     -13.809  -0.236  35.357  1.00 17.91           C  
ATOM   2078  CD  LYS A 257     -13.767  -0.959  36.695  1.00 24.90           C  
ATOM   2079  CE  LYS A 257     -13.138  -0.083  37.778  1.00 28.64           C  
ATOM   2080  NZ  LYS A 257     -11.835   0.490  37.331  1.00 32.23           N1+
ATOM   2081  N   ALA A 258     -16.399  -3.696  33.747  1.00 11.21           N  
ATOM   2082  CA  ALA A 258     -17.455  -4.307  32.946  1.00 10.67           C  
ATOM   2083  C   ALA A 258     -18.730  -3.500  33.100  1.00 12.27           C  
ATOM   2084  O   ALA A 258     -19.049  -3.022  34.192  1.00 11.28           O  
ATOM   2085  CB  ALA A 258     -17.691  -5.752  33.379  1.00 12.37           C  
ATOM   2086  N   SER A 259     -19.460  -3.357  31.999  1.00 11.31           N  
ATOM   2087  CA  SER A 259     -20.704  -2.597  31.994  1.00 12.80           C  
ATOM   2088  C   SER A 259     -21.875  -3.474  32.403  1.00 14.40           C  
ATOM   2089  O   SER A 259     -23.002  -2.988  32.523  1.00 15.87           O  
ATOM   2090  CB  SER A 259     -20.979  -2.059  30.588  1.00 11.79           C  
ATOM   2091  OG  SER A 259     -21.426  -3.095  29.719  1.00 13.01           O  
ATOM   2092  N   PHE A 260     -21.597  -4.754  32.625  1.00 15.17           N  
ATOM   2093  CA  PHE A 260     -22.629  -5.737  32.947  1.00 18.71           C  
ATOM   2094  C   PHE A 260     -22.253  -6.645  34.113  1.00 21.76           C  
ATOM   2095  O   PHE A 260     -21.075  -6.838  34.411  1.00 21.50           O  
ATOM   2096  CB  PHE A 260     -22.863  -6.616  31.717  1.00 17.55           C  
ATOM   2097  CG  PHE A 260     -21.618  -7.342  31.262  1.00 18.44           C  
ATOM   2098  CD1 PHE A 260     -20.646  -6.684  30.508  1.00 17.09           C  
ATOM   2099  CD2 PHE A 260     -21.380  -8.655  31.657  1.00 18.68           C  
ATOM   2100  CE1 PHE A 260     -19.455  -7.321  30.160  1.00 19.16           C  
ATOM   2101  CE2 PHE A 260     -20.194  -9.304  31.316  1.00 20.28           C  
ATOM   2102  CZ  PHE A 260     -19.226  -8.634  30.565  1.00 19.66           C  
ATOM   2103  N   LYS A 261     -23.266  -7.227  34.748  1.00 25.97           N  
ATOM   2104  CA  LYS A 261     -23.041  -8.138  35.865  1.00 29.18           C  
ATOM   2105  C   LYS A 261     -23.272  -9.587  35.451  1.00 30.79           C  
ATOM   2106  O   LYS A 261     -23.527  -9.878  34.274  1.00 33.06           O  
ATOM   2107  CB  LYS A 261     -23.951  -7.779  37.042  1.00 30.45           C  
ATOM   2108  CG  LYS A 261     -25.249  -7.097  36.645  1.00 31.88           C  
ATOM   2109  CD  LYS A 261     -26.117  -6.843  37.866  1.00 33.94           C  
ATOM   2110  CE  LYS A 261     -27.310  -5.967  37.526  1.00 34.95           C  
ATOM   2111  NZ  LYS A 261     -28.202  -5.779  38.709  1.00 35.93           N1+
TER    2112      LYS A 261
HETATM 2113 ZN   ZN  A 301      -6.732  -1.552  15.220  1.00  9.06          Zn  
HETATM 2114  C1  520 A 302      -0.207  12.377  14.879  1.00 32.78           C  
HETATM 2115  N1  520 A 302       0.227  13.410  15.658  1.00 33.85           N  
HETATM 2116  O1  520 A 302      -1.504   9.228  11.215  1.00 29.72           O  
HETATM 2117  C2  520 A 302       0.165  11.071  15.181  1.00 32.05           C  
HETATM 2118  N2  520 A 302      -5.403  -0.342  16.054  1.00  8.00           N  
HETATM 2119  O2  520 A 302      -7.340   1.100  16.557  1.00  6.69           O  
HETATM 2120  S2  520 A 302      -5.922   0.991  16.749  1.00  8.10           S  
HETATM 2121  C3  520 A 302      -0.281  10.019  14.388  1.00 30.71           C  
HETATM 2122  O3  520 A 302      -5.433   1.042  18.098  1.00  8.06           O  
HETATM 2123  C4  520 A 302      -1.100  10.272  13.293  1.00 29.13           C  
HETATM 2124  C5  520 A 302      -1.473  11.578  12.992  1.00 31.00           C  
HETATM 2125  C6  520 A 302      -1.027  12.629  13.784  1.00 32.00           C  
HETATM 2126  C7  520 A 302      -1.574   9.147  12.433  1.00 27.68           C  
HETATM 2127  C8  520 A 302      -3.805   2.313  15.634  1.00 11.70           C  
HETATM 2128  C9  520 A 302      -3.190   3.407  15.034  1.00 14.11           C  
HETATM 2129  C10 520 A 302      -3.937   4.538  14.724  1.00 13.30           C  
HETATM 2130  C11 520 A 302      -5.299   4.569  15.004  1.00 11.43           C  
HETATM 2131  C12 520 A 302      -5.914   3.475  15.604  1.00 10.22           C  
HETATM 2132  C13 520 A 302      -5.164   2.348  15.923  1.00 10.10           C  
HETATM 2133  C14 520 A 302      -3.558   6.911  14.738  1.00 18.70           C  
HETATM 2134  C15 520 A 302      -2.973   8.044  14.184  1.00 21.38           C  
HETATM 2135  C16 520 A 302      -2.149   7.924  13.072  1.00 23.68           C  
HETATM 2136  C17 520 A 302      -1.903   6.672  12.520  1.00 21.45           C  
HETATM 2137  C18 520 A 302      -2.488   5.538  13.074  1.00 18.96           C  
HETATM 2138  C19 520 A 302      -3.319   5.659  14.181  1.00 16.07           C  
HETATM 2139  C1  UNK     1      -5.336   2.046  16.523  1.00  0.00           C  
HETATM 2140  C2  UNK     1      -3.968   2.054  16.242  1.00  0.00           C  
HETATM 2141  C3  UNK     1      -3.406   3.132  15.564  1.00  0.00           C  
HETATM 2142  C4  UNK     1      -4.213   4.204  15.166  1.00  0.00           C  
HETATM 2143  C5  UNK     1      -5.584   4.192  15.448  1.00  0.00           C  
HETATM 2144  C6  UNK     1      -6.145   3.112  16.126  1.00  0.00           C  
HETATM 2145  S7  UNK     1      -6.037   0.649  17.394  1.00  0.00           S  
HETATM 2146  N8  UNK     1      -5.455  -0.758  16.525  1.00  0.00           N  
HETATM 2147  O9  UNK     1      -5.453   0.614  18.740  1.00  0.00           O  
HETATM 2148  O10 UNK     1      -7.489   0.717  17.201  1.00  0.00           O  
HETATM 2149  N11 UNK     1      -3.647   5.299  14.479  1.00  0.00           N  
HETATM 2150  C12 UNK     1      -4.280   6.135  13.586  1.00  0.00           C  
HETATM 2151  C13 UNK     1      -3.381   7.086  13.132  1.00  0.00           C  
HETATM 2152  C14 UNK     1      -2.135   6.842  13.728  1.00  0.00           C  
HETATM 2153  C15 UNK     1      -2.346   5.748  14.569  1.00  0.00           C  
HETATM 2154  C16 UNK     1      -0.908   7.623  13.520  1.00  0.00           C  
HETATM 2155  C17 UNK     1      -0.826   9.053  13.977  1.00  0.00           C  
HETATM 2156  O18 UNK     1       0.015   7.114  12.881  1.00  0.00           O  
HETATM 2157  C19 UNK     1       0.326   9.575  14.578  1.00  0.00           C  
HETATM 2158  C20 UNK     1       0.399  10.918  14.979  1.00  0.00           C  
HETATM 2159  C21 UNK     1      -0.696  11.756  14.737  1.00  0.00           C  
HETATM 2160  C22 UNK     1      -1.852  11.271  14.112  1.00  0.00           C  
HETATM 2161  C23 UNK     1      -1.898   9.921  13.726  1.00  0.00           C  
HETATM 2162  O24 UNK     1      -0.640  13.070  15.137  1.00  0.00           O  
HETATM 2163  C25 UNK     1       0.086  13.914  14.254  1.00  0.00           C  
HETATM 2164  O26 UNK     1       1.501  11.480  15.600  1.00  0.00           O  
HETATM 2165  C27 UNK     1       1.357  12.066  16.889  1.00  0.00           C  
HETATM 2166  O28 UNK     1      -2.885  12.169  13.912  1.00  0.00           O  
HETATM 2167  C29 UNK     1      -3.211  12.578  12.587  1.00  0.00           C  
HETATM 2168  C1  UNK     1      -5.382   2.108  16.349  1.00  0.00           C  
HETATM 2169  C2  UNK     1      -4.103   1.972  15.810  1.00  0.00           C  
HETATM 2170  C3  UNK     1      -3.547   3.015  15.072  1.00  0.00           C  
HETATM 2171  C4  UNK     1      -4.274   4.194  14.869  1.00  0.00           C  
HETATM 2172  C5  UNK     1      -5.556   4.326  15.416  1.00  0.00           C  
HETATM 2173  C6  UNK     1      -6.110   3.282  16.152  1.00  0.00           C  
HETATM 2174  S7  UNK     1      -6.078   0.756  17.292  1.00  0.00           S  
HETATM 2175  N8  UNK     1      -5.455  -0.692  16.525  1.00  0.00           N  
HETATM 2176  O9  UNK     1      -5.523   0.816  18.649  1.00  0.00           O  
HETATM 2177  O10 UNK     1      -7.527   0.787  17.066  1.00  0.00           O  
HETATM 2178  N11 UNK     1      -3.690   5.258  14.143  1.00  0.00           N  
HETATM 2179  C12 UNK     1      -4.217   5.933  13.042  1.00  0.00           C  
HETATM 2180  C13 UNK     1      -3.242   6.903  12.626  1.00  0.00           C  
HETATM 2181  C14 UNK     1      -2.105   6.767  13.500  1.00  0.00           C  
HETATM 2182  C15 UNK     1      -2.446   5.787  14.409  1.00  0.00           C  
HETATM 2183  C16 UNK     1      -0.848   7.520  13.492  1.00  0.00           C  
HETATM 2184  C17 UNK     1      -0.827   8.971  13.885  1.00  0.00           C  
HETATM 2185  O18 UNK     1       0.183   6.934  13.159  1.00  0.00           O  
HETATM 2186  C19 UNK     1       0.280   9.552  14.518  1.00  0.00           C  
HETATM 2187  C20 UNK     1       0.284  10.903  14.895  1.00  0.00           C  
HETATM 2188  C21 UNK     1      -0.859  11.676  14.650  1.00  0.00           C  
HETATM 2189  C22 UNK     1      -1.996  11.114  14.057  1.00  0.00           C  
HETATM 2190  C23 UNK     1      -1.967   9.761  13.684  1.00  0.00           C  
HETATM 2191  O24 UNK     1      -0.876  12.999  15.023  1.00  0.00           O  
HETATM 2192  C25 UNK     1      -0.303  13.877  14.066  1.00  0.00           C  
HETATM 2193  O26 UNK     1       1.355  11.534  15.502  1.00  0.00           O  
HETATM 2194  O27 UNK     1      -3.089  11.943  13.875  1.00  0.00           O  
HETATM 2195  C28 UNK     1      -3.355  12.476  12.582  1.00  0.00           C  
HETATM 2196  C29 UNK     1       1.263  11.911  16.872  1.00  0.00           C  
HETATM 2197  C30 UNK     1      -3.554   7.746  11.542  1.00  0.00           C  
HETATM 2198  C31 UNK     1      -4.778   7.607  10.896  1.00  0.00           C  
HETATM 2199  C32 UNK     1      -5.704   6.659  11.313  1.00  0.00           C  
HETATM 2200  C33 UNK     1      -5.454   5.810  12.388  1.00  0.00           C  
HETATM 2201  C1  UNK     1      -5.204   2.029  16.344  1.00  0.00           C  
HETATM 2202  C2  UNK     1      -3.864   1.791  16.034  1.00  0.00           C  
HETATM 2203  C3  UNK     1      -3.103   2.789  15.433  1.00  0.00           C  
HETATM 2204  C4  UNK     1      -3.683   4.028  15.140  1.00  0.00           C  
HETATM 2205  C5  UNK     1      -5.027   4.265  15.453  1.00  0.00           C  
HETATM 2206  C6  UNK     1      -5.787   3.265  16.055  1.00  0.00           C  
HETATM 2207  S7  UNK     1      -6.161   0.731  17.119  1.00  0.00           S  
HETATM 2208  N8  UNK     1      -5.455  -0.760  16.525  1.00  0.00           N  
HETATM 2209  O9  UNK     1      -5.885   0.808  18.558  1.00  0.00           O  
HETATM 2210  O10 UNK     1      -7.533   0.811  16.606  1.00  0.00           O  
HETATM 2211  N11 UNK     1      -2.910   5.041  14.532  1.00  0.00           N  
HETATM 2212  C12 UNK     1      -3.369   6.174  13.902  1.00  0.00           C  
HETATM 2213  C13 UNK     1      -2.312   6.949  13.439  1.00  0.00           C  
HETATM 2214  C14 UNK     1      -1.127   6.251  13.786  1.00  0.00           C  
HETATM 2215  C15 UNK     1      -1.540   5.094  14.445  1.00  0.00           C  
HETATM 2216  C16 UNK     1       0.262   6.624  13.482  1.00  0.00           C  
HETATM 2217  C17 UNK     1       0.612   8.053  13.163  1.00  0.00           C  
HETATM 2218  O18 UNK     1       1.141   5.763  13.574  1.00  0.00           O  
HETATM 2219  C19 UNK     1       1.568   8.723  13.939  1.00  0.00           C  
HETATM 2220  C20 UNK     1       1.935  10.049  13.662  1.00  0.00           C  
HETATM 2221  C21 UNK     1       1.332  10.708  12.584  1.00  0.00           C  
HETATM 2222  C22 UNK     1       0.400  10.054  11.770  1.00  0.00           C  
HETATM 2223  C23 UNK     1       0.057   8.725  12.066  1.00  0.00           C  
HETATM 2224  O24 UNK     1       1.682  12.007  12.300  1.00  0.00           O  
HETATM 2225  C25 UNK     1       0.649  12.953  12.550  1.00  0.00           C  
HETATM 2226  O26 UNK     1       2.866  10.765  14.397  1.00  0.00           O  
HETATM 2227  C27 UNK     1      -2.660   9.539  10.692  1.00  0.00           C  
HETATM 2228  O28 UNK     1      -0.126  10.769  10.707  1.00  0.00           O  
HETATM 2229  C29 UNK     1       0.710  11.099   9.603  1.00  0.00           C  
HETATM 2230  C30 UNK     1      -2.475   8.257  12.735  1.00  0.00           C  
HETATM 2231  C31 UNK     1      -2.564   9.438  13.479  1.00  0.00           C  
HETATM 2232  C32 UNK     1      -2.708  10.664  12.833  1.00  0.00           C  
HETATM 2233  C33 UNK     1      -2.757  10.709  11.443  1.00  0.00           C  
HETATM 2234  C34 UNK     1      -2.515   8.315  11.337  1.00  0.00           C  
HETATM 2235  C35 UNK     1       2.419  11.735  15.337  1.00  0.00           C  
CONECT 2113  783  804  982 2118
CONECT 2114 2115 2117 2125
CONECT 2114 2125
CONECT 2115 2114
CONECT 2116 2126
CONECT 2116 2126
CONECT 2117 2114 2121
CONECT 2117 2121
CONECT 2118 2113 2120
CONECT 2119 2120
CONECT 2119 2120
CONECT 2120 2118 2119 2122 2132
CONECT 2120 2119 2122
CONECT 2121 2117 2123
CONECT 2121 2117
CONECT 2122 2120
CONECT 2122 2120
CONECT 2123 2121 2124 2126
CONECT 2123 2124
CONECT 2124 2123 2125
CONECT 2124 2123
CONECT 2125 2114 2124
CONECT 2125 2114
CONECT 2126 2116 2123 2135
CONECT 2126 2116
CONECT 2127 2128 2132
CONECT 2127 2132
CONECT 2128 2127 2129
CONECT 2128 2129
CONECT 2129 2128 2130 2138
CONECT 2129 2128
CONECT 2130 2129 2131
CONECT 2130 2131
CONECT 2131 2130 2132
CONECT 2131 2130
CONECT 2132 2120 2127 2131
CONECT 2132 2127
CONECT 2133 2134 2138
CONECT 2133 2134
CONECT 2134 2133 2135
CONECT 2134 2133
CONECT 2135 2126 2134 2136
CONECT 2135 2136
CONECT 2136 2135 2137
CONECT 2136 2135
CONECT 2137 2136 2138
CONECT 2137 2138
CONECT 2138 2129 2133 2137
CONECT 2138 2137
CONECT 2139 2140 2144 2145
CONECT 2140 2139 2141
CONECT 2141 2140 2142
CONECT 2142 2141 2143 2149
CONECT 2143 2142 2144
CONECT 2144 2139 2143
CONECT 2145 2139 2146 2147 2148
CONECT 2146 2145
CONECT 2147 2145
CONECT 2148 2145
CONECT 2149 2142 2150 2153
CONECT 2150 2149 2151
CONECT 2151 2150 2152
CONECT 2152 2151 2153 2154
CONECT 2153 2149 2152
CONECT 2154 2152 2155 2156
CONECT 2155 2154 2157 2161
CONECT 2156 2154
CONECT 2157 2155 2158
CONECT 2158 2157 2159 2164
CONECT 2159 2158 2160 2162
CONECT 2160 2159 2161 2166
CONECT 2161 2155 2160
CONECT 2162 2159 2163
CONECT 2163 2162
CONECT 2164 2158 2165
CONECT 2165 2164
CONECT 2166 2160 2167
CONECT 2167 2166
CONECT 2168 2169 2173 2174
CONECT 2169 2168 2170
CONECT 2170 2169 2171
CONECT 2171 2170 2172 2178
CONECT 2172 2171 2173
CONECT 2173 2168 2172
CONECT 2174 2168 2175 2176 2177
CONECT 2175 2174
CONECT 2176 2174
CONECT 2177 2174
CONECT 2178 2171 2179 2182
CONECT 2179 2178 2180 2200
CONECT 2180 2179 2181 2197
CONECT 2181 2180 2182 2183
CONECT 2182 2178 2181
CONECT 2183 2181 2184 2185
CONECT 2184 2183 2186 2190
CONECT 2185 2183
CONECT 2186 2184 2187
CONECT 2187 2186 2188 2193
CONECT 2188 2187 2189 2191
CONECT 2189 2188 2190 2194
CONECT 2190 2184 2189
CONECT 2191 2188 2192
CONECT 2192 2191
CONECT 2193 2187 2196
CONECT 2194 2189 2195
CONECT 2195 2194
CONECT 2196 2193
CONECT 2197 2180 2198
CONECT 2198 2197 2199
CONECT 2199 2198 2200
CONECT 2200 2179 2199
CONECT 2201 2202 2206 2207
CONECT 2202 2201 2203
CONECT 2203 2202 2204
CONECT 2204 2203 2205 2211
CONECT 2205 2204 2206
CONECT 2206 2201 2205
CONECT 2207 2201 2208 2209 2210
CONECT 2208 2207
CONECT 2209 2207
CONECT 2210 2207
CONECT 2211 2204 2212 2215
CONECT 2212 2211 2213
CONECT 2213 2212 2214 2230
CONECT 2214 2213 2215 2216
CONECT 2215 2211 2214
CONECT 2216 2214 2217 2218
CONECT 2217 2216 2219 2223
CONECT 2218 2216
CONECT 2219 2217 2220
CONECT 2220 2219 2221 2226
CONECT 2221 2220 2222 2224
CONECT 2222 2221 2223 2228
CONECT 2223 2217 2222
CONECT 2224 2221 2225
CONECT 2225 2224
CONECT 2226 2220 2235
CONECT 2227 2233 2234
CONECT 2228 2222 2229
CONECT 2229 2228
CONECT 2230 2213 2231 2234
CONECT 2231 2230 2232
CONECT 2232 2231 2233
CONECT 2233 2227 2232
CONECT 2234 2227 2230
CONECT 2235 2226
END   
