# Supplementary material for: 4-(3-Phenyl-4-(3,4,5-trimethoxybenzoyl)-1H-pyrrol-1-yl)benzenesulfonamide, a Novel Carbonic Anhydrase and Wnt/β-Catenin Signaling Pathway Dual-Targeting Inhibitor with Potent Activity against Multidrug Resistant Cancer Cells
Source: J Med Chem. 2023 Oct 30;66(21):14824–42. doi: 10.1021/acs.jmedchem.3c01424 (PMC10641813; doi:10.1021/acs.jmedchem.3c01424)
Supplement: Supplementary file 5 — jm3c01424_si_005.pdb [file jm3c01424_si_005.pdb]

TITLE     complex_CA_IX
REMARK   4      COMPLIES WITH FORMAT V. 3.0, 1-DEC-2006
REMARK 888
REMARK 888 WRITTEN BY MAESTRO (A PRODUCT OF SCHRODINGER, LLC)
ATOM      1  N   TRP A   9       7.126   1.879   9.953  1.00 36.79           N1+
ATOM      2  CA  TRP A   9       6.967   0.715  10.890  1.00 35.96           C  
ATOM      3  C   TRP A   9       6.253  -0.472  10.223  1.00 37.12           C  
ATOM      4  O   TRP A   9       5.487  -0.295   9.270  1.00 35.22           O  
ATOM      5  CB  TRP A   9       6.211   1.126  12.174  1.00 35.27           C  
ATOM      6  CG  TRP A   9       4.752   1.424  11.961  1.00 33.49           C  
ATOM      7  CD1 TRP A   9       4.187   2.641  11.698  1.00 32.15           C  
ATOM      8  CD2 TRP A   9       3.678   0.478  11.975  1.00 33.32           C  
ATOM      9  CE2 TRP A   9       2.487   1.192  11.717  1.00 32.84           C  
ATOM     10  CE3 TRP A   9       3.604  -0.902  12.190  1.00 32.19           C  
ATOM     11  NE1 TRP A   9       2.827   2.510  11.552  1.00 32.24           N  
ATOM     12  CZ2 TRP A   9       1.237   0.567  11.665  1.00 33.33           C  
ATOM     13  CZ3 TRP A   9       2.367  -1.524  12.138  1.00 34.04           C  
ATOM     14  CH2 TRP A   9       1.199  -0.788  11.874  1.00 32.17           C  
ATOM     15  N   ARG A  10       6.468  -1.666  10.762  1.00 37.78           N  
ATOM     16  CA  ARG A  10       5.787  -2.870  10.268  1.00 42.09           C  
ATOM     17  C   ARG A  10       5.529  -3.899  11.374  1.00 38.82           C  
ATOM     18  O   ARG A  10       6.145  -3.842  12.435  1.00 35.20           O  
ATOM     19  CB  ARG A  10       6.613  -3.495   9.143  1.00 48.62           C  
ATOM     20  CG  ARG A  10       8.096  -3.629   9.448  1.00 53.34           C  
ATOM     21  CD  ARG A  10       8.784  -4.425   8.357  1.00 59.31           C  
ATOM     22  NE  ARG A  10       8.469  -5.852   8.488  1.00 64.87           N  
ATOM     23  CZ  ARG A  10       8.213  -6.699   7.483  1.00 71.33           C  
ATOM     24  NH1 ARG A  10       8.211  -6.312   6.201  1.00 69.06           N  
ATOM     25  NH2 ARG A  10       7.945  -7.973   7.771  1.00 75.55           N1+
ATOM     26  N   TYR A  11       4.587  -4.810  11.134  1.00 35.91           N  
ATOM     27  CA  TYR A  11       4.467  -6.034  11.934  1.00 36.93           C  
ATOM     28  C   TYR A  11       5.591  -7.028  11.577  1.00 41.53           C  
ATOM     29  O   TYR A  11       5.992  -7.127  10.420  1.00 43.35           O  
ATOM     30  CB  TYR A  11       3.099  -6.719  11.728  1.00 35.49           C  
ATOM     31  CG  TYR A  11       1.905  -5.894  12.185  1.00 31.78           C  
ATOM     32  CD1 TYR A  11       1.575  -5.806  13.535  1.00 29.37           C  
ATOM     33  CD2 TYR A  11       1.102  -5.215  11.269  1.00 29.28           C  
ATOM     34  CE1 TYR A  11       0.506  -5.053  13.959  1.00 27.50           C  
ATOM     35  CE2 TYR A  11       0.017  -4.471  11.685  1.00 28.60           C  
ATOM     36  CZ  TYR A  11      -0.290  -4.405  13.025  1.00 26.65           C  
ATOM     37  OH  TYR A  11      -1.359  -3.670  13.440  1.00 26.86           O  
ATOM     38  N   GLY A  12       6.082  -7.753  12.579  1.00 44.15           N  
ATOM     39  CA  GLY A  12       7.017  -8.861  12.375  1.00 48.65           C  
ATOM     40  C   GLY A  12       8.452  -8.501  12.020  1.00 53.12           C  
ATOM     41  O   GLY A  12       9.142  -9.307  11.393  1.00 56.66           O  
ATOM     42  N   GLY A  13       8.917  -7.314  12.415  1.00 52.96           N  
ATOM     43  CA  GLY A  13      10.290  -6.900  12.111  1.00 53.68           C  
ATOM     44  C   GLY A  13      10.571  -5.429  12.321  1.00 54.20           C  
ATOM     45  O   GLY A  13       9.686  -4.667  12.694  1.00 51.90           O  
ATOM     46  N   ASP A  14      11.809  -5.035  12.040  1.00 53.07           N  
ATOM     47  CA  ASP A  14      12.309  -3.689  12.337  1.00 52.10           C  
ATOM     48  C   ASP A  14      11.660  -2.607  11.455  1.00 50.15           C  
ATOM     49  O   ASP A  14      11.092  -2.945  10.419  1.00 53.41           O  
ATOM     50  CB  ASP A  14      13.845  -3.677  12.206  1.00 55.49           C  
ATOM     51  CG  ASP A  14      14.536  -4.473  13.314  1.00 58.37           C  
ATOM     52  OD1 ASP A  14      14.005  -4.571  14.451  1.00 60.53           O  
ATOM     53  OD2 ASP A  14      15.627  -5.002  13.045  1.00 62.13           O1-
ATOM     54  N   PRO A  15      11.714  -1.322  11.834  1.00 47.13           N  
ATOM     55  CA  PRO A  15      12.375  -0.814  13.053  1.00 46.06           C  
ATOM     56  C   PRO A  15      11.647  -1.187  14.366  1.00 47.47           C  
ATOM     57  O   PRO A  15      10.425  -1.371  14.356  1.00 45.34           O  
ATOM     58  CB  PRO A  15      12.359   0.708  12.847  1.00 46.34           C  
ATOM     59  CG  PRO A  15      11.192   0.963  11.952  1.00 46.36           C  
ATOM     60  CD  PRO A  15      11.059  -0.244  11.068  1.00 45.97           C  
ATOM     61  N   PRO A  16      12.390  -1.295  15.492  1.00 45.23           N  
ATOM     62  CA  PRO A  16      11.709  -1.459  16.784  1.00 43.16           C  
ATOM     63  C   PRO A  16      10.754  -0.283  17.035  1.00 37.89           C  
ATOM     64  O   PRO A  16      11.129   0.878  16.815  1.00 37.00           O  
ATOM     65  CB  PRO A  16      12.866  -1.462  17.801  1.00 45.42           C  
ATOM     66  CG  PRO A  16      14.084  -1.804  16.999  1.00 45.60           C  
ATOM     67  CD  PRO A  16      13.852  -1.167  15.662  1.00 45.14           C  
ATOM     68  N   TRP A  17       9.525  -0.589  17.436  1.00 33.53           N  
ATOM     69  CA  TRP A  17       8.487   0.436  17.614  1.00 33.43           C  
ATOM     70  C   TRP A  17       8.831   1.587  18.583  1.00 33.55           C  
ATOM     71  O   TRP A  17       8.535   2.740  18.258  1.00 34.25           O  
ATOM     72  CB  TRP A  17       7.158  -0.225  18.013  1.00 32.47           C  
ATOM     73  CG  TRP A  17       6.470  -0.956  16.884  1.00 31.48           C  
ATOM     74  CD1 TRP A  17       6.997  -1.293  15.657  1.00 30.95           C  
ATOM     75  CD2 TRP A  17       5.138  -1.471  16.900  1.00 29.97           C  
ATOM     76  CE2 TRP A  17       4.909  -2.085  15.649  1.00 30.19           C  
ATOM     77  CE3 TRP A  17       4.095  -1.436  17.838  1.00 30.72           C  
ATOM     78  NE1 TRP A  17       6.058  -1.963  14.909  1.00 30.89           N  
ATOM     79  CZ2 TRP A  17       3.683  -2.686  15.323  1.00 28.79           C  
ATOM     80  CZ3 TRP A  17       2.878  -2.039  17.509  1.00 28.79           C  
ATOM     81  CH2 TRP A  17       2.688  -2.650  16.266  1.00 28.51           C  
ATOM     82  N   PRO A  18       9.462   1.294  19.754  1.00 34.84           N  
ATOM     83  CA  PRO A  18       9.958   2.387  20.634  1.00 34.98           C  
ATOM     84  C   PRO A  18      10.934   3.371  19.955  1.00 35.60           C  
ATOM     85  O   PRO A  18      10.973   4.553  20.309  1.00 33.48           O  
ATOM     86  CB  PRO A  18      10.633   1.636  21.796  1.00 34.71           C  
ATOM     87  CG  PRO A  18       9.932   0.332  21.856  1.00 35.86           C  
ATOM     88  CD  PRO A  18       9.634  -0.020  20.403  1.00 36.51           C  
ATOM     89  N   ARG A  19      11.698   2.889  18.979  1.00 37.80           N  
ATOM     90  CA  ARG A  19      12.558   3.760  18.177  1.00 40.52           C  
ATOM     91  C   ARG A  19      11.727   4.673  17.268  1.00 38.92           C  
ATOM     92  O   ARG A  19      12.089   5.826  17.054  1.00 37.05           O  
ATOM     93  CB  ARG A  19      13.538   2.910  17.349  1.00 46.27           C  
ATOM     94  CG  ARG A  19      14.633   3.679  16.629  1.00 50.73           C  
ATOM     95  CD  ARG A  19      15.843   2.782  16.382  1.00 56.69           C  
ATOM     96  NE  ARG A  19      16.619   2.594  17.618  1.00 61.67           N  
ATOM     97  CZ  ARG A  19      17.741   3.246  17.956  1.00 63.92           C  
ATOM     98  NH1 ARG A  19      18.300   4.162  17.162  1.00 63.27           N  
ATOM     99  NH2 ARG A  19      18.328   2.969  19.116  1.00 63.10           N1+
ATOM    100  N   VAL A  20      10.615   4.151  16.745  1.00 35.56           N  
ATOM    101  CA  VAL A  20       9.683   4.939  15.930  1.00 34.49           C  
ATOM    102  C   VAL A  20       8.917   5.952  16.794  1.00 32.64           C  
ATOM    103  O   VAL A  20       8.759   7.109  16.408  1.00 32.66           O  
ATOM    104  CB  VAL A  20       8.680   4.035  15.165  1.00 35.67           C  
ATOM    105  CG1 VAL A  20       7.704   4.877  14.355  1.00 36.06           C  
ATOM    106  CG2 VAL A  20       9.429   3.055  14.260  1.00 36.58           C  
ATOM    107  N   SER A  21       8.442   5.504  17.950  1.00 30.11           N  
ATOM    108  CA  SER A  21       7.700   6.349  18.873  1.00 28.14           C  
ATOM    109  C   SER A  21       7.966   5.901  20.299  1.00 28.45           C  
ATOM    110  O   SER A  21       7.651   4.759  20.642  1.00 27.86           O  
ATOM    111  CB  SER A  21       6.201   6.243  18.603  1.00 29.41           C  
ATOM    112  OG  SER A  21       5.489   6.993  19.592  1.00 31.40           O  
ATOM    113  N   PRO A  22       8.509   6.791  21.156  1.00 27.87           N  
ATOM    114  CA  PRO A  22       8.782   6.340  22.524  1.00 27.81           C  
ATOM    115  C   PRO A  22       7.552   5.863  23.277  1.00 26.76           C  
ATOM    116  O   PRO A  22       7.681   5.028  24.157  1.00 27.20           O  
ATOM    117  CB  PRO A  22       9.376   7.584  23.197  1.00 28.27           C  
ATOM    118  CG  PRO A  22       9.925   8.391  22.091  1.00 27.65           C  
ATOM    119  CD  PRO A  22       8.945   8.180  20.960  1.00 28.05           C  
ATOM    120  N   ALA A  23       6.366   6.361  22.904  1.00 26.88           N  
ATOM    121  CA  ALA A  23       5.130   5.974  23.563  1.00 26.01           C  
ATOM    122  C   ALA A  23       4.803   4.473  23.424  1.00 25.72           C  
ATOM    123  O   ALA A  23       4.137   3.916  24.285  1.00 26.30           O  
ATOM    124  CB  ALA A  23       3.975   6.855  23.095  1.00 26.68           C  
ATOM    125  N   CYS A  24       5.349   3.807  22.405  1.00 25.60           N  
ATOM    126  CA  CYS A  24       5.247   2.342  22.282  1.00 25.63           C  
ATOM    127  C   CYS A  24       5.886   1.547  23.427  1.00 25.39           C  
ATOM    128  O   CYS A  24       5.584   0.360  23.593  1.00 25.07           O  
ATOM    129  CB  CYS A  24       5.769   1.886  20.923  1.00 26.21           C  
ATOM    130  SG  CYS A  24       4.838   2.541  19.509  1.00 28.33           S  
ATOM    131  N   ALA A  25       6.723   2.213  24.237  1.00 26.07           N  
ATOM    132  CA  ALA A  25       7.314   1.612  25.443  1.00 26.41           C  
ATOM    133  C   ALA A  25       6.668   2.133  26.708  1.00 25.78           C  
ATOM    134  O   ALA A  25       7.255   2.025  27.796  1.00 26.07           O  
ATOM    135  CB  ALA A  25       8.815   1.887  25.472  1.00 27.65           C  
ATOM    136  N   GLY A  26       5.465   2.703  26.600  1.00 22.83           N  
ATOM    137  CA  GLY A  26       4.735   3.108  27.777  1.00 23.66           C  
ATOM    138  C   GLY A  26       4.319   1.918  28.615  1.00 23.54           C  
ATOM    139  O   GLY A  26       4.313   0.774  28.147  1.00 23.83           O  
ATOM    140  N   ARG A  27       3.983   2.206  29.867  1.00 24.24           N  
ATOM    141  CA  ARG A  27       3.571   1.200  30.825  1.00 24.48           C  
ATOM    142  C   ARG A  27       2.153   0.690  30.554  1.00 23.57           C  
ATOM    143  O   ARG A  27       1.848  -0.411  30.932  1.00 23.29           O  
ATOM    144  CB  ARG A  27       3.652   1.763  32.258  1.00 24.61           C  
ATOM    145  CG  ARG A  27       3.517   0.722  33.360  1.00 24.48           C  
ATOM    146  CD  ARG A  27       3.735   1.256  34.771  1.00 23.81           C  
ATOM    147  NE  ARG A  27       3.264   0.261  35.743  1.00 25.63           N  
ATOM    148  CZ  ARG A  27       3.920  -0.844  36.122  1.00 23.14           C  
ATOM    149  NH1 ARG A  27       5.133  -1.140  35.677  1.00 24.02           N  
ATOM    150  NH2 ARG A  27       3.340  -1.675  36.965  1.00 24.42           N1+
ATOM    151  N   PHE A  28       1.321   1.490  29.884  1.00 24.82           N  
ATOM    152  CA  PHE A  28      -0.125   1.274  29.823  1.00 23.73           C  
ATOM    153  C   PHE A  28      -0.606   1.150  28.364  1.00 24.85           C  
ATOM    154  O   PHE A  28      -1.400   1.979  27.859  1.00 23.84           O  
ATOM    155  CB  PHE A  28      -0.826   2.392  30.595  1.00 24.49           C  
ATOM    156  CG  PHE A  28      -0.351   2.516  32.012  1.00 24.63           C  
ATOM    157  CD1 PHE A  28      -0.540   1.467  32.911  1.00 25.15           C  
ATOM    158  CD2 PHE A  28       0.337   3.637  32.439  1.00 25.55           C  
ATOM    159  CE1 PHE A  28      -0.082   1.560  34.225  1.00 26.67           C  
ATOM    160  CE2 PHE A  28       0.798   3.736  33.754  1.00 25.13           C  
ATOM    161  CZ  PHE A  28       0.576   2.706  34.645  1.00 25.17           C  
ATOM    162  N   GLN A  29      -0.135   0.075  27.727  1.00 23.49           N  
ATOM    163  CA  GLN A  29      -0.354  -0.168  26.296  1.00 24.17           C  
ATOM    164  C   GLN A  29      -1.513  -1.128  26.021  1.00 23.79           C  
ATOM    165  O   GLN A  29      -2.024  -1.804  26.926  1.00 22.99           O  
ATOM    166  CB  GLN A  29       0.923  -0.671  25.636  1.00 24.58           C  
ATOM    167  CG  GLN A  29       2.070   0.322  25.696  1.00 26.13           C  
ATOM    168  CD  GLN A  29       1.979   1.353  24.604  1.00 26.00           C  
ATOM    169  NE2 GLN A  29       1.620   2.598  24.961  1.00 25.27           N  
ATOM    170  OE1 GLN A  29       2.213   1.033  23.442  1.00 25.52           O  
ATOM    171  N   SER A  30      -1.930  -1.128  24.761  1.00 23.12           N  
ATOM    172  CA  SER A  30      -2.970  -2.016  24.222  1.00 22.27           C  
ATOM    173  C   SER A  30      -2.368  -2.802  23.076  1.00 21.99           C  
ATOM    174  O   SER A  30      -1.371  -2.354  22.493  1.00 24.29           O  
ATOM    175  CB  SER A  30      -4.121  -1.167  23.711  1.00 20.98           C  
ATOM    176  OG  SER A  30      -4.728  -0.455  24.762  1.00 20.08           O  
ATOM    177  N   PRO A  31      -2.933  -3.965  22.716  1.00 21.22           N  
ATOM    178  CA  PRO A  31      -4.112  -4.561  23.350  1.00 21.28           C  
ATOM    179  C   PRO A  31      -3.720  -5.343  24.624  1.00 23.58           C  
ATOM    180  O   PRO A  31      -2.517  -5.467  24.953  1.00 24.41           O  
ATOM    181  CB  PRO A  31      -4.611  -5.529  22.271  1.00 21.33           C  
ATOM    182  CG  PRO A  31      -3.334  -6.029  21.675  1.00 21.19           C  
ATOM    183  CD  PRO A  31      -2.399  -4.828  21.662  1.00 21.04           C  
ATOM    184  N   VAL A  32      -4.731  -5.887  25.289  1.00 24.21           N  
ATOM    185  CA  VAL A  32      -4.552  -6.631  26.516  1.00 25.10           C  
ATOM    186  C   VAL A  32      -5.361  -7.916  26.501  1.00 26.48           C  
ATOM    187  O   VAL A  32      -6.299  -8.090  25.695  1.00 26.26           O  
ATOM    188  CB  VAL A  32      -4.956  -5.788  27.758  1.00 23.67           C  
ATOM    189  CG1 VAL A  32      -4.118  -4.517  27.830  1.00 24.11           C  
ATOM    190  CG2 VAL A  32      -6.429  -5.419  27.779  1.00 24.29           C  
ATOM    191  N   ASP A  33      -5.004  -8.797  27.437  1.00 27.62           N  
ATOM    192  CA  ASP A  33      -5.742 -10.021  27.672  1.00 27.95           C  
ATOM    193  C   ASP A  33      -6.793  -9.686  28.690  1.00 26.57           C  
ATOM    194  O   ASP A  33      -6.469  -9.303  29.806  1.00 28.02           O  
ATOM    195  CB  ASP A  33      -4.830 -11.135  28.194  1.00 28.59           C  
ATOM    196  CG  ASP A  33      -5.598 -12.443  28.464  1.00 31.22           C  
ATOM    197  OD1 ASP A  33      -6.418 -12.869  27.607  1.00 29.26           O  
ATOM    198  OD2 ASP A  33      -5.383 -13.037  29.540  1.00 31.00           O1-
ATOM    199  N   ILE A  34      -8.059  -9.801  28.304  1.00 26.65           N  
ATOM    200  CA  ILE A  34      -9.170  -9.599  29.196  1.00 26.15           C  
ATOM    201  C   ILE A  34      -9.385 -10.910  29.975  1.00 29.89           C  
ATOM    202  O   ILE A  34      -9.697 -11.950  29.392  1.00 26.63           O  
ATOM    203  CB  ILE A  34     -10.470  -9.228  28.425  1.00 25.30           C  
ATOM    204  CG1 ILE A  34     -10.268  -7.933  27.598  1.00 25.25           C  
ATOM    205  CG2 ILE A  34     -11.645  -9.053  29.370  1.00 25.88           C  
ATOM    206  CD1 ILE A  34     -11.377  -7.665  26.568  1.00 25.51           C  
ATOM    207  N   ARG A  35      -9.200 -10.847  31.288  1.00 33.18           N  
ATOM    208  CA  ARG A  35      -9.505 -11.973  32.181  1.00 35.23           C  
ATOM    209  C   ARG A  35     -10.745 -11.560  32.941  1.00 29.64           C  
ATOM    210  O   ARG A  35     -10.636 -10.809  33.894  1.00 34.25           O  
ATOM    211  CB  ARG A  35      -8.323 -12.260  33.101  1.00 37.42           C  
ATOM    212  CG  ARG A  35      -7.070 -12.656  32.336  1.00 44.50           C  
ATOM    213  CD  ARG A  35      -5.961 -13.064  33.281  1.00 51.41           C  
ATOM    214  NE  ARG A  35      -6.363 -14.207  34.116  1.00 56.80           N  
ATOM    215  CZ  ARG A  35      -5.776 -14.577  35.258  1.00 60.40           C  
ATOM    216  NH1 ARG A  35      -4.726 -13.915  35.752  1.00 60.08           N  
ATOM    217  NH2 ARG A  35      -6.253 -15.629  35.921  1.00 65.38           N1+
ATOM    218  N   PRO A  36     -11.938 -12.017  32.512  1.00 30.10           N  
ATOM    219  CA  PRO A  36     -13.180 -11.421  33.034  1.00 29.59           C  
ATOM    220  C   PRO A  36     -13.488 -11.655  34.527  1.00 32.89           C  
ATOM    221  O   PRO A  36     -14.297 -10.914  35.100  1.00 32.39           O  
ATOM    222  CB  PRO A  36     -14.279 -12.053  32.168  1.00 29.68           C  
ATOM    223  CG  PRO A  36     -13.594 -12.697  31.036  1.00 29.34           C  
ATOM    224  CD  PRO A  36     -12.231 -13.068  31.527  1.00 30.35           C  
ATOM    225  N   GLN A  37     -12.866 -12.654  35.149  1.00 35.14           N  
ATOM    226  CA  GLN A  37     -12.970 -12.793  36.614  1.00 40.29           C  
ATOM    227  C   GLN A  37     -12.293 -11.620  37.337  1.00 40.34           C  
ATOM    228  O   GLN A  37     -12.763 -11.203  38.381  1.00 43.95           O  
ATOM    229  CB  GLN A  37     -12.369 -14.110  37.115  1.00 40.60           C  
ATOM    230  CG  GLN A  37     -13.174 -15.332  36.717  1.00 42.71           C  
ATOM    231  CD  GLN A  37     -12.770 -16.594  37.474  1.00 46.00           C  
ATOM    232  NE2 GLN A  37     -12.536 -16.467  38.781  1.00 44.93           N  
ATOM    233  OE1 GLN A  37     -12.688 -17.676  36.884  1.00 44.97           O  
ATOM    234  N   LEU A  38     -11.194 -11.114  36.777  1.00 37.62           N  
ATOM    235  CA  LEU A  38     -10.486  -9.968  37.327  1.00 37.12           C  
ATOM    236  C   LEU A  38     -11.040  -8.616  36.863  1.00 35.98           C  
ATOM    237  O   LEU A  38     -10.555  -7.587  37.325  1.00 34.64           O  
ATOM    238  CB  LEU A  38      -8.990 -10.047  36.978  1.00 39.72           C  
ATOM    239  CG  LEU A  38      -8.244 -11.361  37.248  1.00 41.80           C  
ATOM    240  CD1 LEU A  38      -6.730 -11.143  37.175  1.00 43.62           C  
ATOM    241  CD2 LEU A  38      -8.651 -11.962  38.583  1.00 43.73           C  
ATOM    242  N   ALA A  39     -12.027  -8.609  35.948  1.00 34.61           N  
ATOM    243  CA  ALA A  39     -12.709  -7.366  35.555  1.00 34.65           C  
ATOM    244  C   ALA A  39     -13.521  -6.866  36.700  1.00 33.35           C  
ATOM    245  O   ALA A  39     -14.022  -7.660  37.469  1.00 38.85           O  
ATOM    246  CB  ALA A  39     -13.621  -7.564  34.346  1.00 34.35           C  
ATOM    247  N   ALA A  40     -13.674  -5.547  36.779  1.00 30.94           N  
ATOM    248  CA  ALA A  40     -14.407  -4.878  37.833  1.00 28.58           C  
ATOM    249  C   ALA A  40     -15.764  -4.458  37.338  1.00 29.41           C  
ATOM    250  O   ALA A  40     -15.866  -3.686  36.384  1.00 28.56           O  
ATOM    251  CB  ALA A  40     -13.636  -3.651  38.334  1.00 29.62           C  
ATOM    252  N   PHE A  41     -16.824  -4.913  38.018  1.00 28.15           N  
ATOM    253  CA  PHE A  41     -18.180  -4.547  37.618  1.00 26.79           C  
ATOM    254  C   PHE A  41     -18.396  -3.115  37.976  1.00 29.40           C  
ATOM    255  O   PHE A  41     -18.086  -2.703  39.090  1.00 28.77           O  
ATOM    256  CB  PHE A  41     -19.238  -5.408  38.296  1.00 28.09           C  
ATOM    257  CG  PHE A  41     -20.643  -4.905  38.127  1.00 26.46           C  
ATOM    258  CD1 PHE A  41     -21.159  -4.631  36.865  1.00 28.16           C  
ATOM    259  CD2 PHE A  41     -21.471  -4.726  39.231  1.00 27.87           C  
ATOM    260  CE1 PHE A  41     -22.459  -4.163  36.713  1.00 25.60           C  
ATOM    261  CE2 PHE A  41     -22.785  -4.278  39.085  1.00 25.82           C  
ATOM    262  CZ  PHE A  41     -23.277  -4.007  37.830  1.00 27.59           C  
ATOM    263  N   SER A  42     -18.912  -2.355  37.017  1.00 30.66           N  
ATOM    264  CA  SER A  42     -19.051  -0.923  37.146  1.00 33.16           C  
ATOM    265  C   SER A  42     -20.387  -0.473  36.553  1.00 30.81           C  
ATOM    266  O   SER A  42     -20.465  -0.258  35.337  1.00 32.16           O  
ATOM    267  CB  SER A  42     -17.871  -0.265  36.416  1.00 37.44           C  
ATOM    268  OG  SER A  42     -18.137   1.110  36.184  1.00 43.75           O  
ATOM    269  N   PRO A  43     -21.432  -0.267  37.399  1.00 29.56           N  
ATOM    270  CA  PRO A  43     -22.772   0.039  36.839  1.00 28.42           C  
ATOM    271  C   PRO A  43     -22.977   1.419  36.261  1.00 27.33           C  
ATOM    272  O   PRO A  43     -24.033   1.688  35.700  1.00 27.30           O  
ATOM    273  CB  PRO A  43     -23.733  -0.176  38.031  1.00 28.62           C  
ATOM    274  CG  PRO A  43     -22.890  -0.116  39.242  1.00 27.80           C  
ATOM    275  CD  PRO A  43     -21.496  -0.522  38.852  1.00 28.65           C  
ATOM    276  N   ALA A  44     -22.004   2.311  36.403  1.00 26.54           N  
ATOM    277  CA  ALA A  44     -22.056   3.570  35.671  1.00 27.04           C  
ATOM    278  C   ALA A  44     -21.797   3.356  34.155  1.00 24.37           C  
ATOM    279  O   ALA A  44     -22.038   4.248  33.381  1.00 26.04           O  
ATOM    280  CB  ALA A  44     -21.047   4.571  36.246  1.00 26.64           C  
ATOM    281  N   LEU A  45     -21.287   2.197  33.737  1.00 24.66           N  
ATOM    282  CA  LEU A  45     -21.113   1.921  32.301  1.00 24.41           C  
ATOM    283  C   LEU A  45     -22.462   1.576  31.653  1.00 27.46           C  
ATOM    284  O   LEU A  45     -22.910   0.421  31.733  1.00 27.26           O  
ATOM    285  CB  LEU A  45     -20.129   0.791  32.081  1.00 25.94           C  
ATOM    286  CG  LEU A  45     -18.705   1.082  32.525  1.00 25.92           C  
ATOM    287  CD1 LEU A  45     -17.868  -0.156  32.268  1.00 28.13           C  
ATOM    288  CD2 LEU A  45     -18.120   2.296  31.813  1.00 27.87           C  
ATOM    289  N   ARG A  46     -23.067   2.579  31.012  1.00 26.03           N  
ATOM    290  CA  ARG A  46     -24.366   2.468  30.342  1.00 29.76           C  
ATOM    291  C   ARG A  46     -24.244   2.055  28.875  1.00 29.92           C  
ATOM    292  O   ARG A  46     -23.137   2.034  28.338  1.00 29.42           O  
ATOM    293  CB  ARG A  46     -25.083   3.806  30.382  1.00 32.08           C  
ATOM    294  CG  ARG A  46     -25.161   4.460  31.750  1.00 37.31           C  
ATOM    295  CD  ARG A  46     -25.580   3.518  32.875  1.00 39.07           C  
ATOM    296  NE  ARG A  46     -26.764   2.738  32.520  1.00 42.35           N  
ATOM    297  CZ  ARG A  46     -27.065   1.527  32.995  1.00 47.55           C  
ATOM    298  NH1 ARG A  46     -26.281   0.911  33.888  1.00 51.75           N  
ATOM    299  NH2 ARG A  46     -28.168   0.917  32.566  1.00 47.88           N1+
ATOM    300  N   PRO A  47     -25.393   1.754  28.216  1.00 31.31           N  
ATOM    301  CA  PRO A  47     -25.279   1.332  26.815  1.00 30.04           C  
ATOM    302  C   PRO A  47     -24.647   2.401  25.897  1.00 28.40           C  
ATOM    303  O   PRO A  47     -24.968   3.565  26.002  1.00 23.14           O  
ATOM    304  CB  PRO A  47     -26.736   1.001  26.433  1.00 31.08           C  
ATOM    305  CG  PRO A  47     -27.369   0.568  27.732  1.00 31.73           C  
ATOM    306  CD  PRO A  47     -26.775   1.553  28.722  1.00 32.22           C  
ATOM    307  N   LEU A  48     -23.722   1.980  25.036  1.00 28.27           N  
ATOM    308  CA  LEU A  48     -23.121   2.908  24.052  1.00 28.74           C  
ATOM    309  C   LEU A  48     -24.191   3.483  23.152  1.00 27.22           C  
ATOM    310  O   LEU A  48     -25.115   2.758  22.783  1.00 28.22           O  
ATOM    311  CB  LEU A  48     -22.106   2.181  23.182  1.00 30.14           C  
ATOM    312  CG  LEU A  48     -21.014   1.427  23.908  1.00 34.42           C  
ATOM    313  CD1 LEU A  48     -20.024   0.910  22.882  1.00 38.66           C  
ATOM    314  CD2 LEU A  48     -20.348   2.288  24.978  1.00 33.50           C  
ATOM    315  N   GLU A  49     -24.089   4.768  22.794  1.00 26.33           N  
ATOM    316  CA  GLU A  49     -25.042   5.399  21.883  1.00 26.17           C  
ATOM    317  C   GLU A  49     -24.381   5.928  20.592  1.00 26.33           C  
ATOM    318  O   GLU A  49     -23.384   6.638  20.667  1.00 23.82           O  
ATOM    319  CB  GLU A  49     -25.743   6.547  22.572  1.00 27.74           C  
ATOM    320  CG  GLU A  49     -26.517   6.098  23.817  1.00 29.71           C  
ATOM    321  CD  GLU A  49     -27.691   5.156  23.519  1.00 32.63           C  
ATOM    322  OE1 GLU A  49     -28.079   4.989  22.333  1.00 32.16           O  
ATOM    323  OE2 GLU A  49     -28.242   4.568  24.482  1.00 35.73           O1-
ATOM    324  N   LEU A  50     -24.992   5.613  19.446  1.00 22.84           N  
ATOM    325  CA  LEU A  50     -24.461   5.950  18.103  1.00 22.85           C  
ATOM    326  C   LEU A  50     -25.498   6.719  17.299  1.00 23.34           C  
ATOM    327  O   LEU A  50     -26.624   6.263  17.186  1.00 25.78           O  
ATOM    328  CB  LEU A  50     -24.153   4.679  17.329  1.00 24.33           C  
ATOM    329  CG  LEU A  50     -23.123   3.665  17.805  1.00 26.17           C  
ATOM    330  CD1 LEU A  50     -22.808   2.604  16.749  1.00 26.99           C  
ATOM    331  CD2 LEU A  50     -21.870   4.345  18.234  1.00 28.06           C  
ATOM    332  N   LEU A  51     -25.144   7.876  16.737  1.00 22.13           N  
ATOM    333  CA  LEU A  51     -26.076   8.650  15.889  1.00 22.20           C  
ATOM    334  C   LEU A  51     -25.414   8.903  14.563  1.00 20.16           C  
ATOM    335  O   LEU A  51     -24.219   9.146  14.542  1.00 19.19           O  
ATOM    336  CB  LEU A  51     -26.415  10.020  16.496  1.00 24.13           C  
ATOM    337  CG  LEU A  51     -27.044  10.049  17.888  1.00 27.87           C  
ATOM    338  CD1 LEU A  51     -27.228  11.493  18.345  1.00 28.32           C  
ATOM    339  CD2 LEU A  51     -28.352   9.279  17.891  1.00 28.79           C  
ATOM    340  N   GLY A  52     -26.187   8.836  13.479  1.00 18.84           N  
ATOM    341  CA  GLY A  52     -25.688   9.095  12.142  1.00 19.28           C  
ATOM    342  C   GLY A  52     -24.912   7.939  11.504  1.00 18.45           C  
ATOM    343  O   GLY A  52     -24.279   8.136  10.469  1.00 19.78           O  
ATOM    344  N   PHE A  53     -24.963   6.741  12.070  1.00 18.15           N  
ATOM    345  CA  PHE A  53     -24.194   5.613  11.500  1.00 17.86           C  
ATOM    346  C   PHE A  53     -24.884   4.958  10.305  1.00 18.83           C  
ATOM    347  O   PHE A  53     -24.249   4.194   9.564  1.00 16.89           O  
ATOM    348  CB  PHE A  53     -23.872   4.569  12.555  1.00 18.31           C  
ATOM    349  CG  PHE A  53     -22.648   4.877  13.388  1.00 17.34           C  
ATOM    350  CD1 PHE A  53     -22.590   5.994  14.197  1.00 18.19           C  
ATOM    351  CD2 PHE A  53     -21.566   4.016  13.370  1.00 18.71           C  
ATOM    352  CE1 PHE A  53     -21.466   6.262  14.969  1.00 17.66           C  
ATOM    353  CE2 PHE A  53     -20.437   4.271  14.144  1.00 18.37           C  
ATOM    354  CZ  PHE A  53     -20.395   5.399  14.941  1.00 17.71           C  
ATOM    355  N   GLN A  54     -26.184   5.227  10.127  1.00 18.49           N  
ATOM    356  CA  GLN A  54     -26.944   4.665   9.003  1.00 20.08           C  
ATOM    357  C   GLN A  54     -26.846   5.627   7.819  1.00 20.55           C  
ATOM    358  O   GLN A  54     -27.609   6.575   7.697  1.00 20.94           O  
ATOM    359  CB  GLN A  54     -28.402   4.442   9.397  1.00 22.50           C  
ATOM    360  CG  GLN A  54     -28.593   3.466  10.547  1.00 24.62           C  
ATOM    361  CD  GLN A  54     -30.074   3.290  10.880  1.00 27.97           C  
ATOM    362  NE2 GLN A  54     -30.690   2.268  10.317  1.00 31.40           N  
ATOM    363  OE1 GLN A  54     -30.657   4.088  11.604  1.00 35.02           O  
ATOM    364  N   LEU A  55     -25.877   5.359   6.965  1.00 20.57           N  
ATOM    365  CA  LEU A  55     -25.484   6.285   5.902  1.00 20.84           C  
ATOM    366  C   LEU A  55     -26.259   6.036   4.616  1.00 19.96           C  
ATOM    367  O   LEU A  55     -26.575   4.884   4.322  1.00 19.63           O  
ATOM    368  CB  LEU A  55     -24.012   6.079   5.572  1.00 20.39           C  
ATOM    369  CG  LEU A  55     -23.058   6.424   6.712  1.00 21.13           C  
ATOM    370  CD1 LEU A  55     -21.655   6.015   6.345  1.00 22.07           C  
ATOM    371  CD2 LEU A  55     -23.140   7.905   7.057  1.00 22.57           C  
ATOM    372  N   PRO A  56     -26.494   7.105   3.828  1.00 21.32           N  
ATOM    373  CA  PRO A  56     -26.999   6.928   2.481  1.00 21.94           C  
ATOM    374  C   PRO A  56     -25.862   6.394   1.580  1.00 21.59           C  
ATOM    375  O   PRO A  56     -24.694   6.499   1.958  1.00 20.53           O  
ATOM    376  CB  PRO A  56     -27.412   8.346   2.082  1.00 21.98           C  
ATOM    377  CG  PRO A  56     -26.443   9.216   2.771  1.00 21.89           C  
ATOM    378  CD  PRO A  56     -26.227   8.534   4.112  1.00 22.54           C  
ATOM    379  N   PRO A  57     -26.199   5.814   0.427  1.00 21.38           N  
ATOM    380  CA  PRO A  57     -25.197   5.218  -0.436  1.00 21.97           C  
ATOM    381  C   PRO A  57     -24.224   6.253  -1.022  1.00 22.58           C  
ATOM    382  O   PRO A  57     -23.050   5.948  -1.128  1.00 22.37           O  
ATOM    383  CB  PRO A  57     -26.006   4.528  -1.529  1.00 22.01           C  
ATOM    384  CG  PRO A  57     -27.361   5.140  -1.486  1.00 22.80           C  
ATOM    385  CD  PRO A  57     -27.576   5.596  -0.082  1.00 22.19           C  
ATOM    386  N   LEU A  58     -24.708   7.455  -1.325  1.00 22.98           N  
ATOM    387  CA  LEU A  58     -23.846   8.564  -1.752  1.00 23.92           C  
ATOM    388  C   LEU A  58     -23.882   9.668  -0.713  1.00 23.70           C  
ATOM    389  O   LEU A  58     -24.954   9.987  -0.233  1.00 24.82           O  
ATOM    390  CB  LEU A  58     -24.283   9.092  -3.117  1.00 24.69           C  
ATOM    391  CG  LEU A  58     -24.349   8.049  -4.230  1.00 25.09           C  
ATOM    392  CD1 LEU A  58     -24.840   8.718  -5.509  1.00 27.01           C  
ATOM    393  CD2 LEU A  58     -23.023   7.346  -4.475  1.00 25.95           C  
ATOM    394  N   PRO A  59     -22.740  10.279  -0.371  1.00 23.59           N  
ATOM    395  CA  PRO A  59     -21.456  10.085  -1.071  1.00 23.39           C  
ATOM    396  C   PRO A  59     -20.731   8.791  -0.659  1.00 22.56           C  
ATOM    397  O   PRO A  59     -20.977   8.246   0.426  1.00 21.63           O  
ATOM    398  CB  PRO A  59     -20.656  11.312  -0.637  1.00 24.12           C  
ATOM    399  CG  PRO A  59     -21.181  11.593   0.733  1.00 24.62           C  
ATOM    400  CD  PRO A  59     -22.658  11.398   0.581  1.00 23.78           C  
ATOM    401  N   GLU A  60     -19.872   8.297  -1.543  1.00 20.16           N  
ATOM    402  CA  GLU A  60     -19.098   7.110  -1.299  1.00 20.72           C  
ATOM    403  C   GLU A  60     -17.999   7.355  -0.268  1.00 19.85           C  
ATOM    404  O   GLU A  60     -17.653   8.485   0.018  1.00 19.14           O  
ATOM    405  CB  GLU A  60     -18.518   6.560  -2.587  1.00 21.51           C  
ATOM    406  CG  GLU A  60     -19.572   5.945  -3.517  1.00 23.70           C  
ATOM    407  CD  GLU A  60     -18.933   5.273  -4.701  1.00 26.00           C  
ATOM    408  OE1 GLU A  60     -18.376   6.009  -5.528  1.00 28.61           O  
ATOM    409  OE2 GLU A  60     -18.935   4.039  -4.779  1.00 27.83           O1-
ATOM    410  N   LEU A  61     -17.525   6.262   0.314  1.00 19.39           N  
ATOM    411  CA  LEU A  61     -16.452   6.262   1.313  1.00 20.31           C  
ATOM    412  C   LEU A  61     -15.213   5.648   0.720  1.00 19.78           C  
ATOM    413  O   LEU A  61     -15.313   4.806  -0.170  1.00 22.22           O  
ATOM    414  CB  LEU A  61     -16.853   5.399   2.527  1.00 20.41           C  
ATOM    415  CG  LEU A  61     -18.202   5.704   3.168  1.00 22.03           C  
ATOM    416  CD1 LEU A  61     -18.305   4.918   4.486  1.00 23.70           C  
ATOM    417  CD2 LEU A  61     -18.362   7.185   3.403  1.00 22.37           C  
ATOM    418  N   ARG A  62     -14.053   6.043   1.235  1.00 20.15           N  
ATOM    419  CA  ARG A  62     -12.786   5.533   0.735  1.00 20.97           C  
ATOM    420  C   ARG A  62     -12.319   4.371   1.586  1.00 19.50           C  
ATOM    421  O   ARG A  62     -12.280   4.484   2.811  1.00 17.86           O  
ATOM    422  CB  ARG A  62     -11.744   6.644   0.724  1.00 22.67           C  
ATOM    423  CG  ARG A  62     -12.214   7.885  -0.042  1.00 24.54           C  
ATOM    424  CD  ARG A  62     -11.054   8.815  -0.361  1.00 25.41           C  
ATOM    425  NE  ARG A  62     -10.323   8.339  -1.531  1.00 24.19           N  
ATOM    426  CZ  ARG A  62     -10.723   8.494  -2.783  1.00 24.47           C  
ATOM    427  NH1 ARG A  62     -11.848   9.140  -3.065  1.00 25.23           N  
ATOM    428  NH2 ARG A  62      -9.976   8.012  -3.770  1.00 24.57           N1+
ATOM    429  N   LEU A  63     -11.988   3.267   0.918  1.00 19.24           N  
ATOM    430  CA  LEU A  63     -11.497   2.035   1.522  1.00 19.37           C  
ATOM    431  C   LEU A  63     -10.083   1.776   1.025  1.00 19.79           C  
ATOM    432  O   LEU A  63      -9.869   1.650  -0.178  1.00 20.64           O  
ATOM    433  CB  LEU A  63     -12.396   0.881   1.099  1.00 18.59           C  
ATOM    434  CG  LEU A  63     -12.139  -0.495   1.714  1.00 19.20           C  
ATOM    435  CD1 LEU A  63     -12.494  -0.504   3.209  1.00 19.20           C  
ATOM    436  CD2 LEU A  63     -12.930  -1.533   0.962  1.00 19.24           C  
ATOM    437  N   ARG A  64      -9.132   1.684   1.942  1.00 19.49           N  
ATOM    438  CA  ARG A  64      -7.717   1.688   1.581  1.00 22.28           C  
ATOM    439  C   ARG A  64      -6.971   0.498   2.174  1.00 20.67           C  
ATOM    440  O   ARG A  64      -7.152   0.189   3.355  1.00 19.54           O  
ATOM    441  CB  ARG A  64      -7.103   2.987   2.078  1.00 24.65           C  
ATOM    442  CG  ARG A  64      -5.637   3.143   1.732  1.00 28.32           C  
ATOM    443  CD  ARG A  64      -5.119   4.526   2.077  1.00 33.53           C  
ATOM    444  NE  ARG A  64      -3.931   4.760   1.259  1.00 40.24           N  
ATOM    445  CZ  ARG A  64      -2.666   4.606   1.629  1.00 45.93           C  
ATOM    446  NH1 ARG A  64      -2.333   4.265   2.873  1.00 50.27           N  
ATOM    447  NH2 ARG A  64      -1.705   4.826   0.726  1.00 45.76           N1+
ATOM    448  N   ASN A  65      -6.143  -0.143   1.341  1.00 19.86           N  
ATOM    449  CA  ASN A  65      -5.110  -1.051   1.805  1.00 19.92           C  
ATOM    450  C   ASN A  65      -3.898  -0.205   2.132  1.00 20.45           C  
ATOM    451  O   ASN A  65      -3.198   0.268   1.228  1.00 21.12           O  
ATOM    452  CB  ASN A  65      -4.794  -2.107   0.753  1.00 20.77           C  
ATOM    453  CG  ASN A  65      -3.624  -3.013   1.138  1.00 20.22           C  
ATOM    454  ND2 ASN A  65      -3.413  -4.042   0.348  1.00 21.14           N  
ATOM    455  OD1 ASN A  65      -2.927  -2.789   2.135  1.00 21.66           O  
ATOM    456  N   ASN A  66      -3.656   0.010   3.412  1.00 20.47           N  
ATOM    457  CA  ASN A  66      -2.534   0.859   3.816  1.00 21.73           C  
ATOM    458  C   ASN A  66      -1.263   0.083   4.128  1.00 22.38           C  
ATOM    459  O   ASN A  66      -0.334   0.643   4.692  1.00 24.66           O  
ATOM    460  CB  ASN A  66      -2.915   1.820   4.948  1.00 22.16           C  
ATOM    461  CG  ASN A  66      -3.374   1.112   6.223  1.00 22.91           C  
ATOM    462  ND2 ASN A  66      -4.314   1.743   6.937  1.00 24.37           N  
ATOM    463  OD1 ASN A  66      -2.917   0.019   6.547  1.00 21.34           O  
ATOM    464  N   GLY A  67      -1.214  -1.190   3.758  1.00 23.87           N  
ATOM    465  CA  GLY A  67      -0.051  -2.016   4.023  1.00 24.12           C  
ATOM    466  C   GLY A  67      -0.080  -2.725   5.365  1.00 24.58           C  
ATOM    467  O   GLY A  67       0.547  -3.771   5.497  1.00 27.01           O  
ATOM    468  N   HIS A  68      -0.783  -2.173   6.352  1.00 24.69           N  
ATOM    469  CA  HIS A  68      -0.954  -2.839   7.672  1.00 25.77           C  
ATOM    470  C   HIS A  68      -2.394  -3.147   8.094  1.00 23.83           C  
ATOM    471  O   HIS A  68      -2.600  -3.836   9.087  1.00 21.72           O  
ATOM    472  CB  HIS A  68      -0.261  -2.049   8.770  1.00 27.98           C  
ATOM    473  CG  HIS A  68      -0.615  -0.605   8.799  1.00 31.53           C  
ATOM    474  CD2 HIS A  68       0.122   0.348   8.132  1.00 34.88           C  
ATOM    475  ND1 HIS A  68      -1.611   0.059   9.424  1.00 36.19           N  
ATOM    476  CE1 HIS A  68      -1.460   1.394   9.121  1.00 37.09           C  
ATOM    477  NE2 HIS A  68      -0.410   1.539   8.333  1.00 39.48           N  
ATOM    478  N   SER A  69      -3.376  -2.646   7.355  1.00 22.22           N  
ATOM    479  CA  SER A  69      -4.761  -3.001   7.569  1.00 20.34           C  
ATOM    480  C   SER A  69      -5.546  -2.611   6.327  1.00 19.41           C  
ATOM    481  O   SER A  69      -4.974  -2.074   5.361  1.00 19.44           O  
ATOM    482  CB  SER A  69      -5.338  -2.299   8.803  1.00 19.95           C  
ATOM    483  OG  SER A  69      -6.637  -2.800   9.126  1.00 21.17           O  
ATOM    484  N   VAL A  70      -6.837  -2.932   6.342  1.00 17.61           N  
ATOM    485  CA  VAL A  70      -7.798  -2.340   5.396  1.00 17.14           C  
ATOM    486  C   VAL A  70      -8.581  -1.318   6.228  1.00 17.13           C  
ATOM    487  O   VAL A  70      -9.139  -1.648   7.275  1.00 16.95           O  
ATOM    488  CB  VAL A  70      -8.680  -3.380   4.672  1.00 17.35           C  
ATOM    489  CG1 VAL A  70      -9.428  -4.304   5.630  1.00 16.67           C  
ATOM    490  CG2 VAL A  70      -9.665  -2.690   3.749  1.00 16.96           C  
ATOM    491  N   GLN A  71      -8.602  -0.070   5.785  1.00 16.56           N  
ATOM    492  CA  GLN A  71      -9.199   1.017   6.551  1.00 16.68           C  
ATOM    493  C   GLN A  71     -10.287   1.739   5.739  1.00 17.23           C  
ATOM    494  O   GLN A  71     -10.073   2.107   4.600  1.00 17.18           O  
ATOM    495  CB  GLN A  71      -8.123   1.980   7.032  1.00 17.75           C  
ATOM    496  CG  GLN A  71      -8.642   3.204   7.794  1.00 18.57           C  
ATOM    497  CD  GLN A  71      -7.574   3.980   8.553  1.00 20.02           C  
ATOM    498  NE2 GLN A  71      -7.628   5.199   8.651  1.00 21.80           N  
ATOM    499  OE1 GLN A  71      -6.674   3.279   9.172  1.00 22.90           O  
ATOM    500  N   LEU A  72     -11.447   1.925   6.360  1.00 16.39           N  
ATOM    501  CA  LEU A  72     -12.560   2.635   5.770  1.00 16.58           C  
ATOM    502  C   LEU A  72     -12.608   3.997   6.448  1.00 16.84           C  
ATOM    503  O   LEU A  72     -12.707   4.104   7.699  1.00 15.57           O  
ATOM    504  CB  LEU A  72     -13.876   1.887   6.009  1.00 16.64           C  
ATOM    505  CG  LEU A  72     -15.130   2.519   5.424  1.00 17.14           C  
ATOM    506  CD1 LEU A  72     -15.149   2.396   3.909  1.00 17.13           C  
ATOM    507  CD2 LEU A  72     -16.356   1.851   6.045  1.00 17.35           C  
ATOM    508  N   THR A  73     -12.523   5.043   5.636  1.00 16.29           N  
ATOM    509  CA  THR A  73     -12.632   6.424   6.120  1.00 17.27           C  
ATOM    510  C   THR A  73     -14.101   6.753   6.299  1.00 18.33           C  
ATOM    511  O   THR A  73     -14.905   6.577   5.377  1.00 18.59           O  
ATOM    512  CB  THR A  73     -11.989   7.427   5.117  1.00 19.21           C  
ATOM    513  CG2 THR A  73     -12.184   8.860   5.540  1.00 20.38           C  
ATOM    514  OG1 THR A  73     -10.592   7.150   5.010  1.00 19.82           O  
ATOM    515  N   LEU A  74     -14.459   7.227   7.483  1.00 18.19           N  
ATOM    516  CA  LEU A  74     -15.842   7.554   7.778  1.00 18.38           C  
ATOM    517  C   LEU A  74     -16.102   9.033   7.538  1.00 17.88           C  
ATOM    518  O   LEU A  74     -15.243   9.843   7.802  1.00 19.47           O  
ATOM    519  CB  LEU A  74     -16.177   7.158   9.228  1.00 17.38           C  
ATOM    520  CG  LEU A  74     -16.089   5.640   9.367  1.00 17.39           C  
ATOM    521  CD1 LEU A  74     -16.207   5.212  10.821  1.00 18.43           C  
ATOM    522  CD2 LEU A  74     -17.141   4.959   8.498  1.00 17.91           C  
ATOM    523  N   PRO A  75     -17.311   9.392   7.075  1.00 19.80           N  
ATOM    524  CA  PRO A  75     -17.625  10.786   6.790  1.00 20.77           C  
ATOM    525  C   PRO A  75     -17.906  11.579   8.052  1.00 21.68           C  
ATOM    526  O   PRO A  75     -18.074  10.993   9.116  1.00 21.15           O  
ATOM    527  CB  PRO A  75     -18.902  10.679   5.924  1.00 21.15           C  
ATOM    528  CG  PRO A  75     -19.581   9.470   6.458  1.00 21.12           C  
ATOM    529  CD  PRO A  75     -18.479   8.518   6.857  1.00 20.36           C  
ATOM    530  N   PRO A  76     -17.999  12.910   7.940  1.00 24.53           N  
ATOM    531  CA  PRO A  76     -18.474  13.670   9.087  1.00 25.02           C  
ATOM    532  C   PRO A  76     -19.890  13.268   9.516  1.00 23.39           C  
ATOM    533  O   PRO A  76     -20.673  12.726   8.712  1.00 24.70           O  
ATOM    534  CB  PRO A  76     -18.446  15.130   8.582  1.00 26.63           C  
ATOM    535  CG  PRO A  76     -17.507  15.117   7.419  1.00 26.16           C  
ATOM    536  CD  PRO A  76     -17.709  13.788   6.780  1.00 25.18           C  
ATOM    537  N   GLY A  77     -20.178  13.486  10.787  1.00 21.67           N  
ATOM    538  CA  GLY A  77     -21.521  13.347  11.333  1.00 22.61           C  
ATOM    539  C   GLY A  77     -21.851  12.031  12.010  1.00 22.63           C  
ATOM    540  O   GLY A  77     -23.035  11.751  12.219  1.00 21.57           O  
ATOM    541  N   LEU A  78     -20.846  11.206  12.315  1.00 20.77           N  
ATOM    542  CA  LEU A  78     -21.071   9.940  13.021  1.00 20.00           C  
ATOM    543  C   LEU A  78     -20.756  10.239  14.476  1.00 20.93           C  
ATOM    544  O   LEU A  78     -19.604  10.501  14.817  1.00 20.38           O  
ATOM    545  CB  LEU A  78     -20.216   8.785  12.459  1.00 20.28           C  
ATOM    546  CG  LEU A  78     -20.852   8.063  11.273  1.00 20.14           C  
ATOM    547  CD1 LEU A  78     -20.904   8.963  10.051  1.00 21.83           C  
ATOM    548  CD2 LEU A  78     -20.110   6.779  10.966  1.00 20.41           C  
ATOM    549  N   GLU A  79     -21.790  10.297  15.317  1.00 20.67           N  
ATOM    550  CA  GLU A  79     -21.621  10.662  16.724  1.00 24.39           C  
ATOM    551  C   GLU A  79     -21.726   9.417  17.590  1.00 22.72           C  
ATOM    552  O   GLU A  79     -22.513   8.518  17.317  1.00 19.90           O  
ATOM    553  CB  GLU A  79     -22.624  11.718  17.132  1.00 28.55           C  
ATOM    554  CG  GLU A  79     -22.419  13.031  16.390  1.00 34.53           C  
ATOM    555  CD  GLU A  79     -23.599  13.982  16.506  1.00 40.89           C  
ATOM    556  OE1 GLU A  79     -24.750  13.516  16.566  1.00 46.80           O  
ATOM    557  OE2 GLU A  79     -23.384  15.207  16.512  1.00 49.18           O1-
ATOM    558  N   MET A  80     -20.823   9.326  18.557  1.00 20.67           N  
ATOM    559  CA  MET A  80     -20.782   8.241  19.491  1.00 20.41           C  
ATOM    560  C   MET A  80     -20.625   8.801  20.893  1.00 20.58           C  
ATOM    561  O   MET A  80     -19.756   9.657  21.122  1.00 20.02           O  
ATOM    562  CB  MET A  80     -19.623   7.301  19.152  1.00 20.81           C  
ATOM    563  CG  MET A  80     -19.629   6.026  19.965  1.00 21.34           C  
ATOM    564  SD  MET A  80     -18.821   6.124  21.554  1.00 21.00           S  
ATOM    565  CE  MET A  80     -17.099   6.286  21.053  1.00 22.01           C  
ATOM    566  N   ALA A  81     -21.418   8.274  21.841  1.00 20.34           N  
ATOM    567  CA  ALA A  81     -21.297   8.668  23.246  1.00 21.89           C  
ATOM    568  C   ALA A  81     -21.018   7.456  24.105  1.00 22.33           C  
ATOM    569  O   ALA A  81     -21.713   6.437  24.023  1.00 23.28           O  
ATOM    570  CB  ALA A  81     -22.548   9.428  23.694  1.00 22.36           C  
ATOM    571  N   LEU A  82     -19.965   7.531  24.918  1.00 21.53           N  
ATOM    572  CA  LEU A  82     -19.669   6.475  25.900  1.00 21.16           C  
ATOM    573  C   LEU A  82     -20.542   6.586  27.148  1.00 21.80           C  
ATOM    574  O   LEU A  82     -20.553   5.683  27.980  1.00 24.95           O  
ATOM    575  CB  LEU A  82     -18.203   6.532  26.339  1.00 20.54           C  
ATOM    576  CG  LEU A  82     -17.194   6.249  25.242  1.00 20.30           C  
ATOM    577  CD1 LEU A  82     -15.790   6.431  25.804  1.00 20.64           C  
ATOM    578  CD2 LEU A  82     -17.386   4.840  24.698  1.00 21.38           C  
ATOM    579  N   GLY A  83     -21.215   7.709  27.265  1.00 21.56           N  
ATOM    580  CA  GLY A  83     -22.087   7.997  28.373  1.00 23.07           C  
ATOM    581  C   GLY A  83     -22.407   9.460  28.309  1.00 21.25           C  
ATOM    582  O   GLY A  83     -21.850  10.185  27.453  1.00 20.94           O  
ATOM    583  N   PRO A  84     -23.273   9.941  29.218  1.00 22.67           N  
ATOM    584  CA  PRO A  84     -23.636  11.351  29.265  1.00 23.07           C  
ATOM    585  C   PRO A  84     -22.418  12.281  29.439  1.00 24.96           C  
ATOM    586  O   PRO A  84     -21.646  12.094  30.361  1.00 24.02           O  
ATOM    587  CB  PRO A  84     -24.534  11.430  30.508  1.00 23.19           C  
ATOM    588  CG  PRO A  84     -25.159  10.098  30.558  1.00 23.76           C  
ATOM    589  CD  PRO A  84     -24.068   9.143  30.179  1.00 23.44           C  
ATOM    590  N   GLY A  85     -22.245  13.230  28.532  1.00 25.70           N  
ATOM    591  CA  GLY A  85     -21.063  14.096  28.547  1.00 27.79           C  
ATOM    592  C   GLY A  85     -19.731  13.482  28.069  1.00 28.34           C  
ATOM    593  O   GLY A  85     -18.680  14.080  28.283  1.00 28.69           O  
ATOM    594  N   ARG A  86     -19.764  12.299  27.458  1.00 24.23           N  
ATOM    595  CA  ARG A  86     -18.569  11.597  26.967  1.00 23.19           C  
ATOM    596  C   ARG A  86     -18.737  11.403  25.445  1.00 19.96           C  
ATOM    597  O   ARG A  86     -18.968  10.316  24.968  1.00 18.96           O  
ATOM    598  CB  ARG A  86     -18.381  10.266  27.688  1.00 23.70           C  
ATOM    599  CG  ARG A  86     -18.118  10.379  29.195  1.00 25.87           C  
ATOM    600  CD  ARG A  86     -18.109   9.016  29.897  1.00 27.43           C  
ATOM    601  NE  ARG A  86     -16.916   8.241  29.568  1.00 26.29           N  
ATOM    602  CZ  ARG A  86     -16.783   6.916  29.641  1.00 29.08           C  
ATOM    603  NH1 ARG A  86     -17.767   6.105  30.069  1.00 29.37           N  
ATOM    604  NH2 ARG A  86     -15.615   6.385  29.287  1.00 29.01           N1+
ATOM    605  N   GLU A  87     -18.580  12.482  24.693  1.00 19.17           N  
ATOM    606  CA  GLU A  87     -19.002  12.503  23.290  1.00 20.75           C  
ATOM    607  C   GLU A  87     -17.866  12.544  22.307  1.00 19.32           C  
ATOM    608  O   GLU A  87     -16.860  13.254  22.515  1.00 18.19           O  
ATOM    609  CB  GLU A  87     -19.903  13.690  23.082  1.00 24.25           C  
ATOM    610  CG  GLU A  87     -21.164  13.522  23.913  1.00 28.24           C  
ATOM    611  CD  GLU A  87     -22.148  14.611  23.700  1.00 32.30           C  
ATOM    612  OE1 GLU A  87     -21.792  15.604  23.047  1.00 34.53           O  
ATOM    613  OE2 GLU A  87     -23.270  14.481  24.232  1.00 36.38           O1-
ATOM    614  N   TYR A  88     -18.045  11.770  21.242  1.00 17.97           N  
ATOM    615  CA  TYR A  88     -17.021  11.478  20.236  1.00 17.00           C  
ATOM    616  C   TYR A  88     -17.587  11.573  18.830  1.00 18.50           C  
ATOM    617  O   TYR A  88     -18.822  11.539  18.644  1.00 19.03           O  
ATOM    618  CB  TYR A  88     -16.427  10.073  20.486  1.00 16.37           C  
ATOM    619  CG  TYR A  88     -15.643  10.028  21.742  1.00 16.18           C  
ATOM    620  CD1 TYR A  88     -16.280   9.853  22.975  1.00 16.63           C  
ATOM    621  CD2 TYR A  88     -14.255  10.189  21.738  1.00 15.76           C  
ATOM    622  CE1 TYR A  88     -15.563   9.876  24.145  1.00 17.03           C  
ATOM    623  CE2 TYR A  88     -13.529  10.172  22.916  1.00 16.62           C  
ATOM    624  CZ  TYR A  88     -14.193  10.029  24.124  1.00 16.38           C  
ATOM    625  OH  TYR A  88     -13.521  10.048  25.324  1.00 16.39           O  
ATOM    626  N   ARG A  89     -16.689  11.718  17.845  1.00 19.06           N  
ATOM    627  CA  ARG A  89     -17.014  11.604  16.423  1.00 20.40           C  
ATOM    628  C   ARG A  89     -16.168  10.508  15.794  1.00 17.94           C  
ATOM    629  O   ARG A  89     -14.964  10.440  16.040  1.00 17.09           O  
ATOM    630  CB  ARG A  89     -16.693  12.894  15.676  1.00 26.09           C  
ATOM    631  CG  ARG A  89     -17.424  14.105  16.185  1.00 32.49           C  
ATOM    632  CD  ARG A  89     -16.936  15.375  15.499  1.00 38.60           C  
ATOM    633  NE  ARG A  89     -17.167  16.561  16.344  1.00 43.35           N  
ATOM    634  CZ  ARG A  89     -18.363  17.083  16.623  1.00 43.04           C  
ATOM    635  NH1 ARG A  89     -19.487  16.552  16.132  1.00 43.91           N  
ATOM    636  NH2 ARG A  89     -18.433  18.169  17.387  1.00 45.38           N1+
ATOM    637  N   ALA A  90     -16.782   9.670  14.977  1.00 17.53           N  
ATOM    638  CA  ALA A  90     -16.083   8.569  14.350  1.00 17.78           C  
ATOM    639  C   ALA A  90     -15.219   9.103  13.196  1.00 18.90           C  
ATOM    640  O   ALA A  90     -15.654   9.988  12.447  1.00 19.06           O  
ATOM    641  CB  ALA A  90     -17.058   7.536  13.845  1.00 18.75           C  
ATOM    642  N   LEU A  91     -14.001   8.582  13.102  1.00 18.62           N  
ATOM    643  CA  LEU A  91     -13.035   8.953  12.047  1.00 19.11           C  
ATOM    644  C   LEU A  91     -12.869   7.871  11.005  1.00 17.77           C  
ATOM    645  O   LEU A  91     -12.795   8.160   9.808  1.00 17.47           O  
ATOM    646  CB  LEU A  91     -11.666   9.206  12.653  1.00 20.41           C  
ATOM    647  CG  LEU A  91     -11.575  10.234  13.776  1.00 23.21           C  
ATOM    648  CD1 LEU A  91     -10.224  10.117  14.466  1.00 23.85           C  
ATOM    649  CD2 LEU A  91     -11.836  11.642  13.260  1.00 24.17           C  
ATOM    650  N   GLN A  92     -12.760   6.625  11.451  1.00 15.73           N  
ATOM    651  CA  GLN A  92     -12.393   5.535  10.554  1.00 15.72           C  
ATOM    652  C   GLN A  92     -12.580   4.237  11.261  1.00 15.93           C  
ATOM    653  O   GLN A  92     -12.690   4.223  12.518  1.00 16.89           O  
ATOM    654  CB  GLN A  92     -10.925   5.645  10.092  1.00 16.01           C  
ATOM    655  CG  GLN A  92      -9.893   5.779  11.216  1.00 15.86           C  
ATOM    656  CD  GLN A  92      -9.131   4.492  11.537  1.00 16.87           C  
ATOM    657  NE2 GLN A  92      -7.933   4.649  12.152  1.00 18.32           N  
ATOM    658  OE1 GLN A  92      -9.585   3.383  11.250  1.00 15.96           O  
ATOM    659  N   LEU A  93     -12.623   3.166  10.483  1.00 15.74           N  
ATOM    660  CA  LEU A  93     -12.595   1.809  11.028  1.00 15.91           C  
ATOM    661  C   LEU A  93     -11.635   0.954  10.219  1.00 16.88           C  
ATOM    662  O   LEU A  93     -11.342   1.237   9.031  1.00 16.38           O  
ATOM    663  CB  LEU A  93     -14.020   1.210  11.074  1.00 15.61           C  
ATOM    664  CG  LEU A  93     -14.801   0.951   9.780  1.00 15.02           C  
ATOM    665  CD1 LEU A  93     -14.422  -0.349   9.096  1.00 14.57           C  
ATOM    666  CD2 LEU A  93     -16.320   0.972  10.067  1.00 15.10           C  
ATOM    667  N   HIS A  94     -11.099  -0.078  10.866  1.00 16.36           N  
ATOM    668  CA  HIS A  94     -10.213  -1.004  10.208  1.00 16.35           C  
ATOM    669  C   HIS A  94     -10.213  -2.344  10.925  1.00 16.65           C  
ATOM    670  O   HIS A  94     -10.839  -2.487  11.991  1.00 16.58           O  
ATOM    671  CB  HIS A  94      -8.799  -0.389  10.178  1.00 17.00           C  
ATOM    672  CG  HIS A  94      -8.252  -0.173  11.536  1.00 15.98           C  
ATOM    673  CD2 HIS A  94      -7.668  -1.036  12.396  1.00 15.93           C  
ATOM    674  ND1 HIS A  94      -8.475   0.989  12.244  1.00 15.65           N  
ATOM    675  CE1 HIS A  94      -7.988   0.860  13.458  1.00 15.54           C  
ATOM    676  NE2 HIS A  94      -7.479  -0.353  13.566  1.00 16.58           N  
ATOM    677  N   LEU A  95      -9.481  -3.291  10.368  1.00 17.58           N  
ATOM    678  CA  LEU A  95      -9.517  -4.666  10.809  1.00 19.63           C  
ATOM    679  C   LEU A  95      -8.131  -5.238  11.160  1.00 19.23           C  
ATOM    680  O   LEU A  95      -7.096  -4.793  10.636  1.00 18.82           O  
ATOM    681  CB  LEU A  95     -10.201  -5.539   9.741  1.00 19.50           C  
ATOM    682  CG  LEU A  95     -11.601  -5.081   9.298  1.00 20.89           C  
ATOM    683  CD1 LEU A  95     -12.097  -5.885   8.118  1.00 21.98           C  
ATOM    684  CD2 LEU A  95     -12.581  -5.188  10.441  1.00 22.52           C  
ATOM    685  N   HIS A  96      -8.126  -6.201  12.083  1.00 17.99           N  
ATOM    686  CA  HIS A  96      -6.943  -7.012  12.369  1.00 18.75           C  
ATOM    687  C   HIS A  96      -7.344  -8.485  12.264  1.00 19.39           C  
ATOM    688  O   HIS A  96      -8.404  -8.872  12.744  1.00 18.50           O  
ATOM    689  CB  HIS A  96      -6.398  -6.732  13.778  1.00 17.97           C  
ATOM    690  CG  HIS A  96      -6.078  -5.295  14.043  1.00 17.39           C  
ATOM    691  CD2 HIS A  96      -6.862  -4.260  14.417  1.00 17.85           C  
ATOM    692  ND1 HIS A  96      -4.805  -4.784  13.919  1.00 17.25           N  
ATOM    693  CE1 HIS A  96      -4.817  -3.500  14.210  1.00 17.12           C  
ATOM    694  NE2 HIS A  96      -6.050  -3.159  14.530  1.00 16.01           N  
ATOM    695  N   TRP A  97      -6.474  -9.289  11.676  1.00 20.93           N  
ATOM    696  CA  TRP A  97      -6.802 -10.658  11.341  1.00 20.55           C  
ATOM    697  C   TRP A  97      -5.566 -11.536  11.335  1.00 21.57           C  
ATOM    698  O   TRP A  97      -4.443 -11.060  11.492  1.00 22.72           O  
ATOM    699  CB  TRP A  97      -7.495 -10.694   9.983  1.00 19.94           C  
ATOM    700  CG  TRP A  97      -6.659 -10.186   8.824  1.00 19.71           C  
ATOM    701  CD1 TRP A  97      -5.785 -10.899   8.076  1.00 21.04           C  
ATOM    702  CD2 TRP A  97      -6.689  -8.859   8.250  1.00 20.19           C  
ATOM    703  CE2 TRP A  97      -5.776  -8.844   7.171  1.00 20.27           C  
ATOM    704  CE3 TRP A  97      -7.376  -7.683   8.564  1.00 19.72           C  
ATOM    705  NE1 TRP A  97      -5.237 -10.099   7.074  1.00 21.02           N  
ATOM    706  CZ2 TRP A  97      -5.558  -7.706   6.391  1.00 20.48           C  
ATOM    707  CZ3 TRP A  97      -7.144  -6.546   7.782  1.00 19.28           C  
ATOM    708  CH2 TRP A  97      -6.237  -6.566   6.725  1.00 19.75           C  
ATOM    709  N   GLY A  98      -5.779 -12.835  11.166  1.00 24.80           N  
ATOM    710  CA  GLY A  98      -4.686 -13.806  11.256  1.00 25.57           C  
ATOM    711  C   GLY A  98      -4.283 -14.356   9.901  1.00 29.22           C  
ATOM    712  O   GLY A  98      -3.828 -13.612   9.011  1.00 26.78           O  
ATOM    713  N   ALA A  99      -4.423 -15.669   9.753  1.00 29.21           N  
ATOM    714  CA  ALA A  99      -4.091 -16.368   8.515  1.00 31.75           C  
ATOM    715  C   ALA A  99      -4.743 -17.761   8.546  1.00 34.41           C  
ATOM    716  O   ALA A  99      -5.440 -18.096   9.515  1.00 35.41           O  
ATOM    717  CB  ALA A  99      -2.576 -16.466   8.359  1.00 31.22           C  
ATOM    718  N   ALA A 100      -4.557 -18.558   7.497  1.00 36.05           N  
ATOM    719  CA  ALA A 100      -5.187 -19.896   7.422  1.00 37.74           C  
ATOM    720  C   ALA A 100      -4.985 -20.685   8.723  1.00 38.33           C  
ATOM    721  O   ALA A 100      -3.847 -20.939   9.138  1.00 38.48           O  
ATOM    722  CB  ALA A 100      -4.630 -20.677   6.243  1.00 39.76           C  
ATOM    723  N   GLY A 101      -6.091 -20.997   9.396  1.00 38.03           N  
ATOM    724  CA  GLY A 101      -6.066 -21.691  10.681  1.00 40.71           C  
ATOM    725  C   GLY A 101      -5.258 -21.021  11.783  1.00 42.11           C  
ATOM    726  O   GLY A 101      -4.717 -21.711  12.644  1.00 43.28           O  
ATOM    727  N   ARG A 102      -5.150 -19.688  11.752  1.00 38.11           N  
ATOM    728  CA  ARG A 102      -4.467 -18.934  12.813  1.00 36.94           C  
ATOM    729  C   ARG A 102      -5.293 -17.681  13.100  1.00 33.91           C  
ATOM    730  O   ARG A 102      -5.525 -16.870  12.198  1.00 33.12           O  
ATOM    731  CB  ARG A 102      -3.046 -18.561  12.421  1.00 38.24           C  
ATOM    732  CG  ARG A 102      -2.108 -19.758  12.287  1.00 42.75           C  
ATOM    733  CD  ARG A 102      -0.765 -19.378  11.691  1.00 45.55           C  
ATOM    734  NE  ARG A 102       0.075 -18.658  12.651  1.00 51.33           N  
ATOM    735  CZ  ARG A 102       1.326 -18.246  12.423  1.00 53.90           C  
ATOM    736  NH1 ARG A 102       1.925 -18.468  11.246  1.00 55.46           N  
ATOM    737  NH2 ARG A 102       1.991 -17.599  13.382  1.00 55.07           N1+
ATOM    738  N   PRO A 103      -5.758 -17.528  14.340  1.00 31.26           N  
ATOM    739  CA  PRO A 103      -6.564 -16.352  14.656  1.00 30.20           C  
ATOM    740  C   PRO A 103      -5.693 -15.097  14.745  1.00 28.30           C  
ATOM    741  O   PRO A 103      -4.480 -15.197  14.912  1.00 28.63           O  
ATOM    742  CB  PRO A 103      -7.174 -16.705  16.005  1.00 30.63           C  
ATOM    743  CG  PRO A 103      -6.198 -17.631  16.634  1.00 30.75           C  
ATOM    744  CD  PRO A 103      -5.566 -18.404  15.516  1.00 31.98           C  
ATOM    745  N   GLY A 104      -6.308 -13.934  14.614  1.00 25.12           N  
ATOM    746  CA  GLY A 104      -5.553 -12.685  14.648  1.00 24.16           C  
ATOM    747  C   GLY A 104      -6.242 -11.514  15.287  1.00 22.64           C  
ATOM    748  O   GLY A 104      -5.902 -10.379  14.952  1.00 23.35           O  
ATOM    749  N   SER A 105      -7.150 -11.745  16.240  1.00 21.60           N  
ATOM    750  CA  SER A 105      -7.649 -10.640  17.063  1.00 21.09           C  
ATOM    751  C   SER A 105      -6.494 -10.025  17.876  1.00 22.42           C  
ATOM    752  O   SER A 105      -5.469 -10.676  18.090  1.00 22.86           O  
ATOM    753  CB  SER A 105      -8.827 -11.021  17.945  1.00 22.17           C  
ATOM    754  OG  SER A 105      -8.464 -11.780  19.076  1.00 23.21           O  
ATOM    755  N   GLU A 106      -6.645  -8.754  18.244  1.00 20.76           N  
ATOM    756  CA  GLU A 106      -5.648  -8.044  19.056  1.00 20.57           C  
ATOM    757  C   GLU A 106      -5.880  -8.350  20.526  1.00 21.68           C  
ATOM    758  O   GLU A 106      -4.959  -8.800  21.232  1.00 22.87           O  
ATOM    759  CB  GLU A 106      -5.756  -6.542  18.822  1.00 20.16           C  
ATOM    760  CG  GLU A 106      -5.437  -6.167  17.389  1.00 19.65           C  
ATOM    761  CD  GLU A 106      -4.514  -4.991  17.328  1.00 21.06           C  
ATOM    762  OE1 GLU A 106      -4.989  -3.855  17.480  1.00 19.44           O  
ATOM    763  OE2 GLU A 106      -3.308  -5.229  17.186  1.00 23.20           O1-
ATOM    764  N   HIS A 107      -7.090  -8.065  20.986  1.00 20.93           N  
ATOM    765  CA  HIS A 107      -7.502  -8.415  22.333  1.00 23.22           C  
ATOM    766  C   HIS A 107      -7.717  -9.924  22.411  1.00 25.03           C  
ATOM    767  O   HIS A 107      -8.021 -10.575  21.394  1.00 22.68           O  
ATOM    768  CB  HIS A 107      -8.738  -7.649  22.736  1.00 23.13           C  
ATOM    769  CG  HIS A 107      -8.459  -6.198  22.978  1.00 24.59           C  
ATOM    770  CD2 HIS A 107      -8.070  -5.538  24.096  1.00 25.32           C  
ATOM    771  ND1 HIS A 107      -8.471  -5.265  21.966  1.00 23.68           N  
ATOM    772  CE1 HIS A 107      -8.139  -4.083  22.458  1.00 24.68           C  
ATOM    773  NE2 HIS A 107      -7.894  -4.219  23.747  1.00 25.71           N  
ATOM    774  N   THR A 108      -7.466 -10.473  23.596  1.00 25.08           N  
ATOM    775  CA  THR A 108      -7.779 -11.872  23.895  1.00 26.05           C  
ATOM    776  C   THR A 108      -8.689 -11.905  25.125  1.00 26.99           C  
ATOM    777  O   THR A 108      -8.777 -10.922  25.887  1.00 29.24           O  
ATOM    778  CB  THR A 108      -6.492 -12.714  24.091  1.00 27.42           C  
ATOM    779  CG2 THR A 108      -5.672 -12.737  22.838  1.00 28.70           C  
ATOM    780  OG1 THR A 108      -5.681 -12.152  25.134  1.00 27.02           O  
ATOM    781  N   VAL A 109      -9.402 -13.016  25.315  1.00 28.06           N  
ATOM    782  CA  VAL A 109     -10.245 -13.223  26.491  1.00 30.74           C  
ATOM    783  C   VAL A 109      -9.800 -14.555  27.121  1.00 34.46           C  
ATOM    784  O   VAL A 109      -9.854 -15.599  26.467  1.00 31.42           O  
ATOM    785  CB  VAL A 109     -11.750 -13.252  26.145  1.00 31.25           C  
ATOM    786  CG1 VAL A 109     -12.600 -13.612  27.367  1.00 31.74           C  
ATOM    787  CG2 VAL A 109     -12.195 -11.917  25.554  1.00 31.53           C  
ATOM    788  N   GLU A 110      -9.303 -14.490  28.360  1.00 36.90           N  
ATOM    789  CA  GLU A 110      -8.681 -15.633  29.043  1.00 36.76           C  
ATOM    790  C   GLU A 110      -7.707 -16.375  28.131  1.00 35.50           C  
ATOM    791  O   GLU A 110      -7.683 -17.605  28.076  1.00 32.09           O  
ATOM    792  CB  GLU A 110      -9.748 -16.577  29.608  1.00 39.78           C  
ATOM    793  CG  GLU A 110     -10.751 -15.899  30.535  1.00 43.29           C  
ATOM    794  CD  GLU A 110     -11.841 -16.829  31.078  1.00 48.56           C  
ATOM    795  OE1 GLU A 110     -11.817 -18.040  30.781  1.00 57.55           O  
ATOM    796  OE2 GLU A 110     -12.745 -16.347  31.801  1.00 49.88           O1-
ATOM    797  N   GLY A 111      -6.907 -15.618  27.389  1.00 31.71           N  
ATOM    798  CA  GLY A 111      -5.932 -16.184  26.485  1.00 30.30           C  
ATOM    799  C   GLY A 111      -6.440 -16.610  25.117  1.00 28.49           C  
ATOM    800  O   GLY A 111      -5.626 -16.900  24.246  1.00 32.68           O  
ATOM    801  N   HIS A 112      -7.756 -16.666  24.929  1.00 27.92           N  
ATOM    802  CA  HIS A 112      -8.359 -17.040  23.650  1.00 27.92           C  
ATOM    803  C   HIS A 112      -8.225 -15.890  22.653  1.00 25.66           C  
ATOM    804  O   HIS A 112      -8.693 -14.793  22.917  1.00 25.33           O  
ATOM    805  CB  HIS A 112      -9.841 -17.367  23.825  1.00 29.24           C  
ATOM    806  CG  HIS A 112     -10.522 -17.810  22.563  1.00 30.82           C  
ATOM    807  CD2 HIS A 112     -10.242 -19.012  21.945  1.00 31.14           C  
ATOM    808  ND1 HIS A 112     -11.468 -17.207  21.800  1.00 32.45           N  
ATOM    809  CE1 HIS A 112     -11.738 -18.048  20.745  1.00 32.28           C  
ATOM    810  NE2 HIS A 112     -10.986 -19.129  20.858  1.00 31.66           N  
ATOM    811  N   ARG A 113      -7.569 -16.161  21.535  1.00 26.23           N  
ATOM    812  CA  ARG A 113      -7.501 -15.221  20.417  1.00 26.28           C  
ATOM    813  C   ARG A 113      -8.616 -15.553  19.418  1.00 25.96           C  
ATOM    814  O   ARG A 113      -8.789 -16.713  19.038  1.00 22.46           O  
ATOM    815  CB  ARG A 113      -6.148 -15.288  19.748  1.00 27.72           C  
ATOM    816  CG  ARG A 113      -5.843 -14.082  18.862  1.00 28.45           C  
ATOM    817  CD  ARG A 113      -4.458 -14.134  18.252  1.00 29.92           C  
ATOM    818  NE  ARG A 113      -3.386 -14.089  19.254  1.00 30.52           N  
ATOM    819  CZ  ARG A 113      -3.022 -13.005  19.930  1.00 32.11           C  
ATOM    820  NH1 ARG A 113      -3.626 -11.831  19.733  1.00 32.40           N  
ATOM    821  NH2 ARG A 113      -2.031 -13.083  20.812  1.00 30.58           N1+
ATOM    822  N   PHE A 114      -9.340 -14.525  18.978  1.00 24.49           N  
ATOM    823  CA  PHE A 114     -10.483 -14.694  18.077  1.00 23.82           C  
ATOM    824  C   PHE A 114     -10.005 -14.570  16.637  1.00 22.84           C  
ATOM    825  O   PHE A 114      -8.927 -14.045  16.395  1.00 21.68           O  
ATOM    826  CB  PHE A 114     -11.577 -13.676  18.391  1.00 23.21           C  
ATOM    827  CG  PHE A 114     -12.188 -13.845  19.758  1.00 25.27           C  
ATOM    828  CD1 PHE A 114     -11.520 -13.401  20.910  1.00 24.61           C  
ATOM    829  CD2 PHE A 114     -13.449 -14.424  19.895  1.00 25.76           C  
ATOM    830  CE1 PHE A 114     -12.103 -13.556  22.166  1.00 25.63           C  
ATOM    831  CE2 PHE A 114     -14.032 -14.580  21.146  1.00 26.63           C  
ATOM    832  CZ  PHE A 114     -13.355 -14.138  22.283  1.00 26.99           C  
ATOM    833  N   PRO A 115     -10.789 -15.077  15.665  1.00 22.52           N  
ATOM    834  CA  PRO A 115     -10.320 -14.998  14.274  1.00 21.74           C  
ATOM    835  C   PRO A 115      -9.889 -13.588  13.822  1.00 20.70           C  
ATOM    836  O   PRO A 115      -8.805 -13.441  13.237  1.00 21.54           O  
ATOM    837  CB  PRO A 115     -11.529 -15.518  13.463  1.00 21.56           C  
ATOM    838  CG  PRO A 115     -12.203 -16.479  14.402  1.00 23.02           C  
ATOM    839  CD  PRO A 115     -12.042 -15.867  15.778  1.00 22.98           C  
ATOM    840  N   ALA A 116     -10.703 -12.581  14.125  1.00 20.24           N  
ATOM    841  CA  ALA A 116     -10.391 -11.210  13.720  1.00 20.88           C  
ATOM    842  C   ALA A 116     -11.043 -10.183  14.620  1.00 19.94           C  
ATOM    843  O   ALA A 116     -11.775 -10.531  15.533  1.00 20.07           O  
ATOM    844  CB  ALA A 116     -10.752 -11.001  12.255  1.00 20.93           C  
ATOM    845  N   GLU A 117     -10.731  -8.909  14.391  1.00 19.85           N  
ATOM    846  CA  GLU A 117     -11.226  -7.840  15.224  1.00 18.55           C  
ATOM    847  C   GLU A 117     -11.431  -6.563  14.411  1.00 18.55           C  
ATOM    848  O   GLU A 117     -10.618  -6.217  13.564  1.00 19.00           O  
ATOM    849  CB  GLU A 117     -10.229  -7.610  16.381  1.00 19.44           C  
ATOM    850  CG  GLU A 117     -10.665  -6.637  17.467  1.00 19.64           C  
ATOM    851  CD  GLU A 117      -9.763  -6.655  18.722  1.00 21.35           C  
ATOM    852  OE1 GLU A 117      -9.196  -7.735  19.035  1.00 20.78           O  
ATOM    853  OE2 GLU A 117      -9.672  -5.595  19.415  1.00 18.54           O1-
ATOM    854  N   ILE A 118     -12.525  -5.878  14.701  1.00 18.40           N  
ATOM    855  CA  ILE A 118     -12.817  -4.577  14.140  1.00 17.55           C  
ATOM    856  C   ILE A 118     -12.568  -3.494  15.185  1.00 17.46           C  
ATOM    857  O   ILE A 118     -12.947  -3.640  16.352  1.00 17.44           O  
ATOM    858  CB  ILE A 118     -14.246  -4.468  13.546  1.00 17.74           C  
ATOM    859  CG1 ILE A 118     -14.457  -3.077  12.954  1.00 18.78           C  
ATOM    860  CG2 ILE A 118     -15.358  -4.716  14.578  1.00 18.50           C  
ATOM    861  CD1 ILE A 118     -15.708  -2.978  12.093  1.00 20.00           C  
ATOM    862  N   HIS A 119     -11.953  -2.405  14.734  1.00 16.68           N  
ATOM    863  CA  HIS A 119     -11.804  -1.182  15.522  1.00 16.66           C  
ATOM    864  C   HIS A 119     -12.425   0.003  14.832  1.00 15.71           C  
ATOM    865  O   HIS A 119     -12.081   0.270  13.688  1.00 15.28           O  
ATOM    866  CB  HIS A 119     -10.340  -0.865  15.712  1.00 15.70           C  
ATOM    867  CG  HIS A 119      -9.625  -1.851  16.546  1.00 16.51           C  
ATOM    868  CD2 HIS A 119     -10.074  -2.762  17.444  1.00 16.91           C  
ATOM    869  ND1 HIS A 119      -8.263  -1.984  16.511  1.00 16.62           N  
ATOM    870  CE1 HIS A 119      -7.896  -2.951  17.333  1.00 17.39           C  
ATOM    871  NE2 HIS A 119      -8.978  -3.423  17.928  1.00 16.50           N  
ATOM    872  N   VAL A 120     -13.284   0.726  15.532  1.00 15.33           N  
ATOM    873  CA  VAL A 120     -13.882   1.962  15.034  1.00 16.06           C  
ATOM    874  C   VAL A 120     -13.325   3.078  15.919  1.00 15.46           C  
ATOM    875  O   VAL A 120     -13.609   3.157  17.122  1.00 15.36           O  
ATOM    876  CB  VAL A 120     -15.419   1.932  15.097  1.00 17.20           C  
ATOM    877  CG1 VAL A 120     -15.995   3.198  14.487  1.00 16.77           C  
ATOM    878  CG2 VAL A 120     -15.966   0.694  14.386  1.00 18.13           C  
ATOM    879  N   VAL A 121     -12.530   3.954  15.306  1.00 15.03           N  
ATOM    880  CA  VAL A 121     -11.704   4.944  16.013  1.00 14.94           C  
ATOM    881  C   VAL A 121     -12.443   6.276  16.016  1.00 15.11           C  
ATOM    882  O   VAL A 121     -12.930   6.708  14.949  1.00 15.95           O  
ATOM    883  CB  VAL A 121     -10.337   5.087  15.292  1.00 15.39           C  
ATOM    884  CG1 VAL A 121      -9.396   6.015  16.057  1.00 16.90           C  
ATOM    885  CG2 VAL A 121      -9.705   3.708  15.109  1.00 15.55           C  
ATOM    886  N   HIS A 122     -12.491   6.918  17.176  1.00 13.51           N  
ATOM    887  CA  HIS A 122     -13.225   8.136  17.414  1.00 14.12           C  
ATOM    888  C   HIS A 122     -12.362   9.216  18.074  1.00 15.62           C  
ATOM    889  O   HIS A 122     -11.425   8.916  18.819  1.00 15.92           O  
ATOM    890  CB  HIS A 122     -14.436   7.888  18.343  1.00 14.93           C  
ATOM    891  CG  HIS A 122     -15.457   6.913  17.827  1.00 14.34           C  
ATOM    892  CD2 HIS A 122     -16.712   7.112  17.370  1.00 15.05           C  
ATOM    893  ND1 HIS A 122     -15.256   5.550  17.807  1.00 15.86           N  
ATOM    894  CE1 HIS A 122     -16.345   4.958  17.343  1.00 14.88           C  
ATOM    895  NE2 HIS A 122     -17.233   5.885  17.064  1.00 14.53           N  
ATOM    896  N   LEU A 123     -12.714  10.468  17.779  1.00 16.10           N  
ATOM    897  CA  LEU A 123     -12.083  11.670  18.295  1.00 17.63           C  
ATOM    898  C   LEU A 123     -13.043  12.365  19.243  1.00 17.36           C  
ATOM    899  O   LEU A 123     -14.200  12.650  18.869  1.00 17.17           O  
ATOM    900  CB  LEU A 123     -11.791  12.625  17.117  1.00 18.27           C  
ATOM    901  CG  LEU A 123     -11.118  13.965  17.403  1.00 18.18           C  
ATOM    902  CD1 LEU A 123      -9.823  13.734  18.153  1.00 18.47           C  
ATOM    903  CD2 LEU A 123     -10.884  14.744  16.105  1.00 17.55           C  
ATOM    904  N   SER A 124     -12.574  12.667  20.457  1.00 16.67           N  
ATOM    905  CA  SER A 124     -13.347  13.503  21.376  1.00 16.68           C  
ATOM    906  C   SER A 124     -13.760  14.821  20.724  1.00 18.25           C  
ATOM    907  O   SER A 124     -12.948  15.487  20.021  1.00 16.32           O  
ATOM    908  CB  SER A 124     -12.605  13.767  22.699  1.00 16.26           C  
ATOM    909  OG  SER A 124     -13.177  14.879  23.390  1.00 15.07           O  
ATOM    910  N   THR A 125     -15.027  15.195  20.960  1.00 17.61           N  
ATOM    911  CA  THR A 125     -15.553  16.447  20.439  1.00 18.78           C  
ATOM    912  C   THR A 125     -14.836  17.672  21.002  1.00 19.02           C  
ATOM    913  O   THR A 125     -15.025  18.768  20.486  1.00 19.42           O  
ATOM    914  CB  THR A 125     -17.083  16.599  20.623  1.00 19.14           C  
ATOM    915  CG2 THR A 125     -17.829  15.491  19.856  1.00 20.26           C  
ATOM    916  OG1 THR A 125     -17.413  16.594  22.001  1.00 20.04           O  
ATOM    917  N   ALA A 126     -13.997  17.505  22.036  1.00 18.67           N  
ATOM    918  CA  ALA A 126     -13.236  18.634  22.570  1.00 19.43           C  
ATOM    919  C   ALA A 126     -12.021  19.008  21.690  1.00 19.56           C  
ATOM    920  O   ALA A 126     -11.441  20.063  21.901  1.00 20.96           O  
ATOM    921  CB  ALA A 126     -12.772  18.351  23.979  1.00 20.25           C  
ATOM    922  N   PHE A 127     -11.650  18.143  20.748  1.00 18.72           N  
ATOM    923  CA  PHE A 127     -10.480  18.339  19.877  1.00 20.23           C  
ATOM    924  C   PHE A 127     -10.895  18.402  18.421  1.00 22.21           C  
ATOM    925  O   PHE A 127     -11.748  17.615  17.976  1.00 21.37           O  
ATOM    926  CB  PHE A 127      -9.498  17.178  20.060  1.00 19.59           C  
ATOM    927  CG  PHE A 127      -8.967  17.053  21.453  1.00 18.75           C  
ATOM    928  CD1 PHE A 127      -7.942  17.864  21.897  1.00 19.53           C  
ATOM    929  CD2 PHE A 127      -9.541  16.151  22.354  1.00 19.43           C  
ATOM    930  CE1 PHE A 127      -7.490  17.780  23.194  1.00 19.31           C  
ATOM    931  CE2 PHE A 127      -9.065  16.041  23.655  1.00 19.91           C  
ATOM    932  CZ  PHE A 127      -8.040  16.847  24.080  1.00 19.71           C  
ATOM    933  N   ALA A 128     -10.277  19.312  17.666  1.00 22.39           N  
ATOM    934  CA  ALA A 128     -10.545  19.437  16.241  1.00 24.77           C  
ATOM    935  C   ALA A 128      -9.742  18.430  15.427  1.00 24.88           C  
ATOM    936  O   ALA A 128     -10.146  18.071  14.328  1.00 25.49           O  
ATOM    937  CB  ALA A 128     -10.224  20.840  15.766  1.00 26.39           C  
ATOM    938  N   ARG A 129      -8.596  17.997  15.939  1.00 24.37           N  
ATOM    939  CA  ARG A 129      -7.705  17.127  15.179  1.00 28.02           C  
ATOM    940  C   ARG A 129      -7.143  16.028  16.021  1.00 23.89           C  
ATOM    941  O   ARG A 129      -6.872  16.246  17.187  1.00 22.65           O  
ATOM    942  CB  ARG A 129      -6.517  17.936  14.649  1.00 31.82           C  
ATOM    943  CG  ARG A 129      -6.884  19.035  13.671  1.00 38.40           C  
ATOM    944  CD  ARG A 129      -5.843  20.145  13.723  1.00 43.54           C  
ATOM    945  NE  ARG A 129      -4.525  19.650  13.323  1.00 47.87           N  
ATOM    946  CZ  ARG A 129      -3.355  20.173  13.692  1.00 57.50           C  
ATOM    947  NH1 ARG A 129      -3.282  21.215  14.527  1.00 62.49           N  
ATOM    948  NH2 ARG A 129      -2.230  19.621  13.242  1.00 58.59           N1+
ATOM    949  N   VAL A 130      -6.900  14.875  15.398  1.00 24.66           N  
ATOM    950  CA  VAL A 130      -6.325  13.719  16.084  1.00 25.77           C  
ATOM    951  C   VAL A 130      -5.009  14.052  16.772  1.00 25.37           C  
ATOM    952  O   VAL A 130      -4.783  13.653  17.912  1.00 22.52           O  
ATOM    953  CB  VAL A 130      -6.109  12.518  15.150  1.00 27.29           C  
ATOM    954  CG1 VAL A 130      -5.371  11.393  15.881  1.00 29.80           C  
ATOM    955  CG2 VAL A 130      -7.437  12.002  14.642  1.00 28.44           C  
ATOM    956  N   ASP A 131      -4.140  14.794  16.103  1.00 24.70           N  
ATOM    957  CA  ASP A 131      -2.808  15.036  16.691  1.00 27.94           C  
ATOM    958  C   ASP A 131      -2.865  15.898  17.935  1.00 24.46           C  
ATOM    959  O   ASP A 131      -1.977  15.807  18.738  1.00 26.53           O  
ATOM    960  CB  ASP A 131      -1.826  15.608  15.677  1.00 31.91           C  
ATOM    961  CG  ASP A 131      -2.508  16.432  14.680  1.00 39.83           C  
ATOM    962  OD1 ASP A 131      -3.088  15.832  13.715  1.00 48.37           O  
ATOM    963  OD2 ASP A 131      -2.580  17.639  14.947  1.00 43.37           O1-
ATOM    964  N   GLU A 132      -3.911  16.699  18.118  1.00 23.62           N  
ATOM    965  CA  GLU A 132      -4.082  17.442  19.359  1.00 25.88           C  
ATOM    966  C   GLU A 132      -4.649  16.549  20.488  1.00 23.50           C  
ATOM    967  O   GLU A 132      -4.441  16.812  21.665  1.00 21.77           O  
ATOM    968  CB  GLU A 132      -5.032  18.600  19.152  1.00 30.09           C  
ATOM    969  CG  GLU A 132      -4.609  19.616  18.105  1.00 34.82           C  
ATOM    970  CD  GLU A 132      -5.768  20.517  17.691  1.00 42.06           C  
ATOM    971  OE1 GLU A 132      -6.973  20.203  17.983  1.00 42.53           O  
ATOM    972  OE2 GLU A 132      -5.455  21.550  17.074  1.00 49.01           O1-
ATOM    973  N   ALA A 133      -5.392  15.519  20.101  1.00 23.38           N  
ATOM    974  CA  ALA A 133      -5.992  14.571  21.039  1.00 22.84           C  
ATOM    975  C   ALA A 133      -4.998  13.516  21.526  1.00 22.32           C  
ATOM    976  O   ALA A 133      -5.207  12.929  22.597  1.00 20.32           O  
ATOM    977  CB  ALA A 133      -7.176  13.898  20.383  1.00 22.12           C  
ATOM    978  N   LEU A 134      -3.957  13.236  20.741  1.00 21.98           N  
ATOM    979  CA  LEU A 134      -3.002  12.153  21.060  1.00 23.14           C  
ATOM    980  C   LEU A 134      -2.389  12.283  22.425  1.00 22.67           C  
ATOM    981  O   LEU A 134      -1.847  13.336  22.774  1.00 21.57           O  
ATOM    982  CB  LEU A 134      -1.826  12.121  20.092  1.00 25.81           C  
ATOM    983  CG  LEU A 134      -2.054  11.612  18.684  1.00 28.22           C  
ATOM    984  CD1 LEU A 134      -0.737  11.822  17.944  1.00 30.41           C  
ATOM    985  CD2 LEU A 134      -2.473  10.141  18.648  1.00 27.89           C  
ATOM    986  N   GLY A 135      -2.461  11.209  23.206  1.00 20.70           N  
ATOM    987  CA  GLY A 135      -1.923  11.240  24.549  1.00 20.72           C  
ATOM    988  C   GLY A 135      -2.719  12.021  25.576  1.00 20.40           C  
ATOM    989  O   GLY A 135      -2.325  12.015  26.730  1.00 21.92           O  
ATOM    990  N   ARG A 136      -3.829  12.685  25.206  1.00 19.24           N  
ATOM    991  CA  ARG A 136      -4.623  13.426  26.172  1.00 20.35           C  
ATOM    992  C   ARG A 136      -5.681  12.452  26.723  1.00 20.80           C  
ATOM    993  O   ARG A 136      -6.180  11.607  25.975  1.00 19.01           O  
ATOM    994  CB  ARG A 136      -5.306  14.651  25.567  1.00 22.66           C  
ATOM    995  CG  ARG A 136      -4.457  15.915  25.541  1.00 26.47           C  
ATOM    996  CD  ARG A 136      -3.192  15.837  24.701  1.00 29.76           C  
ATOM    997  NE  ARG A 136      -2.406  17.032  24.988  1.00 33.19           N  
ATOM    998  CZ  ARG A 136      -2.576  18.244  24.460  1.00 38.46           C  
ATOM    999  NH1 ARG A 136      -3.469  18.479  23.497  1.00 39.88           N  
ATOM   1000  NH2 ARG A 136      -1.806  19.253  24.894  1.00 38.16           N1+
ATOM   1001  N   PRO A 137      -6.040  12.581  28.016  1.00 22.40           N  
ATOM   1002  CA  PRO A 137      -6.978  11.634  28.634  1.00 21.89           C  
ATOM   1003  C   PRO A 137      -8.327  11.580  27.924  1.00 20.35           C  
ATOM   1004  O   PRO A 137      -9.036  12.586  27.827  1.00 19.85           O  
ATOM   1005  CB  PRO A 137      -7.182  12.182  30.053  1.00 23.37           C  
ATOM   1006  CG  PRO A 137      -6.140  13.174  30.262  1.00 22.96           C  
ATOM   1007  CD  PRO A 137      -5.682  13.676  28.932  1.00 22.64           C  
ATOM   1008  N   GLY A 138      -8.671  10.407  27.433  1.00 18.95           N  
ATOM   1009  CA  GLY A 138      -9.948  10.260  26.711  1.00 18.64           C  
ATOM   1010  C   GLY A 138     -10.041  11.009  25.391  1.00 17.74           C  
ATOM   1011  O   GLY A 138     -11.134  11.148  24.828  1.00 18.94           O  
ATOM   1012  N   GLY A 139      -8.902  11.476  24.875  1.00 16.31           N  
ATOM   1013  CA  GLY A 139      -8.882  12.179  23.607  1.00 16.87           C  
ATOM   1014  C   GLY A 139      -9.389  11.361  22.447  1.00 17.04           C  
ATOM   1015  O   GLY A 139     -10.025  11.894  21.565  1.00 17.65           O  
ATOM   1016  N   LEU A 140      -9.007  10.084  22.434  1.00 18.00           N  
ATOM   1017  CA  LEU A 140      -9.408   9.113  21.444  1.00 18.81           C  
ATOM   1018  C   LEU A 140     -10.138   7.952  22.122  1.00 19.19           C  
ATOM   1019  O   LEU A 140      -9.784   7.568  23.261  1.00 18.81           O  
ATOM   1020  CB  LEU A 140      -8.182   8.586  20.721  1.00 19.86           C  
ATOM   1021  CG  LEU A 140      -7.386   9.640  19.945  1.00 19.82           C  
ATOM   1022  CD1 LEU A 140      -6.164   8.970  19.341  1.00 19.95           C  
ATOM   1023  CD2 LEU A 140      -8.249  10.298  18.882  1.00 20.13           C  
ATOM   1024  N   ALA A 141     -11.177   7.449  21.445  1.00 18.60           N  
ATOM   1025  CA  ALA A 141     -11.914   6.267  21.917  1.00 18.41           C  
ATOM   1026  C   ALA A 141     -12.101   5.273  20.773  1.00 17.91           C  
ATOM   1027  O   ALA A 141     -12.429   5.660  19.648  1.00 17.62           O  
ATOM   1028  CB  ALA A 141     -13.242   6.673  22.521  1.00 18.11           C  
ATOM   1029  N   VAL A 142     -11.846   3.997  21.041  1.00 17.26           N  
ATOM   1030  CA  VAL A 142     -11.952   2.947  20.046  1.00 16.90           C  
ATOM   1031  C   VAL A 142     -13.022   1.949  20.496  1.00 17.18           C  
ATOM   1032  O   VAL A 142     -13.005   1.519  21.673  1.00 17.21           O  
ATOM   1033  CB  VAL A 142     -10.614   2.227  19.798  1.00 17.41           C  
ATOM   1034  CG1 VAL A 142     -10.780   1.184  18.685  1.00 17.20           C  
ATOM   1035  CG2 VAL A 142      -9.512   3.230  19.448  1.00 17.77           C  
ATOM   1036  N   LEU A 143     -13.976   1.649  19.610  1.00 16.47           N  
ATOM   1037  CA  LEU A 143     -14.905   0.499  19.817  1.00 18.10           C  
ATOM   1038  C   LEU A 143     -14.330  -0.720  19.124  1.00 18.38           C  
ATOM   1039  O   LEU A 143     -13.938  -0.655  17.939  1.00 18.01           O  
ATOM   1040  CB  LEU A 143     -16.312   0.778  19.290  1.00 18.04           C  
ATOM   1041  CG  LEU A 143     -16.985   2.077  19.695  1.00 18.72           C  
ATOM   1042  CD1 LEU A 143     -18.391   2.111  19.131  1.00 19.46           C  
ATOM   1043  CD2 LEU A 143     -17.033   2.278  21.185  1.00 19.33           C  
ATOM   1044  N   ALA A 144     -14.278  -1.836  19.861  1.00 19.03           N  
ATOM   1045  CA  ALA A 144     -13.680  -3.055  19.378  1.00 19.39           C  
ATOM   1046  C   ALA A 144     -14.667  -4.212  19.490  1.00 19.62           C  
ATOM   1047  O   ALA A 144     -15.365  -4.341  20.514  1.00 20.32           O  
ATOM   1048  CB  ALA A 144     -12.409  -3.375  20.141  1.00 19.08           C  
ATOM   1049  N   ALA A 145     -14.724  -5.031  18.438  1.00 18.90           N  
ATOM   1050  CA  ALA A 145     -15.536  -6.251  18.441  1.00 18.43           C  
ATOM   1051  C   ALA A 145     -14.762  -7.378  17.788  1.00 18.34           C  
ATOM   1052  O   ALA A 145     -14.056  -7.185  16.822  1.00 18.81           O  
ATOM   1053  CB  ALA A 145     -16.881  -6.044  17.739  1.00 18.27           C  
ATOM   1054  N   PHE A 146     -14.888  -8.563  18.361  1.00 18.71           N  
ATOM   1055  CA  PHE A 146     -14.311  -9.772  17.791  1.00 19.59           C  
ATOM   1056  C   PHE A 146     -15.169 -10.264  16.637  1.00 19.23           C  
ATOM   1057  O   PHE A 146     -16.381 -10.136  16.676  1.00 19.22           O  
ATOM   1058  CB  PHE A 146     -14.228 -10.841  18.870  1.00 21.23           C  
ATOM   1059  CG  PHE A 146     -13.362 -10.440  20.039  1.00 21.59           C  
ATOM   1060  CD1 PHE A 146     -12.011 -10.168  19.839  1.00 21.63           C  
ATOM   1061  CD2 PHE A 146     -13.889 -10.323  21.306  1.00 22.82           C  
ATOM   1062  CE1 PHE A 146     -11.209  -9.760  20.902  1.00 22.74           C  
ATOM   1063  CE2 PHE A 146     -13.090  -9.947  22.384  1.00 23.26           C  
ATOM   1064  CZ  PHE A 146     -11.752  -9.680  22.177  1.00 22.34           C  
ATOM   1065  N   LEU A 147     -14.518 -10.818  15.620  1.00 20.40           N  
ATOM   1066  CA  LEU A 147     -15.199 -11.435  14.488  1.00 21.09           C  
ATOM   1067  C   LEU A 147     -14.956 -12.938  14.599  1.00 20.19           C  
ATOM   1068  O   LEU A 147     -13.812 -13.359  14.711  1.00 20.70           O  
ATOM   1069  CB  LEU A 147     -14.657 -10.912  13.152  1.00 21.11           C  
ATOM   1070  CG  LEU A 147     -14.514  -9.395  12.960  1.00 22.46           C  
ATOM   1071  CD1 LEU A 147     -14.180  -9.100  11.499  1.00 22.43           C  
ATOM   1072  CD2 LEU A 147     -15.705  -8.624  13.437  1.00 24.22           C  
ATOM   1073  N   GLU A 148     -16.050 -13.708  14.614  1.00 22.22           N  
ATOM   1074  CA  GLU A 148     -16.029 -15.169  14.671  1.00 22.47           C  
ATOM   1075  C   GLU A 148     -16.718 -15.760  13.445  1.00 22.07           C  
ATOM   1076  O   GLU A 148     -17.412 -15.063  12.732  1.00 19.87           O  
ATOM   1077  CB  GLU A 148     -16.779 -15.635  15.908  1.00 23.86           C  
ATOM   1078  CG  GLU A 148     -16.072 -15.283  17.199  1.00 24.85           C  
ATOM   1079  CD  GLU A 148     -16.699 -15.978  18.386  1.00 24.67           C  
ATOM   1080  OE1 GLU A 148     -17.834 -15.643  18.761  1.00 25.57           O  
ATOM   1081  OE2 GLU A 148     -16.020 -16.836  18.949  1.00 26.06           O1-
ATOM   1082  N   GLU A 149     -16.546 -17.062  13.259  1.00 21.73           N  
ATOM   1083  CA  GLU A 149     -17.209 -17.771  12.198  1.00 21.51           C  
ATOM   1084  C   GLU A 149     -18.662 -18.096  12.534  1.00 21.37           C  
ATOM   1085  O   GLU A 149     -18.942 -18.757  13.533  1.00 21.46           O  
ATOM   1086  CB  GLU A 149     -16.485 -19.064  11.844  1.00 22.47           C  
ATOM   1087  CG  GLU A 149     -17.044 -19.666  10.538  1.00 25.52           C  
ATOM   1088  CD  GLU A 149     -16.733 -21.142  10.363  1.00 28.39           C  
ATOM   1089  OE1 GLU A 149     -15.868 -21.608  11.094  1.00 31.81           O  
ATOM   1090  OE2 GLU A 149     -17.355 -21.818   9.503  1.00 28.84           O1-
ATOM   1091  N   GLY A 150     -19.561 -17.674  11.656  1.00 21.07           N  
ATOM   1092  CA  GLY A 150     -20.963 -18.086  11.659  1.00 22.41           C  
ATOM   1093  C   GLY A 150     -21.346 -18.773  10.363  1.00 23.17           C  
ATOM   1094  O   GLY A 150     -20.553 -18.816   9.426  1.00 25.11           O  
ATOM   1095  N   PRO A 151     -22.565 -19.327  10.296  1.00 24.55           N  
ATOM   1096  CA  PRO A 151     -23.034 -20.070   9.108  1.00 25.78           C  
ATOM   1097  C   PRO A 151     -23.436 -19.203   7.917  1.00 25.32           C  
ATOM   1098  O   PRO A 151     -23.383 -19.678   6.778  1.00 24.55           O  
ATOM   1099  CB  PRO A 151     -24.240 -20.856   9.634  1.00 26.67           C  
ATOM   1100  CG  PRO A 151     -24.723 -20.050  10.796  1.00 27.22           C  
ATOM   1101  CD  PRO A 151     -23.538 -19.354  11.397  1.00 25.00           C  
ATOM   1102  N   GLU A 152     -23.809 -17.947   8.162  1.00 24.39           N  
ATOM   1103  CA  GLU A 152     -24.314 -17.083   7.110  1.00 24.93           C  
ATOM   1104  C   GLU A 152     -23.274 -16.053   6.659  1.00 23.27           C  
ATOM   1105  O   GLU A 152     -22.399 -15.633   7.424  1.00 24.01           O  
ATOM   1106  CB  GLU A 152     -25.564 -16.326   7.572  1.00 25.49           C  
ATOM   1107  CG  GLU A 152     -26.714 -17.180   8.071  1.00 28.77           C  
ATOM   1108  CD  GLU A 152     -27.298 -18.092   7.010  1.00 31.09           C  
ATOM   1109  OE1 GLU A 152     -27.437 -17.632   5.857  1.00 32.52           O  
ATOM   1110  OE2 GLU A 152     -27.603 -19.274   7.324  1.00 30.14           O1-
ATOM   1111  N   GLU A 153     -23.436 -15.608   5.427  1.00 23.13           N  
ATOM   1112  CA  GLU A 153     -22.669 -14.504   4.891  1.00 23.57           C  
ATOM   1113  C   GLU A 153     -23.162 -13.250   5.586  1.00 21.39           C  
ATOM   1114  O   GLU A 153     -24.361 -13.022   5.667  1.00 21.83           O  
ATOM   1115  CB  GLU A 153     -22.896 -14.397   3.388  1.00 26.30           C  
ATOM   1116  CG  GLU A 153     -22.007 -13.383   2.705  1.00 29.16           C  
ATOM   1117  CD  GLU A 153     -22.043 -13.525   1.197  1.00 30.94           C  
ATOM   1118  OE1 GLU A 153     -21.433 -14.486   0.678  1.00 35.23           O  
ATOM   1119  OE2 GLU A 153     -22.691 -12.690   0.557  1.00 30.72           O1-
ATOM   1120  N   ASN A 154     -22.238 -12.473   6.145  1.00 20.90           N  
ATOM   1121  CA  ASN A 154     -22.580 -11.206   6.762  1.00 19.87           C  
ATOM   1122  C   ASN A 154     -22.688 -10.143   5.690  1.00 21.46           C  
ATOM   1123  O   ASN A 154     -21.668  -9.727   5.076  1.00 20.55           O  
ATOM   1124  CB  ASN A 154     -21.537 -10.833   7.806  1.00 19.77           C  
ATOM   1125  CG  ASN A 154     -21.934  -9.627   8.629  1.00 18.55           C  
ATOM   1126  ND2 ASN A 154     -21.900  -9.770   9.946  1.00 18.18           N  
ATOM   1127  OD1 ASN A 154     -22.251  -8.573   8.086  1.00 18.95           O  
ATOM   1128  N   SER A 155     -23.913  -9.678   5.475  1.00 21.77           N  
ATOM   1129  CA  SER A 155     -24.191  -8.770   4.368  1.00 23.55           C  
ATOM   1130  C   SER A 155     -23.522  -7.385   4.500  1.00 21.98           C  
ATOM   1131  O   SER A 155     -23.099  -6.817   3.496  1.00 19.90           O  
ATOM   1132  CB  SER A 155     -25.694  -8.635   4.144  1.00 25.21           C  
ATOM   1133  OG  SER A 155     -26.284  -7.893   5.173  1.00 30.08           O  
ATOM   1134  N   ALA A 156     -23.398  -6.858   5.714  1.00 20.10           N  
ATOM   1135  CA  ALA A 156     -22.692  -5.582   5.901  1.00 20.74           C  
ATOM   1136  C   ALA A 156     -21.199  -5.756   5.602  1.00 20.94           C  
ATOM   1137  O   ALA A 156     -20.636  -5.010   4.799  1.00 20.29           O  
ATOM   1138  CB  ALA A 156     -22.936  -5.021   7.290  1.00 20.23           C  
ATOM   1139  N   TYR A 157     -20.573  -6.781   6.176  1.00 19.74           N  
ATOM   1140  CA  TYR A 157     -19.170  -7.071   5.868  1.00 20.23           C  
ATOM   1141  C   TYR A 157     -18.897  -7.397   4.397  1.00 20.93           C  
ATOM   1142  O   TYR A 157     -17.848  -7.028   3.874  1.00 20.02           O  
ATOM   1143  CB  TYR A 157     -18.603  -8.178   6.777  1.00 18.90           C  
ATOM   1144  CG  TYR A 157     -18.168  -7.635   8.092  1.00 17.93           C  
ATOM   1145  CD1 TYR A 157     -19.076  -7.479   9.129  1.00 18.60           C  
ATOM   1146  CD2 TYR A 157     -16.833  -7.250   8.308  1.00 19.18           C  
ATOM   1147  CE1 TYR A 157     -18.685  -6.939  10.350  1.00 19.50           C  
ATOM   1148  CE2 TYR A 157     -16.427  -6.709   9.522  1.00 18.64           C  
ATOM   1149  CZ  TYR A 157     -17.356  -6.581  10.559  1.00 19.09           C  
ATOM   1150  OH  TYR A 157     -16.972  -6.028  11.764  1.00 20.06           O  
ATOM   1151  N   GLU A 158     -19.829  -8.075   3.733  1.00 22.13           N  
ATOM   1152  CA  GLU A 158     -19.657  -8.430   2.332  1.00 23.24           C  
ATOM   1153  C   GLU A 158     -19.439  -7.212   1.440  1.00 22.72           C  
ATOM   1154  O   GLU A 158     -18.720  -7.294   0.443  1.00 21.82           O  
ATOM   1155  CB  GLU A 158     -20.846  -9.264   1.807  1.00 23.73           C  
ATOM   1156  CG  GLU A 158     -20.645  -9.873   0.418  1.00 24.66           C  
ATOM   1157  CD  GLU A 158     -19.473 -10.835   0.341  1.00 25.89           C  
ATOM   1158  OE1 GLU A 158     -19.030 -11.385   1.386  1.00 27.59           O  
ATOM   1159  OE2 GLU A 158     -18.992 -11.059  -0.781  1.00 25.76           O1-
ATOM   1160  N   GLN A 159     -20.022  -6.081   1.814  1.00 23.37           N  
ATOM   1161  CA  GLN A 159     -19.814  -4.838   1.082  1.00 24.87           C  
ATOM   1162  C   GLN A 159     -18.373  -4.343   1.064  1.00 24.35           C  
ATOM   1163  O   GLN A 159     -17.956  -3.683   0.120  1.00 22.88           O  
ATOM   1164  CB  GLN A 159     -20.693  -3.764   1.656  1.00 27.17           C  
ATOM   1165  CG  GLN A 159     -22.146  -4.110   1.450  1.00 31.52           C  
ATOM   1166  CD  GLN A 159     -23.033  -2.984   1.809  1.00 35.61           C  
ATOM   1167  NE2 GLN A 159     -23.937  -3.132   2.631  1.00 39.26           N  
ATOM   1168  OE1 GLN A 159     -22.790  -1.833   1.199  1.00 38.24           O  
ATOM   1169  N   LEU A 160     -17.624  -4.649   2.116  1.00 22.90           N  
ATOM   1170  CA  LEU A 160     -16.211  -4.316   2.166  1.00 22.27           C  
ATOM   1171  C   LEU A 160     -15.379  -5.454   1.623  1.00 21.89           C  
ATOM   1172  O   LEU A 160     -14.455  -5.250   0.821  1.00 21.63           O  
ATOM   1173  CB  LEU A 160     -15.808  -4.009   3.610  1.00 22.41           C  
ATOM   1174  CG  LEU A 160     -16.624  -2.911   4.273  1.00 23.06           C  
ATOM   1175  CD1 LEU A 160     -16.084  -2.632   5.654  1.00 24.15           C  
ATOM   1176  CD2 LEU A 160     -16.686  -1.640   3.427  1.00 24.18           C  
ATOM   1177  N   LEU A 161     -15.717  -6.667   2.038  1.00 20.94           N  
ATOM   1178  CA  LEU A 161     -14.902  -7.824   1.694  1.00 21.06           C  
ATOM   1179  C   LEU A 161     -14.904  -8.124   0.199  1.00 21.36           C  
ATOM   1180  O   LEU A 161     -13.885  -8.531  -0.350  1.00 21.73           O  
ATOM   1181  CB  LEU A 161     -15.348  -9.046   2.501  1.00 21.55           C  
ATOM   1182  CG  LEU A 161     -15.146  -8.895   4.014  1.00 22.31           C  
ATOM   1183  CD1 LEU A 161     -15.621 -10.155   4.730  1.00 21.34           C  
ATOM   1184  CD2 LEU A 161     -13.711  -8.548   4.407  1.00 21.75           C  
ATOM   1185  N   SER A 162     -16.031  -7.877  -0.461  1.00 21.60           N  
ATOM   1186  CA  SER A 162     -16.144  -8.069  -1.906  1.00 23.78           C  
ATOM   1187  C   SER A 162     -15.262  -7.093  -2.726  1.00 24.69           C  
ATOM   1188  O   SER A 162     -15.064  -7.306  -3.923  1.00 24.31           O  
ATOM   1189  CB  SER A 162     -17.598  -7.945  -2.359  1.00 22.99           C  
ATOM   1190  OG  SER A 162     -18.094  -6.640  -2.145  1.00 23.71           O  
ATOM   1191  N   ARG A 163     -14.753  -6.045  -2.081  1.00 24.16           N  
ATOM   1192  CA  ARG A 163     -13.905  -5.061  -2.713  1.00 25.43           C  
ATOM   1193  C   ARG A 163     -12.407  -5.242  -2.439  1.00 25.66           C  
ATOM   1194  O   ARG A 163     -11.612  -4.511  -3.016  1.00 24.29           O  
ATOM   1195  CB  ARG A 163     -14.339  -3.671  -2.267  1.00 27.20           C  
ATOM   1196  CG  ARG A 163     -15.821  -3.375  -2.451  1.00 29.59           C  
ATOM   1197  CD  ARG A 163     -16.222  -3.341  -3.913  1.00 33.84           C  
ATOM   1198  NE  ARG A 163     -17.153  -2.229  -4.156  1.00 42.73           N  
ATOM   1199  CZ  ARG A 163     -16.843  -1.040  -4.691  1.00 44.90           C  
ATOM   1200  NH1 ARG A 163     -15.607  -0.740  -5.107  1.00 44.82           N  
ATOM   1201  NH2 ARG A 163     -17.805  -0.130  -4.833  1.00 51.76           N1+
ATOM   1202  N   LEU A 164     -12.008  -6.201  -1.599  1.00 23.20           N  
ATOM   1203  CA  LEU A 164     -10.586  -6.363  -1.285  1.00 23.55           C  
ATOM   1204  C   LEU A 164      -9.726  -6.750  -2.490  1.00 24.34           C  
ATOM   1205  O   LEU A 164      -8.555  -6.359  -2.531  1.00 23.83           O  
ATOM   1206  CB  LEU A 164     -10.354  -7.369  -0.167  1.00 23.15           C  
ATOM   1207  CG  LEU A 164     -11.015  -7.077   1.180  1.00 21.67           C  
ATOM   1208  CD1 LEU A 164     -10.588  -8.133   2.193  1.00 21.86           C  
ATOM   1209  CD2 LEU A 164     -10.747  -5.661   1.691  1.00 21.68           C  
ATOM   1210  N   GLU A 165     -10.276  -7.509  -3.449  1.00 24.37           N  
ATOM   1211  CA  GLU A 165      -9.501  -7.901  -4.639  1.00 25.41           C  
ATOM   1212  C   GLU A 165      -9.017  -6.647  -5.368  1.00 26.65           C  
ATOM   1213  O   GLU A 165      -7.850  -6.592  -5.799  1.00 27.66           O  
ATOM   1214  CB  GLU A 165     -10.305  -8.786  -5.587  1.00  0.00           C  
ATOM   1215  CG  GLU A 165     -10.655 -10.196  -5.086  1.00  0.00           C  
ATOM   1216  CD  GLU A 165     -11.499 -11.055  -6.023  1.00  0.00           C  
ATOM   1217  OE1 GLU A 165     -11.875 -10.545  -7.103  1.00  0.00           O  
ATOM   1218  OE2 GLU A 165     -11.751 -12.217  -5.641  1.00  0.00           O1-
ATOM   1219  N   GLU A 166      -9.904  -5.652  -5.479  1.00 25.60           N  
ATOM   1220  CA  GLU A 166      -9.586  -4.340  -6.084  1.00 28.77           C  
ATOM   1221  C   GLU A 166      -8.466  -3.606  -5.378  1.00 26.46           C  
ATOM   1222  O   GLU A 166      -7.824  -2.754  -5.995  1.00 28.15           O  
ATOM   1223  CB  GLU A 166     -10.794  -3.391  -6.057  1.00 30.77           C  
ATOM   1224  CG  GLU A 166     -11.936  -3.768  -6.964  1.00 35.24           C  
ATOM   1225  CD  GLU A 166     -13.261  -3.175  -6.508  1.00 38.94           C  
ATOM   1226  OE1 GLU A 166     -13.308  -1.959  -6.185  1.00 39.23           O  
ATOM   1227  OE2 GLU A 166     -14.254  -3.937  -6.472  1.00 40.11           O1-
ATOM   1228  N   ILE A 167      -8.268  -3.875  -4.085  1.00 24.94           N  
ATOM   1229  CA  ILE A 167      -7.222  -3.193  -3.310  1.00 23.53           C  
ATOM   1230  C   ILE A 167      -6.161  -4.148  -2.781  1.00 22.67           C  
ATOM   1231  O   ILE A 167      -5.559  -3.915  -1.738  1.00 22.74           O  
ATOM   1232  CB  ILE A 167      -7.802  -2.295  -2.192  1.00 23.09           C  
ATOM   1233  CG1 ILE A 167      -8.704  -3.078  -1.221  1.00 22.89           C  
ATOM   1234  CG2 ILE A 167      -8.588  -1.147  -2.801  1.00 23.45           C  
ATOM   1235  CD1 ILE A 167      -9.087  -2.273   0.003  1.00 23.15           C  
ATOM   1236  N   ALA A 168      -5.882  -5.188  -3.554  1.00 24.02           N  
ATOM   1237  CA  ALA A 168      -4.939  -6.209  -3.150  1.00 24.20           C  
ATOM   1238  C   ALA A 168      -3.540  -5.636  -2.939  1.00 24.90           C  
ATOM   1239  O   ALA A 168      -2.871  -5.971  -1.975  1.00 24.67           O  
ATOM   1240  CB  ALA A 168      -4.912  -7.317  -4.182  1.00 25.43           C  
ATOM   1241  N   GLU A 169      -3.122  -4.742  -3.835  1.00 26.73           N  
ATOM   1242  CA  GLU A 169      -1.797  -4.112  -3.755  1.00 28.47           C  
ATOM   1243  C   GLU A 169      -1.679  -3.160  -2.571  1.00 26.30           C  
ATOM   1244  O   GLU A 169      -2.568  -2.335  -2.344  1.00 24.32           O  
ATOM   1245  CB  GLU A 169      -1.510  -3.341  -5.076  1.00 32.12           C  
ATOM   1246  CG  GLU A 169      -0.087  -2.839  -5.232  1.00 38.39           C  
ATOM   1247  CD  GLU A 169       0.132  -1.852  -6.390  1.00 44.15           C  
ATOM   1248  OE1 GLU A 169      -0.747  -1.659  -7.258  1.00 45.39           O  
ATOM   1249  OE2 GLU A 169       1.222  -1.239  -6.420  1.00 48.50           O1-
ATOM   1250  N   GLU A 170      -0.547  -3.219  -1.862  1.00 25.58           N  
ATOM   1251  CA  GLU A 170      -0.232  -2.258  -0.812  1.00 27.64           C  
ATOM   1252  C   GLU A 170      -0.386  -0.840  -1.356  1.00 27.35           C  
ATOM   1253  O   GLU A 170       0.048  -0.559  -2.473  1.00 26.49           O  
ATOM   1254  CB  GLU A 170       1.189  -2.484  -0.253  1.00 31.05           C  
ATOM   1255  CG  GLU A 170       1.720  -1.335   0.594  1.00 34.02           C  
ATOM   1256  CD  GLU A 170       3.081  -1.600   1.214  1.00 38.78           C  
ATOM   1257  OE1 GLU A 170       3.929  -2.248   0.567  1.00 42.34           O  
ATOM   1258  OE2 GLU A 170       3.305  -1.129   2.357  1.00 44.66           O1-
ATOM   1259  N   GLY A 171      -1.051   0.030  -0.595  1.00 24.97           N  
ATOM   1260  CA  GLY A 171      -1.228   1.419  -0.987  1.00 25.27           C  
ATOM   1261  C   GLY A 171      -2.364   1.706  -1.958  1.00 25.68           C  
ATOM   1262  O   GLY A 171      -2.518   2.841  -2.385  1.00 30.48           O  
ATOM   1263  N   SER A 172      -3.172   0.709  -2.299  1.00 23.98           N  
ATOM   1264  CA  SER A 172      -4.286   0.926  -3.190  1.00 22.61           C  
ATOM   1265  C   SER A 172      -5.558   1.264  -2.422  1.00 22.17           C  
ATOM   1266  O   SER A 172      -5.690   0.978  -1.221  1.00 20.27           O  
ATOM   1267  CB  SER A 172      -4.485  -0.281  -4.099  1.00 24.20           C  
ATOM   1268  OG  SER A 172      -4.764  -1.409  -3.345  1.00 28.82           O  
ATOM   1269  N   GLU A 173      -6.491   1.891  -3.118  1.00 21.72           N  
ATOM   1270  CA  GLU A 173      -7.776   2.244  -2.509  1.00 23.42           C  
ATOM   1271  C   GLU A 173      -8.903   2.166  -3.513  1.00 22.66           C  
ATOM   1272  O   GLU A 173      -8.675   2.087  -4.723  1.00 19.62           O  
ATOM   1273  CB  GLU A 173      -7.716   3.614  -1.836  1.00 24.35           C  
ATOM   1274  CG  GLU A 173      -7.381   4.782  -2.722  1.00 26.42           C  
ATOM   1275  CD  GLU A 173      -7.324   6.081  -1.934  1.00 30.15           C  
ATOM   1276  OE1 GLU A 173      -6.426   6.244  -1.110  1.00 34.59           O  
ATOM   1277  OE2 GLU A 173      -8.190   6.942  -2.113  1.00 32.72           O1-
ATOM   1278  N   THR A 174     -10.117   2.178  -2.992  1.00 21.15           N  
ATOM   1279  CA  THR A 174     -11.311   2.153  -3.810  1.00 22.77           C  
ATOM   1280  C   THR A 174     -12.432   2.907  -3.093  1.00 24.74           C  
ATOM   1281  O   THR A 174     -12.315   3.194  -1.898  1.00 23.92           O  
ATOM   1282  CB  THR A 174     -11.690   0.709  -4.174  1.00 23.44           C  
ATOM   1283  CG2 THR A 174     -12.189  -0.101  -2.940  1.00 22.99           C  
ATOM   1284  OG1 THR A 174     -12.685   0.731  -5.198  1.00 23.57           O  
ATOM   1285  N   GLN A 175     -13.482   3.264  -3.832  1.00 24.53           N  
ATOM   1286  CA  GLN A 175     -14.642   3.934  -3.265  1.00 25.15           C  
ATOM   1287  C   GLN A 175     -15.733   2.887  -3.065  1.00 24.45           C  
ATOM   1288  O   GLN A 175     -15.928   2.010  -3.908  1.00 25.85           O  
ATOM   1289  CB  GLN A 175     -15.128   5.070  -4.149  1.00 26.66           C  
ATOM   1290  CG  GLN A 175     -14.184   6.268  -4.211  1.00 27.33           C  
ATOM   1291  CD  GLN A 175     -14.871   7.517  -4.731  1.00 28.12           C  
ATOM   1292  NE2 GLN A 175     -15.124   7.559  -6.027  1.00 29.77           N  
ATOM   1293  OE1 GLN A 175     -15.192   8.431  -3.961  1.00 31.30           O  
ATOM   1294  N   VAL A 176     -16.429   2.969  -1.941  1.00 24.34           N  
ATOM   1295  CA  VAL A 176     -17.576   2.108  -1.691  1.00 23.01           C  
ATOM   1296  C   VAL A 176     -18.802   2.918  -1.246  1.00 21.88           C  
ATOM   1297  O   VAL A 176     -18.667   3.912  -0.559  1.00 20.74           O  
ATOM   1298  CB  VAL A 176     -17.247   1.010  -0.667  1.00 23.71           C  
ATOM   1299  CG1 VAL A 176     -15.987   0.251  -1.107  1.00 25.21           C  
ATOM   1300  CG2 VAL A 176     -17.080   1.575   0.738  1.00 22.57           C  
ATOM   1301  N   PRO A 177     -20.007   2.472  -1.629  1.00 23.01           N  
ATOM   1302  CA  PRO A 177     -21.221   3.170  -1.167  1.00 22.50           C  
ATOM   1303  C   PRO A 177     -21.331   3.174   0.360  1.00 20.33           C  
ATOM   1304  O   PRO A 177     -20.891   2.240   1.016  1.00 20.42           O  
ATOM   1305  CB  PRO A 177     -22.365   2.335  -1.766  1.00 23.62           C  
ATOM   1306  CG  PRO A 177     -21.755   1.554  -2.872  1.00 24.46           C  
ATOM   1307  CD  PRO A 177     -20.326   1.302  -2.467  1.00 23.80           C  
ATOM   1308  N   GLY A 178     -21.887   4.238   0.908  1.00 20.39           N  
ATOM   1309  CA  GLY A 178     -22.238   4.270   2.310  1.00 20.39           C  
ATOM   1310  C   GLY A 178     -23.168   3.116   2.658  1.00 19.82           C  
ATOM   1311  O   GLY A 178     -23.910   2.618   1.807  1.00 20.28           O  
ATOM   1312  N   LEU A 179     -23.063   2.675   3.902  1.00 20.03           N  
ATOM   1313  CA  LEU A 179     -23.820   1.554   4.423  1.00 20.07           C  
ATOM   1314  C   LEU A 179     -24.118   1.858   5.885  1.00 19.19           C  
ATOM   1315  O   LEU A 179     -23.650   2.862   6.447  1.00 18.73           O  
ATOM   1316  CB  LEU A 179     -23.055   0.224   4.275  1.00 21.48           C  
ATOM   1317  CG  LEU A 179     -21.764   0.063   5.112  1.00 22.27           C  
ATOM   1318  CD1 LEU A 179     -21.536  -1.384   5.529  1.00 23.43           C  
ATOM   1319  CD2 LEU A 179     -20.547   0.589   4.380  1.00 22.69           C  
ATOM   1320  N   ASP A 180     -24.889   0.982   6.508  1.00 19.96           N  
ATOM   1321  CA  ASP A 180     -25.108   1.070   7.941  1.00 19.36           C  
ATOM   1322  C   ASP A 180     -23.827   0.621   8.653  1.00 18.13           C  
ATOM   1323  O   ASP A 180     -23.577  -0.574   8.841  1.00 17.60           O  
ATOM   1324  CB  ASP A 180     -26.281   0.209   8.372  1.00 20.16           C  
ATOM   1325  CG  ASP A 180     -26.574   0.337   9.855  1.00 21.33           C  
ATOM   1326  OD1 ASP A 180     -25.859   1.078  10.567  1.00 19.83           O  
ATOM   1327  OD2 ASP A 180     -27.550  -0.306  10.301  1.00 22.11           O1-
ATOM   1328  N   ILE A 181     -23.061   1.603   9.098  1.00 18.26           N  
ATOM   1329  CA  ILE A 181     -21.772   1.330   9.723  1.00 18.51           C  
ATOM   1330  C   ILE A 181     -21.993   0.544  11.017  1.00 18.23           C  
ATOM   1331  O   ILE A 181     -21.180  -0.327  11.356  1.00 17.44           O  
ATOM   1332  CB  ILE A 181     -20.969   2.623   9.963  1.00 18.17           C  
ATOM   1333  CG1 ILE A 181     -20.625   3.313   8.633  1.00 18.17           C  
ATOM   1334  CG2 ILE A 181     -19.691   2.356  10.760  1.00 17.91           C  
ATOM   1335  CD1 ILE A 181     -19.825   2.460   7.667  1.00 18.09           C  
ATOM   1336  N   SER A 182     -23.100   0.816  11.711  1.00 18.70           N  
ATOM   1337  CA  SER A 182     -23.389   0.093  12.965  1.00 19.08           C  
ATOM   1338  C   SER A 182     -23.677  -1.413  12.727  1.00 19.24           C  
ATOM   1339  O   SER A 182     -23.573  -2.209  13.655  1.00 19.76           O  
ATOM   1340  CB  SER A 182     -24.520   0.777  13.737  1.00 18.67           C  
ATOM   1341  OG  SER A 182     -25.766   0.386  13.201  1.00 20.36           O  
ATOM   1342  N   ALA A 183     -23.986  -1.812  11.490  1.00 18.15           N  
ATOM   1343  CA  ALA A 183     -24.170  -3.224  11.145  1.00 18.73           C  
ATOM   1344  C   ALA A 183     -22.867  -4.014  11.084  1.00 20.62           C  
ATOM   1345  O   ALA A 183     -22.898  -5.226  10.965  1.00 21.02           O  
ATOM   1346  CB  ALA A 183     -24.950  -3.360   9.836  1.00 19.42           C  
ATOM   1347  N   LEU A 184     -21.721  -3.334  11.155  1.00 19.61           N  
ATOM   1348  CA  LEU A 184     -20.424  -4.004  11.298  1.00 19.30           C  
ATOM   1349  C   LEU A 184     -20.094  -4.285  12.759  1.00 18.51           C  
ATOM   1350  O   LEU A 184     -19.078  -4.926  13.047  1.00 19.58           O  
ATOM   1351  CB  LEU A 184     -19.319  -3.126  10.688  1.00 18.38           C  
ATOM   1352  CG  LEU A 184     -19.549  -2.720   9.230  1.00 17.91           C  
ATOM   1353  CD1 LEU A 184     -18.685  -1.534   8.817  1.00 17.42           C  
ATOM   1354  CD2 LEU A 184     -19.316  -3.919   8.310  1.00 18.00           C  
ATOM   1355  N   LEU A 185     -20.920  -3.763  13.671  1.00 19.90           N  
ATOM   1356  CA  LEU A 185     -20.785  -3.987  15.105  1.00 20.12           C  
ATOM   1357  C   LEU A 185     -21.864  -4.951  15.641  1.00 21.15           C  
ATOM   1358  O   LEU A 185     -22.903  -5.130  15.016  1.00 21.17           O  
ATOM   1359  CB  LEU A 185     -20.835  -2.648  15.848  1.00 19.91           C  
ATOM   1360  CG  LEU A 185     -19.655  -1.683  15.563  1.00 21.02           C  
ATOM   1361  CD1 LEU A 185     -19.912  -0.322  16.179  1.00 22.63           C  
ATOM   1362  CD2 LEU A 185     -18.346  -2.233  16.071  1.00 21.06           C  
ATOM   1363  N   PRO A 186     -21.630  -5.543  16.825  1.00 21.26           N  
ATOM   1364  CA  PRO A 186     -22.691  -6.352  17.475  1.00 22.68           C  
ATOM   1365  C   PRO A 186     -23.937  -5.531  17.762  1.00 23.18           C  
ATOM   1366  O   PRO A 186     -23.848  -4.313  17.931  1.00 23.32           O  
ATOM   1367  CB  PRO A 186     -22.043  -6.803  18.794  1.00 22.96           C  
ATOM   1368  CG  PRO A 186     -20.612  -6.466  18.707  1.00 22.96           C  
ATOM   1369  CD  PRO A 186     -20.425  -5.431  17.654  1.00 21.51           C  
ATOM   1370  N   SER A 187     -25.101  -6.173  17.839  1.00 25.76           N  
ATOM   1371  CA  SER A 187     -26.318  -5.446  18.192  1.00 27.29           C  
ATOM   1372  C   SER A 187     -26.363  -5.176  19.703  1.00 27.69           C  
ATOM   1373  O   SER A 187     -27.021  -4.239  20.135  1.00 26.64           O  
ATOM   1374  CB  SER A 187     -27.561  -6.226  17.771  1.00 30.65           C  
ATOM   1375  OG  SER A 187     -27.539  -7.476  18.406  1.00 31.70           O  
ATOM   1376  N   ASP A 188     -25.659  -5.978  20.501  1.00 26.92           N  
ATOM   1377  CA  ASP A 188     -25.648  -5.757  21.960  1.00 28.78           C  
ATOM   1378  C   ASP A 188     -24.636  -4.645  22.343  1.00 26.29           C  
ATOM   1379  O   ASP A 188     -23.458  -4.935  22.525  1.00 28.70           O  
ATOM   1380  CB  ASP A 188     -25.324  -7.075  22.681  1.00 30.17           C  
ATOM   1381  CG  ASP A 188     -25.299  -6.939  24.203  1.00 32.42           C  
ATOM   1382  OD1 ASP A 188     -25.398  -5.800  24.725  1.00 33.37           O  
ATOM   1383  OD2 ASP A 188     -25.156  -7.989  24.872  1.00 30.28           O1-
ATOM   1384  N   PHE A 189     -25.120  -3.413  22.491  1.00 26.14           N  
ATOM   1385  CA  PHE A 189     -24.310  -2.277  22.968  1.00 29.28           C  
ATOM   1386  C   PHE A 189     -24.286  -2.098  24.500  1.00 29.17           C  
ATOM   1387  O   PHE A 189     -23.710  -1.115  24.984  1.00 26.66           O  
ATOM   1388  CB  PHE A 189     -24.795  -0.952  22.336  1.00 30.94           C  
ATOM   1389  CG  PHE A 189     -24.568  -0.826  20.833  1.00 35.80           C  
ATOM   1390  CD1 PHE A 189     -23.565  -1.517  20.165  1.00 37.91           C  
ATOM   1391  CD2 PHE A 189     -25.358   0.068  20.090  1.00 41.33           C  
ATOM   1392  CE1 PHE A 189     -23.378  -1.356  18.786  1.00 39.56           C  
ATOM   1393  CE2 PHE A 189     -25.176   0.226  18.716  1.00 40.21           C  
ATOM   1394  CZ  PHE A 189     -24.191  -0.496  18.067  1.00 37.88           C  
ATOM   1395  N   SER A 190     -24.875  -3.042  25.249  1.00 28.06           N  
ATOM   1396  CA  SER A 190     -24.989  -2.957  26.712  1.00 26.83           C  
ATOM   1397  C   SER A 190     -23.897  -3.644  27.457  1.00 24.66           C  
ATOM   1398  O   SER A 190     -23.609  -3.257  28.593  1.00 26.71           O  
ATOM   1399  CB  SER A 190     -26.311  -3.590  27.190  1.00 29.83           C  
ATOM   1400  OG  SER A 190     -27.392  -2.838  26.692  1.00 29.58           O  
ATOM   1401  N   ARG A 191     -23.319  -4.688  26.874  1.00 22.76           N  
ATOM   1402  CA  ARG A 191     -22.366  -5.522  27.571  1.00 24.38           C  
ATOM   1403  C   ARG A 191     -20.983  -5.412  26.944  1.00 23.70           C  
ATOM   1404  O   ARG A 191     -20.767  -5.789  25.789  1.00 22.10           O  
ATOM   1405  CB  ARG A 191     -22.863  -6.970  27.622  1.00 25.68           C  
ATOM   1406  CG  ARG A 191     -24.294  -7.063  28.169  1.00 26.73           C  
ATOM   1407  CD  ARG A 191     -24.838  -8.476  28.125  1.00 27.43           C  
ATOM   1408  NE  ARG A 191     -24.142  -9.422  29.004  1.00 30.33           N  
ATOM   1409  CZ  ARG A 191     -24.389  -9.600  30.303  1.00 28.62           C  
ATOM   1410  NH1 ARG A 191     -25.280  -8.856  30.913  1.00 26.64           N  
ATOM   1411  NH2 ARG A 191     -23.725 -10.550  30.997  1.00 30.16           N1+
ATOM   1412  N   TYR A 192     -20.040  -4.882  27.714  1.00 22.91           N  
ATOM   1413  CA  TYR A 192     -18.716  -4.584  27.188  1.00 20.51           C  
ATOM   1414  C   TYR A 192     -17.738  -4.370  28.316  1.00 21.47           C  
ATOM   1415  O   TYR A 192     -18.160  -4.125  29.471  1.00 23.82           O  
ATOM   1416  CB  TYR A 192     -18.762  -3.343  26.295  1.00 20.19           C  
ATOM   1417  CG  TYR A 192     -19.267  -2.109  26.954  1.00 19.67           C  
ATOM   1418  CD1 TYR A 192     -18.433  -1.320  27.779  1.00 19.50           C  
ATOM   1419  CD2 TYR A 192     -20.578  -1.689  26.777  1.00 19.79           C  
ATOM   1420  CE1 TYR A 192     -18.923  -0.163  28.379  1.00 19.24           C  
ATOM   1421  CE2 TYR A 192     -21.053  -0.537  27.370  1.00 20.09           C  
ATOM   1422  CZ  TYR A 192     -20.214   0.219  28.187  1.00 19.53           C  
ATOM   1423  OH  TYR A 192     -20.732   1.368  28.775  1.00 22.46           O  
ATOM   1424  N   PHE A 193     -16.466  -4.560  27.984  1.00 21.55           N  
ATOM   1425  CA  PHE A 193     -15.356  -4.259  28.842  1.00 21.97           C  
ATOM   1426  C   PHE A 193     -14.868  -2.856  28.460  1.00 24.27           C  
ATOM   1427  O   PHE A 193     -15.090  -2.399  27.333  1.00 21.91           O  
ATOM   1428  CB  PHE A 193     -14.261  -5.286  28.693  1.00 25.03           C  
ATOM   1429  CG  PHE A 193     -14.713  -6.689  28.972  1.00 27.33           C  
ATOM   1430  CD1 PHE A 193     -14.803  -7.152  30.275  1.00 29.49           C  
ATOM   1431  CD2 PHE A 193     -15.077  -7.537  27.934  1.00 28.39           C  
ATOM   1432  CE1 PHE A 193     -15.238  -8.461  30.536  1.00 31.57           C  
ATOM   1433  CE2 PHE A 193     -15.501  -8.837  28.189  1.00 30.46           C  
ATOM   1434  CZ  PHE A 193     -15.585  -9.300  29.484  1.00 29.79           C  
ATOM   1435  N   GLN A 194     -14.262  -2.154  29.415  1.00 22.44           N  
ATOM   1436  CA  GLN A 194     -13.715  -0.834  29.131  1.00 21.47           C  
ATOM   1437  C   GLN A 194     -12.499  -0.605  29.990  1.00 21.70           C  
ATOM   1438  O   GLN A 194     -12.526  -0.865  31.209  1.00 22.84           O  
ATOM   1439  CB  GLN A 194     -14.734   0.241  29.381  1.00 20.36           C  
ATOM   1440  CG  GLN A 194     -14.340   1.615  28.851  1.00 20.31           C  
ATOM   1441  CD  GLN A 194     -15.471   2.600  28.871  1.00 18.56           C  
ATOM   1442  NE2 GLN A 194     -16.312   2.547  27.845  1.00 20.29           N  
ATOM   1443  OE1 GLN A 194     -15.645   3.374  29.821  1.00 20.00           O  
ATOM   1444  N   TYR A 195     -11.434  -0.165  29.343  1.00 20.33           N  
ATOM   1445  CA  TYR A 195     -10.183   0.119  30.041  1.00 19.75           C  
ATOM   1446  C   TYR A 195      -9.448   1.257  29.317  1.00 21.29           C  
ATOM   1447  O   TYR A 195      -9.753   1.564  28.153  1.00 19.79           O  
ATOM   1448  CB  TYR A 195      -9.334  -1.126  30.124  1.00 19.25           C  
ATOM   1449  CG  TYR A 195      -8.639  -1.509  28.874  1.00 19.42           C  
ATOM   1450  CD1 TYR A 195      -9.299  -2.211  27.867  1.00 19.31           C  
ATOM   1451  CD2 TYR A 195      -7.337  -1.154  28.668  1.00 19.01           C  
ATOM   1452  CE1 TYR A 195      -8.661  -2.570  26.701  1.00 19.42           C  
ATOM   1453  CE2 TYR A 195      -6.677  -1.505  27.519  1.00 20.04           C  
ATOM   1454  CZ  TYR A 195      -7.343  -2.193  26.518  1.00 18.99           C  
ATOM   1455  OH  TYR A 195      -6.641  -2.515  25.399  1.00 19.32           O  
ATOM   1456  N   GLU A 196      -8.491   1.869  30.002  1.00 20.63           N  
ATOM   1457  CA  GLU A 196      -7.663   2.885  29.358  1.00 22.88           C  
ATOM   1458  C   GLU A 196      -6.342   2.309  28.887  1.00 21.73           C  
ATOM   1459  O   GLU A 196      -5.633   1.636  29.642  1.00 20.97           O  
ATOM   1460  CB  GLU A 196      -7.434   4.085  30.274  1.00 26.55           C  
ATOM   1461  CG  GLU A 196      -6.849   5.277  29.512  1.00 30.07           C  
ATOM   1462  CD  GLU A 196      -6.710   6.534  30.361  1.00 33.53           C  
ATOM   1463  OE1 GLU A 196      -7.647   6.856  31.118  1.00 35.56           O  
ATOM   1464  OE2 GLU A 196      -5.648   7.187  30.270  1.00 37.92           O1-
ATOM   1465  N   GLY A 197      -5.981   2.605  27.636  1.00 18.99           N  
ATOM   1466  CA  GLY A 197      -4.759   2.096  27.069  1.00 18.44           C  
ATOM   1467  C   GLY A 197      -4.203   2.983  25.970  1.00 18.57           C  
ATOM   1468  O   GLY A 197      -4.182   4.199  26.105  1.00 17.90           O  
ATOM   1469  N   SER A 198      -3.769   2.355  24.896  1.00 19.61           N  
ATOM   1470  CA  SER A 198      -3.023   3.026  23.841  1.00 19.58           C  
ATOM   1471  C   SER A 198      -3.527   2.648  22.484  1.00 19.35           C  
ATOM   1472  O   SER A 198      -4.269   1.677  22.326  1.00 20.05           O  
ATOM   1473  CB  SER A 198      -1.521   2.660  23.925  1.00 19.13           C  
ATOM   1474  OG  SER A 198      -1.232   1.372  23.397  1.00 20.75           O  
ATOM   1475  N   LEU A 199      -3.041   3.372  21.484  1.00 18.61           N  
ATOM   1476  CA  LEU A 199      -3.116   2.894  20.116  1.00 19.66           C  
ATOM   1477  C   LEU A 199      -2.224   1.649  20.011  1.00 19.37           C  
ATOM   1478  O   LEU A 199      -1.169   1.567  20.666  1.00 18.99           O  
ATOM   1479  CB  LEU A 199      -2.660   3.975  19.133  1.00 19.50           C  
ATOM   1480  CG  LEU A 199      -3.454   5.288  19.188  1.00 20.49           C  
ATOM   1481  CD1 LEU A 199      -2.819   6.330  18.268  1.00 21.80           C  
ATOM   1482  CD2 LEU A 199      -4.918   5.065  18.831  1.00 20.95           C  
ATOM   1483  N   THR A 200      -2.651   0.679  19.204  1.00 19.16           N  
ATOM   1484  CA  THR A 200      -1.954  -0.604  19.125  1.00 20.94           C  
ATOM   1485  C   THR A 200      -0.912  -0.627  18.042  1.00 20.32           C  
ATOM   1486  O   THR A 200      -0.348  -1.688  17.750  1.00 20.90           O  
ATOM   1487  CB  THR A 200      -2.920  -1.777  18.896  1.00 20.93           C  
ATOM   1488  CG2 THR A 200      -4.041  -1.765  19.918  1.00 21.00           C  
ATOM   1489  OG1 THR A 200      -3.445  -1.693  17.573  1.00 22.52           O  
ATOM   1490  N   THR A 201      -0.707   0.504  17.376  1.00 20.48           N  
ATOM   1491  CA  THR A 201       0.399   0.635  16.434  1.00 21.33           C  
ATOM   1492  C   THR A 201       1.027   1.987  16.724  1.00 21.71           C  
ATOM   1493  O   THR A 201       0.406   2.813  17.393  1.00 20.74           O  
ATOM   1494  CB  THR A 201      -0.053   0.637  14.958  1.00 21.82           C  
ATOM   1495  CG2 THR A 201      -0.902  -0.600  14.592  1.00 21.80           C  
ATOM   1496  OG1 THR A 201      -0.785   1.825  14.695  1.00 22.74           O  
ATOM   1497  N   PRO A 202       2.239   2.237  16.195  1.00 22.73           N  
ATOM   1498  CA  PRO A 202       2.779   3.560  16.372  1.00 23.08           C  
ATOM   1499  C   PRO A 202       1.816   4.622  15.891  1.00 24.21           C  
ATOM   1500  O   PRO A 202       1.148   4.415  14.877  1.00 24.52           O  
ATOM   1501  CB  PRO A 202       4.066   3.528  15.556  1.00 23.95           C  
ATOM   1502  CG  PRO A 202       4.501   2.087  15.626  1.00 24.20           C  
ATOM   1503  CD  PRO A 202       3.203   1.337  15.521  1.00 23.79           C  
ATOM   1504  N   PRO A 203       1.725   5.750  16.578  1.00 24.29           N  
ATOM   1505  CA  PRO A 203       2.631   6.162  17.664  1.00 25.55           C  
ATOM   1506  C   PRO A 203       2.334   5.585  19.068  1.00 25.19           C  
ATOM   1507  O   PRO A 203       3.006   5.964  20.021  1.00 26.52           O  
ATOM   1508  CB  PRO A 203       2.449   7.679  17.667  1.00 24.99           C  
ATOM   1509  CG  PRO A 203       1.026   7.846  17.312  1.00 24.05           C  
ATOM   1510  CD  PRO A 203       0.666   6.745  16.344  1.00 23.97           C  
ATOM   1511  N   CYS A 204       1.392   4.647  19.191  1.00 25.08           N  
ATOM   1512  CA  CYS A 204       1.067   3.991  20.474  1.00 23.88           C  
ATOM   1513  C   CYS A 204       0.768   4.965  21.615  1.00 22.57           C  
ATOM   1514  O   CYS A 204       1.061   4.674  22.782  1.00 21.81           O  
ATOM   1515  CB  CYS A 204       2.179   3.050  20.940  1.00 26.05           C  
ATOM   1516  SG  CYS A 204       2.881   1.869  19.780  1.00 25.19           S  
ATOM   1517  N   ALA A 205       0.184   6.120  21.290  1.00 20.91           N  
ATOM   1518  CA  ALA A 205      -0.117   7.110  22.299  1.00 20.73           C  
ATOM   1519  C   ALA A 205      -1.092   6.528  23.302  1.00 20.59           C  
ATOM   1520  O   ALA A 205      -2.021   5.831  22.915  1.00 20.82           O  
ATOM   1521  CB  ALA A 205      -0.705   8.350  21.692  1.00 20.59           C  
ATOM   1522  N   GLN A 206      -0.888   6.869  24.567  1.00 19.83           N  
ATOM   1523  CA  GLN A 206      -1.795   6.488  25.648  1.00 20.81           C  
ATOM   1524  C   GLN A 206      -2.971   7.459  25.821  1.00 19.29           C  
ATOM   1525  O   GLN A 206      -3.129   8.403  25.044  1.00 19.39           O  
ATOM   1526  CB  GLN A 206      -0.960   6.278  26.934  1.00 21.93           C  
ATOM   1527  CG  GLN A 206       0.009   5.123  26.736  1.00 23.27           C  
ATOM   1528  CD  GLN A 206       0.874   4.758  27.941  1.00 24.71           C  
ATOM   1529  NE2 GLN A 206       0.911   5.634  28.957  1.00 25.05           N  
ATOM   1530  OE1 GLN A 206       1.502   3.691  27.952  1.00 23.68           O  
ATOM   1531  N   GLY A 207      -3.824   7.209  26.807  1.00 17.95           N  
ATOM   1532  CA  GLY A 207      -5.000   8.023  27.024  1.00 18.39           C  
ATOM   1533  C   GLY A 207      -6.196   7.560  26.198  1.00 18.73           C  
ATOM   1534  O   GLY A 207      -7.206   8.251  26.156  1.00 20.23           O  
ATOM   1535  N   VAL A 208      -6.081   6.408  25.549  1.00 18.12           N  
ATOM   1536  CA  VAL A 208      -7.142   5.920  24.647  1.00 17.97           C  
ATOM   1537  C   VAL A 208      -8.140   5.118  25.492  1.00 18.29           C  
ATOM   1538  O   VAL A 208      -7.715   4.224  26.215  1.00 18.43           O  
ATOM   1539  CB  VAL A 208      -6.550   5.025  23.549  1.00 17.41           C  
ATOM   1540  CG1 VAL A 208      -7.632   4.501  22.617  1.00 17.57           C  
ATOM   1541  CG2 VAL A 208      -5.509   5.790  22.735  1.00 17.60           C  
ATOM   1542  N   ILE A 209      -9.430   5.407  25.357  1.00 17.96           N  
ATOM   1543  CA  ILE A 209     -10.488   4.621  26.012  1.00 19.33           C  
ATOM   1544  C   ILE A 209     -10.910   3.494  25.068  1.00 18.72           C  
ATOM   1545  O   ILE A 209     -11.467   3.748  23.968  1.00 18.01           O  
ATOM   1546  CB  ILE A 209     -11.717   5.463  26.366  1.00 20.24           C  
ATOM   1547  CG1 ILE A 209     -11.336   6.735  27.146  1.00 22.61           C  
ATOM   1548  CG2 ILE A 209     -12.758   4.629  27.126  1.00 20.82           C  
ATOM   1549  CD1 ILE A 209     -10.671   6.476  28.471  1.00 24.11           C  
ATOM   1550  N   TRP A 210     -10.636   2.263  25.500  1.00 18.32           N  
ATOM   1551  CA  TRP A 210     -10.988   1.059  24.771  1.00 17.68           C  
ATOM   1552  C   TRP A 210     -12.291   0.500  25.321  1.00 19.04           C  
ATOM   1553  O   TRP A 210     -12.446   0.372  26.532  1.00 17.78           O  
ATOM   1554  CB  TRP A 210      -9.890   0.006  24.891  1.00 17.99           C  
ATOM   1555  CG  TRP A 210      -8.775   0.285  24.002  1.00 18.71           C  
ATOM   1556  CD1 TRP A 210      -7.632   1.004  24.290  1.00 18.44           C  
ATOM   1557  CD2 TRP A 210      -8.686  -0.089  22.645  1.00 17.88           C  
ATOM   1558  CE2 TRP A 210      -7.475   0.422  22.153  1.00 17.67           C  
ATOM   1559  CE3 TRP A 210      -9.536  -0.798  21.773  1.00 17.71           C  
ATOM   1560  NE1 TRP A 210      -6.851   1.080  23.185  1.00 19.01           N  
ATOM   1561  CZ2 TRP A 210      -7.071   0.226  20.836  1.00 18.13           C  
ATOM   1562  CZ3 TRP A 210      -9.123  -1.003  20.466  1.00 17.86           C  
ATOM   1563  CH2 TRP A 210      -7.923  -0.484  20.004  1.00 18.35           C  
ATOM   1564  N   THR A 211     -13.217   0.192  24.422  1.00 18.91           N  
ATOM   1565  CA  THR A 211     -14.482  -0.442  24.753  1.00 20.52           C  
ATOM   1566  C   THR A 211     -14.546  -1.712  23.898  1.00 21.14           C  
ATOM   1567  O   THR A 211     -14.491  -1.625  22.672  1.00 18.33           O  
ATOM   1568  CB  THR A 211     -15.658   0.477  24.442  1.00 20.38           C  
ATOM   1569  CG2 THR A 211     -17.004  -0.209  24.722  1.00 22.43           C  
ATOM   1570  OG1 THR A 211     -15.576   1.663  25.236  1.00 19.48           O  
ATOM   1571  N   VAL A 212     -14.664  -2.887  24.545  1.00 19.32           N  
ATOM   1572  CA  VAL A 212     -14.587  -4.167  23.850  1.00 20.42           C  
ATOM   1573  C   VAL A 212     -15.896  -4.885  24.128  1.00 21.37           C  
ATOM   1574  O   VAL A 212     -16.191  -5.184  25.307  1.00 20.68           O  
ATOM   1575  CB  VAL A 212     -13.414  -5.029  24.320  1.00 21.25           C  
ATOM   1576  CG1 VAL A 212     -13.432  -6.365  23.585  1.00 21.00           C  
ATOM   1577  CG2 VAL A 212     -12.082  -4.301  24.142  1.00 21.68           C  
ATOM   1578  N   PHE A 213     -16.689  -5.122  23.071  1.00 21.28           N  
ATOM   1579  CA  PHE A 213     -18.032  -5.740  23.208  1.00 21.24           C  
ATOM   1580  C   PHE A 213     -17.949  -7.197  23.702  1.00 19.82           C  
ATOM   1581  O   PHE A 213     -17.035  -7.940  23.347  1.00 20.69           O  
ATOM   1582  CB  PHE A 213     -18.844  -5.701  21.887  1.00 23.17           C  
ATOM   1583  CG  PHE A 213     -19.221  -4.312  21.438  1.00 26.80           C  
ATOM   1584  CD1 PHE A 213     -20.276  -3.643  22.012  1.00 30.44           C  
ATOM   1585  CD2 PHE A 213     -18.488  -3.666  20.448  1.00 27.27           C  
ATOM   1586  CE1 PHE A 213     -20.597  -2.350  21.605  1.00 34.69           C  
ATOM   1587  CE2 PHE A 213     -18.811  -2.394  20.035  1.00 26.88           C  
ATOM   1588  CZ  PHE A 213     -19.859  -1.734  20.594  1.00 30.16           C  
ATOM   1589  N   ASN A 214     -18.893  -7.565  24.565  1.00 21.24           N  
ATOM   1590  CA  ASN A 214     -19.103  -8.956  25.020  1.00 22.29           C  
ATOM   1591  C   ASN A 214     -19.527  -9.787  23.783  1.00 20.61           C  
ATOM   1592  O   ASN A 214     -18.918 -10.797  23.451  1.00 20.93           O  
ATOM   1593  CB  ASN A 214     -20.243  -8.961  26.120  1.00 24.14           C  
ATOM   1594  CG  ASN A 214     -20.470 -10.326  26.804  1.00 27.68           C  
ATOM   1595  ND2 ASN A 214     -19.515 -11.208  26.606  1.00 31.45           N  
ATOM   1596  OD1 ASN A 214     -21.494 -10.566  27.568  1.00 25.69           O  
ATOM   1597  N   GLN A 215     -20.535  -9.311  23.084  1.00 21.08           N  
ATOM   1598  CA  GLN A 215     -21.051 -10.032  21.925  1.00 22.82           C  
ATOM   1599  C   GLN A 215     -20.095  -9.914  20.715  1.00 23.47           C  
ATOM   1600  O   GLN A 215     -19.493  -8.850  20.477  1.00 23.66           O  
ATOM   1601  CB  GLN A 215     -22.425  -9.556  21.587  1.00 24.62           C  
ATOM   1602  CG  GLN A 215     -23.062 -10.387  20.490  1.00 26.53           C  
ATOM   1603  CD  GLN A 215     -24.403  -9.884  20.037  1.00 29.80           C  
ATOM   1604  NE2 GLN A 215     -25.220 -10.806  19.540  1.00 34.79           N  
ATOM   1605  OE1 GLN A 215     -24.701  -8.701  20.081  1.00 28.72           O  
ATOM   1606  N   THR A 216     -19.931 -11.020  19.989  1.00 22.58           N  
ATOM   1607  CA  THR A 216     -19.114 -11.059  18.788  1.00 22.00           C  
ATOM   1608  C   THR A 216     -19.942 -10.856  17.518  1.00 21.06           C  
ATOM   1609  O   THR A 216     -21.152 -10.931  17.548  1.00 21.10           O  
ATOM   1610  CB  THR A 216     -18.336 -12.373  18.682  1.00 23.08           C  
ATOM   1611  CG2 THR A 216     -17.509 -12.593  19.954  1.00 24.23           C  
ATOM   1612  OG1 THR A 216     -19.251 -13.468  18.491  1.00 23.79           O  
ATOM   1613  N   VAL A 217     -19.261 -10.554  16.415  1.00 20.21           N  
ATOM   1614  CA  VAL A 217     -19.883 -10.437  15.112  1.00 21.00           C  
ATOM   1615  C   VAL A 217     -19.562 -11.712  14.297  1.00 20.74           C  
ATOM   1616  O   VAL A 217     -18.454 -12.237  14.367  1.00 19.18           O  
ATOM   1617  CB  VAL A 217     -19.373  -9.163  14.403  1.00 23.50           C  
ATOM   1618  CG1 VAL A 217     -19.858  -9.109  12.975  1.00 24.62           C  
ATOM   1619  CG2 VAL A 217     -19.845  -7.925  15.174  1.00 24.41           C  
ATOM   1620  N   MET A 218     -20.554 -12.202  13.557  1.00 20.20           N  
ATOM   1621  CA  MET A 218     -20.442 -13.442  12.781  1.00 22.18           C  
ATOM   1622  C   MET A 218     -20.141 -13.194  11.291  1.00 20.35           C  
ATOM   1623  O   MET A 218     -20.910 -12.523  10.607  1.00 18.42           O  
ATOM   1624  CB  MET A 218     -21.770 -14.204  12.859  1.00 25.38           C  
ATOM   1625  CG  MET A 218     -22.258 -14.492  14.271  1.00 28.48           C  
ATOM   1626  SD  MET A 218     -21.029 -15.313  15.291  1.00 38.24           S  
ATOM   1627  CE  MET A 218     -21.050 -16.804  14.439  1.00 33.70           C  
ATOM   1628  N   LEU A 219     -19.032 -13.751  10.813  1.00 19.77           N  
ATOM   1629  CA  LEU A 219     -18.714 -13.781   9.380  1.00 19.78           C  
ATOM   1630  C   LEU A 219     -18.666 -15.234   8.916  1.00 20.19           C  
ATOM   1631  O   LEU A 219     -18.392 -16.112   9.719  1.00 19.14           O  
ATOM   1632  CB  LEU A 219     -17.344 -13.148   9.132  1.00 19.87           C  
ATOM   1633  CG  LEU A 219     -17.268 -11.631   8.966  1.00 20.53           C  
ATOM   1634  CD1 LEU A 219     -17.742 -10.911  10.211  1.00 20.16           C  
ATOM   1635  CD2 LEU A 219     -15.847 -11.192   8.560  1.00 20.36           C  
ATOM   1636  N   SER A 220     -18.926 -15.481   7.639  1.00 19.81           N  
ATOM   1637  CA  SER A 220     -18.759 -16.833   7.083  1.00 19.45           C  
ATOM   1638  C   SER A 220     -17.299 -17.226   6.992  1.00 20.27           C  
ATOM   1639  O   SER A 220     -16.434 -16.371   6.938  1.00 18.35           O  
ATOM   1640  CB  SER A 220     -19.410 -16.967   5.718  1.00 19.97           C  
ATOM   1641  OG  SER A 220     -18.711 -16.220   4.722  1.00 20.39           O  
ATOM   1642  N   ALA A 221     -17.040 -18.536   6.924  1.00 20.79           N  
ATOM   1643  CA  ALA A 221     -15.694 -19.034   6.698  1.00 22.56           C  
ATOM   1644  C   ALA A 221     -15.077 -18.394   5.440  1.00 22.57           C  
ATOM   1645  O   ALA A 221     -13.920 -17.988   5.455  1.00 22.89           O  
ATOM   1646  CB  ALA A 221     -15.678 -20.561   6.577  1.00 22.46           C  
ATOM   1647  N   LYS A 222     -15.860 -18.304   4.377  1.00 22.58           N  
ATOM   1648  CA  LYS A 222     -15.384 -17.757   3.113  1.00 25.20           C  
ATOM   1649  C   LYS A 222     -14.972 -16.299   3.304  1.00 23.28           C  
ATOM   1650  O   LYS A 222     -13.942 -15.876   2.780  1.00 23.78           O  
ATOM   1651  CB  LYS A 222     -16.471 -17.830   2.045  1.00 27.95           C  
ATOM   1652  CG  LYS A 222     -16.058 -17.284   0.684  1.00 33.10           C  
ATOM   1653  CD  LYS A 222     -17.217 -17.308  -0.297  1.00 37.95           C  
ATOM   1654  CE  LYS A 222     -16.715 -17.046  -1.711  1.00 44.81           C  
ATOM   1655  NZ  LYS A 222     -17.838 -16.850  -2.672  1.00 49.55           N1+
ATOM   1656  N   GLN A 223     -15.797 -15.553   4.030  1.00 21.30           N  
ATOM   1657  CA  GLN A 223     -15.505 -14.140   4.347  1.00 21.65           C  
ATOM   1658  C   GLN A 223     -14.228 -13.985   5.155  1.00 20.25           C  
ATOM   1659  O   GLN A 223     -13.418 -13.089   4.859  1.00 20.91           O  
ATOM   1660  CB  GLN A 223     -16.669 -13.471   5.072  1.00 20.66           C  
ATOM   1661  CG  GLN A 223     -17.842 -13.172   4.170  1.00 20.69           C  
ATOM   1662  CD  GLN A 223     -18.991 -12.523   4.904  1.00 20.85           C  
ATOM   1663  NE2 GLN A 223     -19.545 -11.473   4.313  1.00 21.19           N  
ATOM   1664  OE1 GLN A 223     -19.397 -12.962   5.993  1.00 21.74           O  
ATOM   1665  N   LEU A 224     -14.035 -14.833   6.166  1.00 20.66           N  
ATOM   1666  CA  LEU A 224     -12.826 -14.767   6.971  1.00 20.96           C  
ATOM   1667  C   LEU A 224     -11.593 -15.090   6.123  1.00 22.76           C  
ATOM   1668  O   LEU A 224     -10.532 -14.459   6.290  1.00 23.20           O  
ATOM   1669  CB  LEU A 224     -12.892 -15.699   8.182  1.00 21.54           C  
ATOM   1670  CG  LEU A 224     -13.875 -15.203   9.240  1.00 21.45           C  
ATOM   1671  CD1 LEU A 224     -14.222 -16.290  10.260  1.00 21.90           C  
ATOM   1672  CD2 LEU A 224     -13.325 -13.946   9.893  1.00 21.37           C  
ATOM   1673  N   HIS A 225     -11.732 -16.072   5.234  1.00 23.48           N  
ATOM   1674  CA  HIS A 225     -10.647 -16.416   4.300  1.00 26.25           C  
ATOM   1675  C   HIS A 225     -10.339 -15.257   3.328  1.00 25.50           C  
ATOM   1676  O   HIS A 225      -9.157 -14.928   3.103  1.00 26.27           O  
ATOM   1677  CB  HIS A 225     -10.957 -17.722   3.558  1.00 29.46           C  
ATOM   1678  CG  HIS A 225      -9.886 -18.157   2.603  1.00 34.99           C  
ATOM   1679  CD2 HIS A 225      -8.834 -18.996   2.764  1.00 37.87           C  
ATOM   1680  ND1 HIS A 225      -9.849 -17.744   1.284  1.00 37.83           N  
ATOM   1681  CE1 HIS A 225      -8.813 -18.300   0.678  1.00 38.74           C  
ATOM   1682  NE2 HIS A 225      -8.181 -19.063   1.554  1.00 38.94           N  
ATOM   1683  N   THR A 226     -11.382 -14.631   2.786  1.00 24.76           N  
ATOM   1684  CA  THR A 226     -11.214 -13.471   1.911  1.00 24.53           C  
ATOM   1685  C   THR A 226     -10.406 -12.378   2.612  1.00 23.82           C  
ATOM   1686  O   THR A 226      -9.468 -11.841   2.037  1.00 25.95           O  
ATOM   1687  CB  THR A 226     -12.564 -12.904   1.458  1.00 23.15           C  
ATOM   1688  CG2 THR A 226     -12.399 -11.598   0.657  1.00 24.73           C  
ATOM   1689  OG1 THR A 226     -13.220 -13.868   0.633  1.00 24.02           O  
ATOM   1690  N   LEU A 227     -10.768 -12.076   3.853  1.00 23.30           N  
ATOM   1691  CA  LEU A 227     -10.063 -11.044   4.656  1.00 22.49           C  
ATOM   1692  C   LEU A 227      -8.575 -11.334   4.819  1.00 23.16           C  
ATOM   1693  O   LEU A 227      -7.731 -10.440   4.685  1.00 22.98           O  
ATOM   1694  CB  LEU A 227     -10.694 -10.929   6.050  1.00 21.44           C  
ATOM   1695  CG  LEU A 227     -10.110  -9.853   6.975  1.00 20.95           C  
ATOM   1696  CD1 LEU A 227     -10.106  -8.491   6.286  1.00 21.01           C  
ATOM   1697  CD2 LEU A 227     -10.869  -9.775   8.294  1.00 22.08           C  
ATOM   1698  N   SER A 228      -8.252 -12.580   5.121  1.00 24.09           N  
ATOM   1699  CA  SER A 228      -6.875 -12.935   5.408  1.00 27.68           C  
ATOM   1700  C   SER A 228      -6.022 -13.349   4.187  1.00 28.07           C  
ATOM   1701  O   SER A 228      -4.798 -13.355   4.307  1.00 29.02           O  
ATOM   1702  CB  SER A 228      -6.834 -14.025   6.482  1.00 28.12           C  
ATOM   1703  OG  SER A 228      -7.334 -15.225   5.962  1.00 27.78           O  
ATOM   1704  N   ASP A 229      -6.634 -13.672   3.045  1.00 28.77           N  
ATOM   1705  CA AASP A 229      -5.881 -14.215   1.900  0.50 30.82           C  
ATOM   1706  CA BASP A 229      -5.926 -14.246   1.875  0.50 29.63           C  
ATOM   1707  C   ASP A 229      -5.881 -13.317   0.660  1.00 29.83           C  
ATOM   1708  O   ASP A 229      -5.369 -13.706  -0.393  1.00 29.78           O  
ATOM   1709  CB AASP A 229      -6.398 -15.618   1.553  0.50 33.43           C  
ATOM   1710  CB BASP A 229      -6.589 -15.576   1.453  0.50 30.37           C  
ATOM   1711  CG AASP A 229      -6.096 -16.638   2.642  0.50 35.26           C  
ATOM   1712  CG BASP A 229      -5.732 -16.390   0.470  0.50 30.33           C  
ATOM   1713  OD1AASP A 229      -5.785 -16.252   3.784  0.50 36.18           O  
ATOM   1714  OD1BASP A 229      -4.618 -16.795   0.842  0.50 30.50           O  
ATOM   1715  OD2AASP A 229      -6.149 -17.849   2.351  0.50 40.52           O1-
ATOM   1716  OD2BASP A 229      -6.174 -16.615  -0.675  0.50 31.57           O1-
ATOM   1717  N   THR A 230      -6.414 -12.096   0.784  1.00 28.05           N  
ATOM   1718  CA  THR A 230      -6.558 -11.231  -0.378  1.00 27.02           C  
ATOM   1719  C   THR A 230      -5.541 -10.091  -0.445  1.00 27.11           C  
ATOM   1720  O   THR A 230      -5.068  -9.772  -1.538  1.00 27.04           O  
ATOM   1721  CB  THR A 230      -7.981 -10.689  -0.512  1.00 27.89           C  
ATOM   1722  CG2 THR A 230      -8.144  -9.905  -1.828  1.00 27.79           C  
ATOM   1723  OG1 THR A 230      -8.904 -11.790  -0.489  1.00 26.52           O  
ATOM   1724  N   LEU A 231      -5.199  -9.487   0.688  1.00 24.69           N  
ATOM   1725  CA  LEU A 231      -4.394  -8.277   0.663  1.00 24.48           C  
ATOM   1726  C   LEU A 231      -2.900  -8.557   0.806  1.00 25.62           C  
ATOM   1727  O   LEU A 231      -2.494  -9.525   1.472  1.00 22.60           O  
ATOM   1728  CB  LEU A 231      -4.856  -7.319   1.756  1.00 24.42           C  
ATOM   1729  CG  LEU A 231      -6.339  -6.923   1.804  1.00 23.50           C  
ATOM   1730  CD1 LEU A 231      -6.532  -5.976   2.966  1.00 23.37           C  
ATOM   1731  CD2 LEU A 231      -6.790  -6.264   0.505  1.00 23.74           C  
ATOM   1732  N   TRP A 232      -2.100  -7.686   0.182  1.00 27.79           N  
ATOM   1733  CA  TRP A 232      -0.634  -7.746   0.223  1.00 29.10           C  
ATOM   1734  C   TRP A 232      -0.096  -6.527   0.938  1.00 28.23           C  
ATOM   1735  O   TRP A 232      -0.660  -5.438   0.844  1.00 27.29           O  
ATOM   1736  CB  TRP A 232      -0.072  -7.886  -1.206  1.00 31.43           C  
ATOM   1737  CG  TRP A 232      -0.473  -9.217  -1.769  1.00 35.06           C  
ATOM   1738  CD1 TRP A 232      -1.688  -9.543  -2.277  1.00 39.21           C  
ATOM   1739  CD2 TRP A 232       0.308 -10.422  -1.792  1.00 37.29           C  
ATOM   1740  CE2 TRP A 232      -0.497 -11.429  -2.357  1.00 39.59           C  
ATOM   1741  CE3 TRP A 232       1.610 -10.743  -1.400  1.00 38.56           C  
ATOM   1742  NE1 TRP A 232      -1.711 -10.867  -2.642  1.00 42.23           N  
ATOM   1743  CZ2 TRP A 232      -0.046 -12.739  -2.546  1.00 40.89           C  
ATOM   1744  CZ3 TRP A 232       2.067 -12.057  -1.591  1.00 41.15           C  
ATOM   1745  CH2 TRP A 232       1.238 -13.032  -2.161  1.00 40.38           C  
ATOM   1746  N   GLY A 233       0.986  -6.720   1.685  1.00 30.29           N  
ATOM   1747  CA  GLY A 233       1.561  -5.676   2.517  1.00 34.39           C  
ATOM   1748  C   GLY A 233       2.963  -5.337   2.059  1.00 40.85           C  
ATOM   1749  O   GLY A 233       3.286  -5.550   0.881  1.00 42.64           O  
ATOM   1750  N   PRO A 234       3.809  -4.814   2.981  1.00 44.63           N  
ATOM   1751  CA  PRO A 234       5.189  -4.420   2.679  1.00 48.01           C  
ATOM   1752  C   PRO A 234       5.955  -5.454   1.864  1.00 53.48           C  
ATOM   1753  O   PRO A 234       5.883  -6.644   2.169  1.00 52.50           O  
ATOM   1754  CB  PRO A 234       5.815  -4.278   4.067  1.00 47.05           C  
ATOM   1755  CG  PRO A 234       4.696  -3.802   4.915  1.00 45.96           C  
ATOM   1756  CD  PRO A 234       3.459  -4.478   4.374  1.00 44.73           C  
ATOM   1757  N   GLY A 235       6.658  -4.996   0.829  1.00 58.20           N  
ATOM   1758  CA  GLY A 235       7.471  -5.878  -0.006  1.00 60.69           C  
ATOM   1759  C   GLY A 235       6.618  -6.814  -0.843  1.00 60.94           C  
ATOM   1760  O   GLY A 235       5.631  -6.385  -1.441  1.00 60.80           O  
ATOM   1761  N   ASP A 236       6.997  -8.091  -0.874  1.00 60.30           N  
ATOM   1762  CA  ASP A 236       6.231  -9.123  -1.576  1.00 59.84           C  
ATOM   1763  C   ASP A 236       5.482 -10.032  -0.589  1.00 55.30           C  
ATOM   1764  O   ASP A 236       5.325 -11.220  -0.859  1.00 59.79           O  
ATOM   1765  CB  ASP A 236       7.163  -9.949  -2.458  1.00  0.00           C  
ATOM   1766  CG  ASP A 236       7.699  -9.251  -3.710  1.00  0.00           C  
ATOM   1767  OD1 ASP A 236       7.149  -8.176  -4.045  1.00  0.00           O  
ATOM   1768  OD2 ASP A 236       8.618  -9.826  -4.330  1.00  0.00           O1-
ATOM   1769  N   SER A 237       5.001  -9.473   0.528  1.00 50.67           N  
ATOM   1770  CA  SER A 237       4.397 -10.268   1.620  1.00 46.89           C  
ATOM   1771  C   SER A 237       2.878 -10.147   1.686  1.00 40.95           C  
ATOM   1772  O   SER A 237       2.336  -9.083   1.435  1.00 35.61           O  
ATOM   1773  CB  SER A 237       4.951  -9.817   2.969  1.00 50.66           C  
ATOM   1774  OG  SER A 237       6.360  -9.917   2.990  1.00 58.50           O  
ATOM   1775  N   ARG A 238       2.208 -11.234   2.057  1.00 37.88           N  
ATOM   1776  CA  ARG A 238       0.771 -11.211   2.338  1.00 36.77           C  
ATOM   1777  C   ARG A 238       0.483 -10.374   3.588  1.00 33.35           C  
ATOM   1778  O   ARG A 238       1.233 -10.407   4.552  1.00 34.67           O  
ATOM   1779  CB  ARG A 238       0.249 -12.620   2.573  1.00 40.71           C  
ATOM   1780  CG  ARG A 238       0.291 -13.521   1.355  1.00 43.24           C  
ATOM   1781  CD  ARG A 238      -0.271 -14.891   1.702  1.00 46.07           C  
ATOM   1782  NE  ARG A 238      -0.701 -15.619   0.516  1.00 49.29           N  
ATOM   1783  CZ  ARG A 238      -1.792 -15.341  -0.204  1.00 49.24           C  
ATOM   1784  NH1 ARG A 238      -2.599 -14.330   0.120  1.00 48.95           N  
ATOM   1785  NH2 ARG A 238      -2.073 -16.082  -1.270  1.00 49.14           N1+
ATOM   1786  N   LEU A 239      -0.613  -9.628   3.568  1.00 30.08           N  
ATOM   1787  CA  LEU A 239      -1.012  -8.836   4.721  1.00 27.93           C  
ATOM   1788  C   LEU A 239      -1.834  -9.755   5.615  1.00 27.81           C  
ATOM   1789  O   LEU A 239      -2.997 -10.013   5.349  1.00 26.27           O  
ATOM   1790  CB  LEU A 239      -1.775  -7.590   4.264  1.00 28.52           C  
ATOM   1791  CG  LEU A 239      -2.289  -6.570   5.292  1.00 30.15           C  
ATOM   1792  CD1 LEU A 239      -1.476  -6.498   6.557  1.00 30.13           C  
ATOM   1793  CD2 LEU A 239      -2.478  -5.200   4.648  1.00 30.07           C  
ATOM   1794  N   GLN A 240      -1.175 -10.284   6.642  1.00 27.14           N  
ATOM   1795  CA  GLN A 240      -1.710 -11.335   7.509  1.00 27.98           C  
ATOM   1796  C   GLN A 240      -1.124 -11.153   8.880  1.00 25.40           C  
ATOM   1797  O   GLN A 240      -0.077 -10.537   8.997  1.00 25.13           O  
ATOM   1798  CB  GLN A 240      -1.277 -12.700   6.989  1.00 28.51           C  
ATOM   1799  CG  GLN A 240      -2.080 -13.156   5.810  1.00 30.58           C  
ATOM   1800  CD  GLN A 240      -1.750 -14.578   5.384  1.00 31.30           C  
ATOM   1801  NE2 GLN A 240      -2.734 -15.251   4.795  1.00 29.79           N  
ATOM   1802  OE1 GLN A 240      -0.633 -15.069   5.598  1.00 28.83           O  
ATOM   1803  N   LEU A 241      -1.790 -11.704   9.897  1.00 26.06           N  
ATOM   1804  CA  LEU A 241      -1.302 -11.692  11.281  1.00 28.07           C  
ATOM   1805  C   LEU A 241      -0.929 -10.259  11.705  1.00 27.97           C  
ATOM   1806  O   LEU A 241       0.084 -10.026  12.373  1.00 27.72           O  
ATOM   1807  CB  LEU A 241      -0.093 -12.639  11.436  1.00 29.51           C  
ATOM   1808  CG  LEU A 241      -0.297 -14.100  10.978  1.00 30.60           C  
ATOM   1809  CD1 LEU A 241       1.034 -14.756  10.661  1.00 32.18           C  
ATOM   1810  CD2 LEU A 241      -1.060 -14.922  12.007  1.00 31.33           C  
ATOM   1811  N   ASN A 242      -1.755  -9.298  11.292  1.00 25.84           N  
ATOM   1812  CA  ASN A 242      -1.493  -7.890  11.547  1.00 24.36           C  
ATOM   1813  C   ASN A 242      -2.068  -7.458  12.900  1.00 24.84           C  
ATOM   1814  O   ASN A 242      -2.933  -6.581  12.973  1.00 23.63           O  
ATOM   1815  CB  ASN A 242      -2.012  -7.016  10.384  1.00 24.23           C  
ATOM   1816  CG  ASN A 242      -3.521  -7.130  10.185  1.00 22.74           C  
ATOM   1817  ND2 ASN A 242      -4.145  -6.042   9.731  1.00 21.23           N  
ATOM   1818  OD1 ASN A 242      -4.111  -8.167  10.457  1.00 22.24           O  
ATOM   1819  N   PHE A 243      -1.565  -8.089  13.970  1.00 23.93           N  
ATOM   1820  CA  PHE A 243      -1.937  -7.788  15.334  1.00 24.12           C  
ATOM   1821  C   PHE A 243      -0.685  -7.663  16.215  1.00 23.99           C  
ATOM   1822  O   PHE A 243       0.341  -8.306  15.949  1.00 24.71           O  
ATOM   1823  CB  PHE A 243      -2.885  -8.836  15.910  1.00 25.40           C  
ATOM   1824  CG  PHE A 243      -2.297 -10.221  16.030  1.00 25.96           C  
ATOM   1825  CD1 PHE A 243      -2.408 -11.136  14.985  1.00 26.33           C  
ATOM   1826  CD2 PHE A 243      -1.674 -10.623  17.213  1.00 26.06           C  
ATOM   1827  CE1 PHE A 243      -1.885 -12.417  15.103  1.00 27.32           C  
ATOM   1828  CE2 PHE A 243      -1.132 -11.902  17.332  1.00 27.10           C  
ATOM   1829  CZ  PHE A 243      -1.254 -12.802  16.285  1.00 27.15           C  
ATOM   1830  N   ARG A 244      -0.804  -6.843  17.249  1.00 23.96           N  
ATOM   1831  CA  ARG A 244       0.254  -6.660  18.252  1.00 23.89           C  
ATOM   1832  C   ARG A 244       0.034  -7.665  19.372  1.00 24.79           C  
ATOM   1833  O   ARG A 244      -1.114  -7.916  19.778  1.00 25.88           O  
ATOM   1834  CB  ARG A 244       0.167  -5.243  18.824  1.00 24.05           C  
ATOM   1835  CG  ARG A 244       1.319  -4.827  19.724  1.00 23.83           C  
ATOM   1836  CD  ARG A 244       1.015  -3.512  20.429  1.00 23.51           C  
ATOM   1837  NE  ARG A 244       2.227  -2.887  20.968  1.00 23.88           N  
ATOM   1838  CZ  ARG A 244       2.249  -1.739  21.652  1.00 25.33           C  
ATOM   1839  NH1 ARG A 244       1.116  -1.057  21.896  1.00 23.22           N  
ATOM   1840  NH2 ARG A 244       3.414  -1.244  22.083  1.00 27.09           N1+
ATOM   1841  N   ALA A 245       1.125  -8.207  19.908  1.00 25.95           N  
ATOM   1842  CA  ALA A 245       1.080  -9.061  21.115  1.00 26.28           C  
ATOM   1843  C   ALA A 245       0.380  -8.362  22.271  1.00 27.18           C  
ATOM   1844  O   ALA A 245       0.455  -7.145  22.388  1.00 29.08           O  
ATOM   1845  CB  ALA A 245       2.491  -9.424  21.536  1.00 27.63           C  
ATOM   1846  N   THR A 246      -0.309  -9.118  23.119  1.00 28.06           N  
ATOM   1847  CA  THR A 246      -0.993  -8.538  24.247  1.00 29.96           C  
ATOM   1848  C   THR A 246       0.036  -7.931  25.230  1.00 28.30           C  
ATOM   1849  O   THR A 246       1.166  -8.418  25.382  1.00 28.94           O  
ATOM   1850  CB  THR A 246      -1.876  -9.560  24.979  1.00 32.12           C  
ATOM   1851  CG2 THR A 246      -3.155  -9.902  24.150  1.00 33.19           C  
ATOM   1852  OG1 THR A 246      -1.108 -10.737  25.187  1.00 34.18           O  
ATOM   1853  N   GLN A 247      -0.383  -6.845  25.854  1.00 28.57           N  
ATOM   1854  CA  GLN A 247       0.461  -6.021  26.697  1.00 28.12           C  
ATOM   1855  C   GLN A 247      -0.031  -6.200  28.124  1.00 26.99           C  
ATOM   1856  O   GLN A 247      -1.226  -6.253  28.349  1.00 26.02           O  
ATOM   1857  CB  GLN A 247       0.314  -4.552  26.278  1.00 28.17           C  
ATOM   1858  CG  GLN A 247       0.639  -4.269  24.812  1.00 29.05           C  
ATOM   1859  CD  GLN A 247       2.101  -4.489  24.490  1.00 31.53           C  
ATOM   1860  NE2 GLN A 247       2.391  -5.423  23.576  1.00 29.93           N  
ATOM   1861  OE1 GLN A 247       2.973  -3.819  25.067  1.00 31.03           O  
ATOM   1862  N   PRO A 248       0.886  -6.228  29.115  1.00 26.05           N  
ATOM   1863  CA  PRO A 248       0.444  -6.441  30.494  1.00 25.16           C  
ATOM   1864  C   PRO A 248      -0.426  -5.313  30.994  1.00 25.33           C  
ATOM   1865  O   PRO A 248      -0.165  -4.156  30.664  1.00 29.00           O  
ATOM   1866  CB  PRO A 248       1.767  -6.478  31.282  1.00 25.84           C  
ATOM   1867  CG  PRO A 248       2.741  -5.737  30.431  1.00 26.82           C  
ATOM   1868  CD  PRO A 248       2.344  -6.042  29.019  1.00 26.72           C  
ATOM   1869  N   LEU A 249      -1.464  -5.617  31.761  1.00 22.90           N  
ATOM   1870  CA  LEU A 249      -2.287  -4.572  32.359  1.00 24.91           C  
ATOM   1871  C   LEU A 249      -1.485  -3.626  33.303  1.00 27.55           C  
ATOM   1872  O   LEU A 249      -1.807  -2.427  33.428  1.00 26.12           O  
ATOM   1873  CB  LEU A 249      -3.486  -5.153  33.089  1.00 25.26           C  
ATOM   1874  CG  LEU A 249      -4.681  -5.545  32.216  1.00 25.59           C  
ATOM   1875  CD1 LEU A 249      -5.686  -6.274  33.094  1.00 25.89           C  
ATOM   1876  CD2 LEU A 249      -5.335  -4.322  31.592  1.00 24.91           C  
ATOM   1877  N   ASN A 250      -0.448  -4.164  33.946  1.00 28.52           N  
ATOM   1878  CA  ASN A 250       0.459  -3.363  34.786  1.00 29.34           C  
ATOM   1879  C   ASN A 250      -0.226  -2.555  35.858  1.00 27.57           C  
ATOM   1880  O   ASN A 250       0.160  -1.415  36.146  1.00 30.96           O  
ATOM   1881  CB  ASN A 250       1.350  -2.474  33.909  1.00 28.45           C  
ATOM   1882  CG  ASN A 250       2.544  -3.198  33.388  1.00 29.03           C  
ATOM   1883  ND2 ASN A 250       3.178  -2.639  32.349  1.00 29.12           N  
ATOM   1884  OD1 ASN A 250       2.912  -4.258  33.905  1.00 33.04           O  
ATOM   1885  N   GLY A 251      -1.241  -3.166  36.468  1.00 26.80           N  
ATOM   1886  CA  GLY A 251      -1.997  -2.572  37.545  1.00 24.96           C  
ATOM   1887  C   GLY A 251      -3.335  -1.998  37.174  1.00 24.86           C  
ATOM   1888  O   GLY A 251      -4.156  -1.761  38.030  1.00 24.91           O  
ATOM   1889  N   ARG A 252      -3.559  -1.741  35.884  1.00 25.26           N  
ATOM   1890  CA  ARG A 252      -4.857  -1.296  35.431  1.00 25.05           C  
ATOM   1891  C   ARG A 252      -5.895  -2.374  35.701  1.00 25.07           C  
ATOM   1892  O   ARG A 252      -5.592  -3.570  35.620  1.00 26.79           O  
ATOM   1893  CB  ARG A 252      -4.851  -1.028  33.931  1.00 25.13           C  
ATOM   1894  CG  ARG A 252      -4.087   0.202  33.505  1.00 25.52           C  
ATOM   1895  CD  ARG A 252      -4.013   0.248  31.997  1.00 24.58           C  
ATOM   1896  NE  ARG A 252      -3.130  -0.782  31.475  1.00 24.21           N  
ATOM   1897  CZ  ARG A 252      -2.908  -0.989  30.183  1.00 23.61           C  
ATOM   1898  NH1 ARG A 252      -3.521  -0.237  29.267  1.00 24.16           N  
ATOM   1899  NH2 ARG A 252      -2.090  -1.942  29.805  1.00 23.01           N1+
ATOM   1900  N   VAL A 253      -7.095  -1.929  36.000  1.00 23.37           N  
ATOM   1901  CA  VAL A 253      -8.237  -2.779  36.196  1.00 27.62           C  
ATOM   1902  C   VAL A 253      -9.206  -2.527  35.045  1.00 27.72           C  
ATOM   1903  O   VAL A 253      -9.643  -1.391  34.830  1.00 31.09           O  
ATOM   1904  CB  VAL A 253      -8.922  -2.487  37.545  1.00 29.10           C  
ATOM   1905  CG1 VAL A 253     -10.110  -3.432  37.762  1.00 30.89           C  
ATOM   1906  CG2 VAL A 253      -7.896  -2.631  38.687  1.00 30.83           C  
ATOM   1907  N   ILE A 254      -9.524  -3.591  34.304  1.00 26.28           N  
ATOM   1908  CA  ILE A 254     -10.560  -3.527  33.251  1.00 25.70           C  
ATOM   1909  C   ILE A 254     -11.915  -3.447  33.912  1.00 25.16           C  
ATOM   1910  O   ILE A 254     -12.190  -4.196  34.843  1.00 27.52           O  
ATOM   1911  CB  ILE A 254     -10.470  -4.737  32.276  1.00 25.83           C  
ATOM   1912  CG1 ILE A 254      -9.093  -4.766  31.606  1.00 25.77           C  
ATOM   1913  CG2 ILE A 254     -11.599  -4.663  31.248  1.00 27.17           C  
ATOM   1914  CD1 ILE A 254      -8.769  -6.028  30.821  1.00 24.64           C  
ATOM   1915  N   GLU A 255     -12.767  -2.520  33.469  1.00 25.64           N  
ATOM   1916  CA  GLU A 255     -14.139  -2.443  33.940  1.00 26.34           C  
ATOM   1917  C   GLU A 255     -15.048  -3.240  33.005  1.00 28.00           C  
ATOM   1918  O   GLU A 255     -14.742  -3.443  31.818  1.00 25.20           O  
ATOM   1919  CB  GLU A 255     -14.647  -1.022  34.045  1.00 27.85           C  
ATOM   1920  CG  GLU A 255     -13.839  -0.134  35.005  1.00 32.71           C  
ATOM   1921  CD  GLU A 255     -14.527   1.190  35.331  1.00 33.86           C  
ATOM   1922  OE1 GLU A 255     -15.080   1.835  34.437  1.00 34.13           O  
ATOM   1923  OE2 GLU A 255     -14.540   1.586  36.506  1.00 39.00           O1-
ATOM   1924  N   ALA A 256     -16.155  -3.715  33.565  1.00 27.04           N  
ATOM   1925  CA  ALA A 256     -17.152  -4.449  32.808  1.00 27.35           C  
ATOM   1926  C   ALA A 256     -18.448  -3.774  33.132  1.00 26.11           C  
ATOM   1927  O   ALA A 256     -18.692  -3.380  34.293  1.00 28.37           O  
ATOM   1928  CB  ALA A 256     -17.166  -5.936  33.193  1.00 27.53           C  
ATOM   1929  N   SER A 257     -19.284  -3.605  32.115  1.00 23.57           N  
ATOM   1930  CA  SER A 257     -20.604  -3.070  32.313  1.00 22.55           C  
ATOM   1931  C   SER A 257     -21.568  -4.161  32.870  1.00 22.82           C  
ATOM   1932  O   SER A 257     -22.717  -3.896  32.962  1.00 21.86           O  
ATOM   1933  CB  SER A 257     -21.189  -2.493  31.035  1.00 24.22           C  
ATOM   1934  OG  SER A 257     -21.365  -3.498  30.030  1.00 25.14           O  
ATOM   1935  N   PHE A 258     -21.084  -5.344  33.239  1.00 24.61           N  
ATOM   1936  CA  PHE A 258     -21.965  -6.413  33.752  1.00 25.02           C  
ATOM   1937  C   PHE A 258     -21.296  -7.221  34.856  1.00 29.01           C  
ATOM   1938  O   PHE A 258     -20.045  -7.364  34.898  1.00 28.91           O  
ATOM   1939  CB  PHE A 258     -22.411  -7.325  32.555  1.00 26.78           C  
ATOM   1940  CG  PHE A 258     -21.269  -7.879  31.759  1.00 25.73           C  
ATOM   1941  CD1 PHE A 258     -20.693  -7.136  30.724  1.00 25.49           C  
ATOM   1942  CD2 PHE A 258     -20.731  -9.107  32.067  1.00 26.63           C  
ATOM   1943  CE1 PHE A 258     -19.638  -7.626  30.016  1.00 24.72           C  
ATOM   1944  CE2 PHE A 258     -19.655  -9.620  31.362  1.00 28.18           C  
ATOM   1945  CZ  PHE A 258     -19.107  -8.873  30.319  1.00 27.76           C  
ATOM   1946  N   PRO A 259     -22.115  -7.783  35.781  1.00 33.89           N  
ATOM   1947  CA  PRO A 259     -21.595  -8.659  36.855  1.00 35.12           C  
ATOM   1948  C   PRO A 259     -20.940  -9.972  36.381  1.00 36.18           C  
ATOM   1949  O   PRO A 259     -19.931 -10.485  36.887  1.00 37.81           O  
ATOM   1950  CB  PRO A 259     -22.847  -8.993  37.673  1.00 35.22           C  
ATOM   1951  CG  PRO A 259     -23.878  -7.984  37.298  1.00 33.68           C  
ATOM   1952  CD  PRO A 259     -23.553  -7.507  35.923  1.00 32.47           C  
ATOM   1953  OXT PRO A 259     -21.425 -10.587  35.453  1.00 36.34           O1-
TER    1954      PRO A 259
HETATM 1955 ZN   ZN  A 264      -6.711  -1.312  15.271  1.00 18.59          Zn  
HETATM 1956  C1  9FK A 269      -1.051  10.303  14.857  1.00 41.32           C  
HETATM 1957  C2  9FK A 269      -2.111   9.483  14.490  1.00 38.83           C  
HETATM 1958  C3  9FK A 269      -3.027   9.918  13.538  1.00 37.12           C  
HETATM 1959  C4  9FK A 269      -2.838  11.286  12.958  1.00 41.23           C  
HETATM 1960  C5  9FK A 269      -1.772  12.070  13.361  1.00 40.26           C  
HETATM 1961  C6  9FK A 269      -0.886  11.584  14.313  1.00 41.79           C  
HETATM 1962  C7  9FK A 269      -3.721  11.791  12.013  1.00 40.39           C  
HETATM 1963  C8  9FK A 269      -4.792  11.022  11.589  1.00 41.59           C  
HETATM 1964  C9  9FK A 269      -4.999   9.732  12.096  1.00 38.51           C  
HETATM 1965  C10 9FK A 269      -4.172   9.097  13.039  1.00 38.39           C  
HETATM 1966  N11 9FK A 269      -4.442   7.878  13.565  1.00 34.55           N  
HETATM 1967  N12 9FK A 269      -5.769   7.727  13.966  1.00 33.65           N  
HETATM 1968  N13 9FK A 269      -5.863   6.428  14.480  1.00 31.43           N  
HETATM 1969  C14 9FK A 269      -4.628   5.907  14.331  1.00 29.26           C  
HETATM 1970  C15 9FK A 269      -3.683   6.785  13.792  1.00 32.74           C  
HETATM 1971  C16 9FK A 269      -4.493   4.529  14.880  1.00 25.72           C  
HETATM 1972  C17 9FK A 269      -3.372   3.728  15.073  1.00 23.95           C  
HETATM 1973  C18 9FK A 269      -3.710   2.502  15.702  1.00 21.84           C  
HETATM 1974  C19 9FK A 269      -5.076   2.419  15.958  1.00 20.99           C  
HETATM 1975  S20 9FK A 269      -5.946   3.835  15.484  1.00 21.35           S  
HETATM 1976  S21 9FK A 269      -5.797   1.150  16.756  1.00 20.15           S  
HETATM 1977  O22 9FK A 269      -7.236   1.301  16.660  1.00 18.19           O  
HETATM 1978  O23 9FK A 269      -5.403   1.236  18.130  1.00 18.81           O  
HETATM 1979  N24 9FK A 269      -5.206  -0.218  16.171  1.00 20.22           N  
HETATM 1980  C1  UNK     1      -4.959   2.398  16.438  1.00  0.00           C  
HETATM 1981  C2  UNK     1      -3.564   2.399  16.461  1.00  0.00           C  
HETATM 1982  C3  UNK     1      -2.862   3.402  15.797  1.00  0.00           C  
HETATM 1983  C4  UNK     1      -3.555   4.401  15.103  1.00  0.00           C  
HETATM 1984  C5  UNK     1      -4.955   4.396  15.087  1.00  0.00           C  
HETATM 1985  C6  UNK     1      -5.655   3.393  15.750  1.00  0.00           C  
HETATM 1986  S7  UNK     1      -5.843   1.100  17.297  1.00  0.00           S  
HETATM 1987  N8  UNK     1      -5.319  -0.385  16.525  1.00  0.00           N  
HETATM 1988  O9  UNK     1      -5.370   1.071  18.685  1.00  0.00           O  
HETATM 1989  O10 UNK     1      -7.265   1.281  16.985  1.00  0.00           O  
HETATM 1990  N11 UNK     1      -2.834   5.432  14.455  1.00  0.00           N  
HETATM 1991  C12 UNK     1      -1.811   5.300  13.518  1.00  0.00           C  
HETATM 1992  C13 UNK     1      -1.363   6.623  13.182  1.00  0.00           C  
HETATM 1993  C14 UNK     1      -2.136   7.548  13.970  1.00  0.00           C  
HETATM 1994  C15 UNK     1      -3.024   6.776  14.691  1.00  0.00           C  
HETATM 1995  C16 UNK     1      -2.061   9.011  14.001  1.00  0.00           C  
HETATM 1996  C17 UNK     1      -0.753   9.702  14.271  1.00  0.00           C  
HETATM 1997  O18 UNK     1      -3.092   9.655  13.798  1.00  0.00           O  
HETATM 1998  C19 UNK     1       0.468   9.014  14.239  1.00  0.00           C  
HETATM 1999  C20 UNK     1       1.682   9.665  14.508  1.00  0.00           C  
HETATM 2000  C21 UNK     1       1.661  11.026  14.837  1.00  0.00           C  
HETATM 2001  C22 UNK     1       0.453  11.730  14.918  1.00  0.00           C  
HETATM 2002  C23 UNK     1      -0.745  11.054  14.636  1.00  0.00           C  
HETATM 2003  O24 UNK     1       2.840  11.676  15.114  1.00  0.00           O  
HETATM 2004  C25 UNK     1       3.484  11.226  16.297  1.00  0.00           C  
HETATM 2005  O26 UNK     1       2.918   9.043  14.469  1.00  0.00           O  
HETATM 2006  O27 UNK     1       0.523  13.065  15.273  1.00  0.00           O  
HETATM 2007  C28 UNK     1       0.929  14.027  14.305  1.00  0.00           C  
HETATM 2008  C29 UNK     1       3.029   7.739  13.909  1.00  0.00           C  
HETATM 2009  C30 UNK     1      -0.347   6.764  12.217  1.00  0.00           C  
HETATM 2010  C31 UNK     1       0.205   5.629  11.633  1.00  0.00           C  
HETATM 2011  C32 UNK     1      -0.240   4.358  11.975  1.00  0.00           C  
HETATM 2012  C33 UNK     1      -1.253   4.162  12.912  1.00  0.00           C  
HETATM 2013  C1  UNK     1      -4.921   2.522  16.266  1.00  0.00           C  
HETATM 2014  C2  UNK     1      -3.527   2.505  16.207  1.00  0.00           C  
HETATM 2015  C3  UNK     1      -2.843   3.590  15.666  1.00  0.00           C  
HETATM 2016  C4  UNK     1      -3.555   4.694  15.184  1.00  0.00           C  
HETATM 2017  C5  UNK     1      -4.953   4.707  15.243  1.00  0.00           C  
HETATM 2018  C6  UNK     1      -5.636   3.620  15.783  1.00  0.00           C  
HETATM 2019  S7  UNK     1      -5.780   1.115  16.963  1.00  0.00           S  
HETATM 2020  N8  UNK     1      -5.080  -0.278  16.161  1.00  0.00           N  
HETATM 2021  O9  UNK     1      -5.431   1.031  18.386  1.00  0.00           O  
HETATM 2022  O10 UNK     1      -7.177   1.217  16.531  1.00  0.00           O  
HETATM 2023  N11 UNK     1      -2.865   5.797  14.635  1.00  0.00           N  
HETATM 2024  C12 UNK     1      -1.837   5.760  13.719  1.00  0.00           C  
HETATM 2025  C13 UNK     1      -1.431   7.053  13.432  1.00  0.00           C  
HETATM 2026  C14 UNK     1      -2.201   7.941  14.198  1.00  0.00           C  
HETATM 2027  C15 UNK     1      -3.088   7.130  14.907  1.00  0.00           C  
HETATM 2028  C16 UNK     1      -2.094   9.406  14.191  1.00  0.00           C  
HETATM 2029  C17 UNK     1      -0.769  10.077  14.427  1.00  0.00           C  
HETATM 2030  O18 UNK     1      -3.125  10.073  14.083  1.00  0.00           O  
HETATM 2031  C19 UNK     1       0.441   9.374  14.354  1.00  0.00           C  
HETATM 2032  C20 UNK     1       1.673  10.015  14.553  1.00  0.00           C  
HETATM 2033  C21 UNK     1       1.687  11.394  14.795  1.00  0.00           C  
HETATM 2034  C22 UNK     1       0.495  12.129  14.846  1.00  0.00           C  
HETATM 2035  C23 UNK     1      -0.723  11.460  14.648  1.00  0.00           C  
HETATM 2036  O24 UNK     1       2.888  12.029  15.005  1.00  0.00           O  
HETATM 2037  C25 UNK     1       3.196  12.249  16.375  1.00  0.00           C  
HETATM 2038  O26 UNK     1       2.895   9.366  14.517  1.00  0.00           O  
HETATM 2039  C27 UNK     1       2.990   8.081  13.913  1.00  0.00           C  
HETATM 2040  O28 UNK     1       0.603  13.487  15.090  1.00  0.00           O  
HETATM 2041  C29 UNK     1       0.928  14.367  14.020  1.00  0.00           C  
HETATM 2042  C1  UNK     1      -4.924   2.584  16.287  1.00  0.00           C  
HETATM 2043  C2  UNK     1      -3.529   2.636  16.299  1.00  0.00           C  
HETATM 2044  C3  UNK     1      -2.871   3.730  15.746  1.00  0.00           C  
HETATM 2045  C4  UNK     1      -3.608   4.776  15.180  1.00  0.00           C  
HETATM 2046  C5  UNK     1      -5.007   4.722  15.171  1.00  0.00           C  
HETATM 2047  C6  UNK     1      -5.664   3.626  15.724  1.00  0.00           C  
HETATM 2048  S7  UNK     1      -5.748   1.168  17.006  1.00  0.00           S  
HETATM 2049  N8  UNK     1      -5.087  -0.214  16.152  1.00  0.00           N  
HETATM 2050  O9  UNK     1      -5.297   1.083  18.400  1.00  0.00           O  
HETATM 2051  O10 UNK     1      -7.174   1.256  16.677  1.00  0.00           O  
HETATM 2052  N11 UNK     1      -2.940   5.886  14.621  1.00  0.00           N  
HETATM 2053  C12 UNK     1      -1.746   5.881  13.938  1.00  0.00           C  
HETATM 2054  C13 UNK     1      -1.406   7.164  13.521  1.00  0.00           C  
HETATM 2055  C14 UNK     1      -2.439   8.017  13.984  1.00  0.00           C  
HETATM 2056  C15 UNK     1      -3.348   7.197  14.651  1.00  0.00           C  
HETATM 2057  C16 UNK     1      -2.534   9.478  13.845  1.00  0.00           C  
HETATM 2058  C17 UNK     1      -1.324  10.343  14.083  1.00  0.00           C  
HETATM 2059  O18 UNK     1      -3.595   9.969  13.453  1.00  0.00           O  
HETATM 2060  C19 UNK     1      -0.234   9.830  14.799  1.00  0.00           C  
HETATM 2061  C20 UNK     1       0.918  10.598  15.026  1.00  0.00           C  
HETATM 2062  C21 UNK     1       0.975  11.901  14.517  1.00  0.00           C  
HETATM 2063  C22 UNK     1      -0.083  12.429  13.766  1.00  0.00           C  
HETATM 2064  C23 UNK     1      -1.220  11.635  13.549  1.00  0.00           C  
HETATM 2065  O24 UNK     1       2.098  12.665  14.730  1.00  0.00           O  
HETATM 2066  C25 UNK     1       1.971  13.596  15.797  1.00  0.00           C  
HETATM 2067  O26 UNK     1       2.021  10.150  15.733  1.00  0.00           O  
HETATM 2068  C27 UNK     1       2.213   7.373  12.410  1.00  0.00           C  
HETATM 2069  O28 UNK     1       0.068  13.714  13.276  1.00  0.00           O  
HETATM 2070  C29 UNK     1       0.933  13.944  12.169  1.00  0.00           C  
HETATM 2071  C30 UNK     1      -0.181   7.493  12.730  1.00  0.00           C  
HETATM 2072  C31 UNK     1      -0.294   8.267  11.570  1.00  0.00           C  
HETATM 2073  C32 UNK     1       0.842   8.587  10.830  1.00  0.00           C  
HETATM 2074  C33 UNK     1       2.090   8.137  11.252  1.00  0.00           C  
HETATM 2075  C34 UNK     1       1.079   7.054  13.151  1.00  0.00           C  
HETATM 2076  C35 UNK     1       3.170   9.698  15.024  1.00  0.00           C  
CONECT 1955  676  694  869 1979
CONECT 1956 1957 1961
CONECT 1956 1957
CONECT 1957 1956 1958
CONECT 1957 1956
CONECT 1958 1957 1959 1965
CONECT 1958 1965
CONECT 1959 1958 1960 1962
CONECT 1959 1962
CONECT 1960 1959 1961
CONECT 1960 1961
CONECT 1961 1956 1960
CONECT 1961 1960
CONECT 1962 1959 1963
CONECT 1962 1959
CONECT 1963 1962 1964
CONECT 1963 1964
CONECT 1964 1963 1965
CONECT 1964 1963
CONECT 1965 1958 1964 1966
CONECT 1965 1958
CONECT 1966 1965 1967 1970
CONECT 1967 1966 1968
CONECT 1967 1968
CONECT 1968 1967 1969
CONECT 1968 1967
CONECT 1969 1968 1970 1971
CONECT 1969 1970
CONECT 1970 1966 1969
CONECT 1970 1969
CONECT 1971 1969 1972 1975
CONECT 1971 1972
CONECT 1972 1971 1973
CONECT 1972 1971
CONECT 1973 1972 1974
CONECT 1973 1974
CONECT 1974 1973 1975 1976
CONECT 1974 1973
CONECT 1975 1971 1974
CONECT 1976 1974 1977 1978 1979
CONECT 1976 1977 1978
CONECT 1977 1976
CONECT 1977 1976
CONECT 1978 1976
CONECT 1978 1976
CONECT 1979 1955 1976
CONECT 1980 1981 1985 1986
CONECT 1981 1980 1982
CONECT 1982 1981 1983
CONECT 1983 1982 1984 1990
CONECT 1984 1983 1985
CONECT 1985 1980 1984
CONECT 1986 1980 1987 1988 1989
CONECT 1987 1986
CONECT 1988 1986
CONECT 1989 1986
CONECT 1990 1983 1991 1994
CONECT 1991 1990 1992 2012
CONECT 1992 1991 1993 2009
CONECT 1993 1992 1994 1995
CONECT 1994 1990 1993
CONECT 1995 1993 1996 1997
CONECT 1996 1995 1998 2002
CONECT 1997 1995
CONECT 1998 1996 1999
CONECT 1999 1998 2000 2005
CONECT 2000 1999 2001 2003
CONECT 2001 2000 2002 2006
CONECT 2002 1996 2001
CONECT 2003 2000 2004
CONECT 2004 2003
CONECT 2005 1999 2008
CONECT 2006 2001 2007
CONECT 2007 2006
CONECT 2008 2005
CONECT 2009 1992 2010
CONECT 2010 2009 2011
CONECT 2011 2010 2012
CONECT 2012 1991 2011
CONECT 2013 2014 2018 2019
CONECT 2014 2013 2015
CONECT 2015 2014 2016
CONECT 2016 2015 2017 2023
CONECT 2017 2016 2018
CONECT 2018 2013 2017
CONECT 2019 2013 2020 2021 2022
CONECT 2020 2019
CONECT 2021 2019
CONECT 2022 2019
CONECT 2023 2016 2024 2027
CONECT 2024 2023 2025
CONECT 2025 2024 2026
CONECT 2026 2025 2027 2028
CONECT 2027 2023 2026
CONECT 2028 2026 2029 2030
CONECT 2029 2028 2031 2035
CONECT 2030 2028
CONECT 2031 2029 2032
CONECT 2032 2031 2033 2038
CONECT 2033 2032 2034 2036
CONECT 2034 2033 2035 2040
CONECT 2035 2029 2034
CONECT 2036 2033 2037
CONECT 2037 2036
CONECT 2038 2032 2039
CONECT 2039 2038
CONECT 2040 2034 2041
CONECT 2041 2040
CONECT 2042 2043 2047 2048
CONECT 2043 2042 2044
CONECT 2044 2043 2045
CONECT 2045 2044 2046 2052
CONECT 2046 2045 2047
CONECT 2047 2042 2046
CONECT 2048 2042 2049 2050 2051
CONECT 2049 2048
CONECT 2050 2048
CONECT 2051 2048
CONECT 2052 2045 2053 2056
CONECT 2053 2052 2054
CONECT 2054 2053 2055 2071
CONECT 2055 2054 2056 2057
CONECT 2056 2052 2055
CONECT 2057 2055 2058 2059
CONECT 2058 2057 2060 2064
CONECT 2059 2057
CONECT 2060 2058 2061
CONECT 2061 2060 2062 2067
CONECT 2062 2061 2063 2065
CONECT 2063 2062 2064 2069
CONECT 2064 2058 2063
CONECT 2065 2062 2066
CONECT 2066 2065
CONECT 2067 2061 2076
CONECT 2068 2074 2075
CONECT 2069 2063 2070
CONECT 2070 2069
CONECT 2071 2054 2072 2075
CONECT 2072 2071 2073
CONECT 2073 2072 2074
CONECT 2074 2068 2073
CONECT 2075 2068 2071
CONECT 2076 2067
END   
