# Supplementary material for: 4-(3-Phenyl-4-(3,4,5-trimethoxybenzoyl)-1H-pyrrol-1-yl)benzenesulfonamide, a Novel Carbonic Anhydrase and Wnt/β-Catenin Signaling Pathway Dual-Targeting Inhibitor with Potent Activity against Multidrug Resistant Cancer Cells
Source: J Med Chem. 2023 Oct 30;66(21):14824–42. doi: 10.1021/acs.jmedchem.3c01424 (PMC10641813; doi:10.1021/acs.jmedchem.3c01424)
Supplement: Supplementary file 6 — jm3c01424_si_006.pdb [file jm3c01424_si_006.pdb]

TITLE     complex_CA_XII
REMARK   4      COMPLIES WITH FORMAT V. 3.0, 1-DEC-2006
REMARK 888
REMARK 888 WRITTEN BY MAESTRO (A PRODUCT OF SCHRODINGER, LLC)
ATOM      1  N   SER A   2       5.904   4.158   8.435  0.50 30.65           N1+
ATOM      2  CA  SER A   2       5.131   2.938   8.097  0.50 33.89           C  
ATOM      3  C   SER A   2       6.108   1.818   7.807  0.50 32.37           C  
ATOM      4  O   SER A   2       5.706   0.758   7.353  0.50 30.21           O  
ATOM      5  CB  SER A   2       4.233   3.193   6.900  0.50 33.05           C  
ATOM      6  OG  SER A   2       2.935   3.497   7.360  0.50 32.68           O  
ATOM      7  N   LYS A   3       7.402   2.092   8.072  0.50 31.31           N  
ATOM      8  CA  LYS A   3       8.510   1.103   8.111  0.50 30.06           C  
ATOM      9  C   LYS A   3       8.331  -0.123   9.044  0.50 26.75           C  
ATOM     10  O   LYS A   3       8.938  -1.189   8.835  0.50 25.79           O  
ATOM     11  CB  LYS A   3       9.770   1.814   8.588  0.50 36.41           C  
ATOM     12  CG  LYS A   3      10.926   0.877   8.872  0.50 38.02           C  
ATOM     13  CD  LYS A   3      11.311   0.170   7.588  0.50 41.57           C  
ATOM     14  CE  LYS A   3      12.763  -0.272   7.641  0.50 43.50           C  
ATOM     15  NZ  LYS A   3      13.610   0.744   8.336  0.50 47.95           N1+
ATOM     16  N   TRP A   4       7.513   0.061  10.082  1.00 17.85           N  
ATOM     17  CA  TRP A   4       7.223  -0.943  11.098  1.00 14.33           C  
ATOM     18  C   TRP A   4       6.373  -2.019  10.423  1.00 13.99           C  
ATOM     19  O   TRP A   4       5.615  -1.784   9.438  1.00 14.30           O  
ATOM     20  CB  TRP A   4       6.461  -0.303  12.257  1.00 13.36           C  
ATOM     21  CG  TRP A   4       5.138   0.352  11.926  1.00 11.77           C  
ATOM     22  CD1 TRP A   4       4.895   1.623  11.630  1.00 11.96           C  
ATOM     23  CD2 TRP A   4       3.851  -0.274  12.018  1.00 10.51           C  
ATOM     24  CE2 TRP A   4       2.875   0.703  11.762  1.00 10.50           C  
ATOM     25  CE3 TRP A   4       3.437  -1.583  12.415  1.00  9.84           C  
ATOM     26  NE1 TRP A   4       3.558   1.882  11.489  1.00 12.76           N  
ATOM     27  CZ2 TRP A   4       1.502   0.416  11.788  1.00 10.63           C  
ATOM     28  CZ3 TRP A   4       2.063  -1.867  12.439  1.00 10.23           C  
ATOM     29  CH2 TRP A   4       1.122  -0.881  12.144  1.00  9.74           C  
ATOM     30  N   THR A   5       6.481  -3.219  10.944  1.00 12.81           N  
ATOM     31  CA  THR A   5       5.754  -4.409  10.407  1.00 12.91           C  
ATOM     32  C   THR A   5       5.298  -5.280  11.562  1.00 11.82           C  
ATOM     33  O   THR A   5       5.466  -4.932  12.763  1.00 11.70           O  
ATOM     34  CB  THR A   5       6.631  -5.325   9.519  1.00 14.82           C  
ATOM     35  CG2 THR A   5       7.352  -4.510   8.423  1.00 17.58           C  
ATOM     36  OG1 THR A   5       7.623  -5.855  10.417  1.00 17.54           O  
ATOM     37  N   TYR A   6       4.715  -6.461  11.296  1.00 12.34           N  
ATOM     38  CA  TYR A   6       4.314  -7.396  12.354  1.00 12.60           C  
ATOM     39  C   TYR A   6       5.201  -8.696  12.260  1.00 12.98           C  
ATOM     40  O   TYR A   6       4.995  -9.722  12.854  1.00 14.74           O  
ATOM     41  CB  TYR A   6       2.861  -7.843  12.241  1.00 12.34           C  
ATOM     42  CG  TYR A   6       1.866  -6.759  12.558  1.00 11.45           C  
ATOM     43  CD1 TYR A   6       1.405  -5.884  11.574  1.00 10.30           C  
ATOM     44  CD2 TYR A   6       1.361  -6.628  13.846  1.00 10.66           C  
ATOM     45  CE1 TYR A   6       0.470  -4.909  11.881  1.00 11.21           C  
ATOM     46  CE2 TYR A   6       0.433  -5.662  14.150  1.00  9.95           C  
ATOM     47  CZ  TYR A   6      -0.009  -4.809  13.174  1.00  9.70           C  
ATOM     48  OH  TYR A   6      -0.937  -3.863  13.534  1.00 11.15           O  
ATOM     49  N   PHE A   7       6.254  -8.620  11.411  1.00 21.47           N  
ATOM     50  CA  PHE A   7       7.122  -9.806  11.183  1.00 25.82           C  
ATOM     51  C   PHE A   7       8.499  -9.350  10.739  1.00 28.90           C  
ATOM     52  O   PHE A   7       8.596  -8.492   9.814  1.00 31.26           O  
ATOM     53  CB  PHE A   7       6.538 -10.697  10.050  1.00 33.43           C  
ATOM     54  CG  PHE A   7       7.402 -11.929   9.697  1.00 46.32           C  
ATOM     55  CD1 PHE A   7       8.462 -11.841   8.746  1.00 51.08           C  
ATOM     56  CD2 PHE A   7       7.149 -13.194  10.300  1.00 49.40           C  
ATOM     57  CE1 PHE A   7       9.245 -12.967   8.432  1.00 45.44           C  
ATOM     58  CE2 PHE A   7       7.928 -14.313   9.974  1.00 40.86           C  
ATOM     59  CZ  PHE A   7       8.976 -14.192   9.052  1.00 53.28           C  
ATOM     60  N   GLY A   8       9.523  -9.996  11.299  1.00 24.81           N  
ATOM     61  CA  GLY A   8      10.971  -9.814  10.875  1.00 25.75           C  
ATOM     62  C   GLY A   8      11.550  -8.695  11.754  1.00 29.72           C  
ATOM     63  O   GLY A   8      11.017  -8.409  12.839  1.00 29.79           O  
ATOM     64  N   PRO A   9      12.590  -8.029  11.305  1.00 22.91           N  
ATOM     65  CA  PRO A   9      13.360  -7.130  12.174  1.00 22.03           C  
ATOM     66  C   PRO A   9      12.665  -5.895  12.637  1.00 22.09           C  
ATOM     67  O   PRO A   9      13.067  -5.304  13.593  1.00 19.34           O  
ATOM     68  CB  PRO A   9      14.497  -6.627  11.235  1.00 27.74           C  
ATOM     69  CG  PRO A   9      14.583  -7.603  10.172  1.00 26.28           C  
ATOM     70  CD  PRO A   9      13.295  -8.278  10.016  1.00 23.93           C  
ATOM     71  N   ASP A  10      11.587  -5.515  11.916  1.00 18.64           N  
ATOM     72  CA  ASP A  10      10.894  -4.335  12.223  1.00 16.35           C  
ATOM     73  C   ASP A  10       9.525  -4.605  12.858  1.00 14.98           C  
ATOM     74  O   ASP A  10       8.637  -3.710  12.846  1.00 14.46           O  
ATOM     75  CB  ASP A  10      10.694  -3.494  10.897  1.00 19.24           C  
ATOM     76  CG  ASP A  10      12.025  -2.978  10.289  1.00 23.87           C  
ATOM     77  OD1 ASP A  10      12.891  -2.496  11.067  1.00 28.42           O  
ATOM     78  OD2 ASP A  10      12.163  -3.179   9.034  1.00 30.46           O1-
ATOM     79  N   GLY A  11       9.419  -5.822  13.405  1.00 16.05           N  
ATOM     80  CA  GLY A  11       8.180  -6.327  14.099  1.00 13.01           C  
ATOM     81  C   GLY A  11       8.048  -5.725  15.474  1.00 12.16           C  
ATOM     82  O   GLY A  11       8.780  -4.819  15.891  1.00 11.76           O  
ATOM     83  N   GLU A  12       6.995  -6.175  16.173  1.00  9.75           N  
ATOM     84  CA  GLU A  12       6.527  -5.484  17.329  1.00  9.02           C  
ATOM     85  C   GLU A  12       7.539  -5.295  18.503  1.00  9.00           C  
ATOM     86  O   GLU A  12       7.428  -4.330  19.222  1.00  8.99           O  
ATOM     87  CB  GLU A  12       5.191  -6.110  17.866  1.00  9.69           C  
ATOM     88  CG  GLU A  12       5.380  -7.509  18.488  1.00  9.08           C  
ATOM     89  CD  GLU A  12       4.010  -8.175  18.532  1.00  9.37           C  
ATOM     90  OE1 GLU A  12       3.321  -7.972  19.503  1.00  9.08           O  
ATOM     91  OE2 GLU A  12       3.773  -8.924  17.584  1.00 11.07           O1-
ATOM     92  N   ASN A  13       8.480  -6.237  18.635  1.00  9.25           N  
ATOM     93  CA  ASN A  13       9.454  -6.048  19.712  1.00  9.15           C  
ATOM     94  C   ASN A  13      10.413  -4.921  19.432  1.00 10.31           C  
ATOM     95  O   ASN A  13      11.045  -4.491  20.389  1.00 10.71           O  
ATOM     96  CB  ASN A  13      10.262  -7.324  19.942  1.00  9.57           C  
ATOM     97  CG  ASN A  13       9.437  -8.449  20.547  1.00 10.00           C  
ATOM     98  ND2 ASN A  13       8.312  -8.257  21.004  1.00 10.22           N  
ATOM     99  OD1 ASN A  13      10.015  -9.620  20.507  1.00 11.19           O  
ATOM    100  N   SER A  14      10.504  -4.485  18.196  1.00 10.04           N  
ATOM    101  CA  SER A  14      11.371  -3.342  17.772  1.00  9.98           C  
ATOM    102  C   SER A  14      10.608  -2.016  17.607  1.00 10.63           C  
ATOM    103  O   SER A  14      11.262  -0.995  17.399  1.00 11.26           O  
ATOM    104  CB  SER A  14      12.000  -3.617  16.419  1.00 12.02           C  
ATOM    105  OG  SER A  14      12.947  -4.713  16.648  1.00 18.21           O  
ATOM    106  N   TRP A  15       9.287  -2.013  17.750  1.00  9.77           N  
ATOM    107  CA  TRP A  15       8.580  -0.754  17.553  1.00  9.31           C  
ATOM    108  C   TRP A  15       9.066   0.353  18.511  1.00 10.42           C  
ATOM    109  O   TRP A  15       9.094   1.532  18.138  1.00 10.15           O  
ATOM    110  CB  TRP A  15       7.050  -0.955  17.785  1.00  9.84           C  
ATOM    111  CG  TRP A  15       6.356  -1.784  16.760  1.00  8.97           C  
ATOM    112  CD1 TRP A  15       6.829  -2.286  15.605  1.00  9.64           C  
ATOM    113  CD2 TRP A  15       5.019  -2.278  16.911  1.00  8.37           C  
ATOM    114  CE2 TRP A  15       4.704  -2.983  15.753  1.00  8.05           C  
ATOM    115  CE3 TRP A  15       4.031  -2.046  17.864  1.00  7.77           C  
ATOM    116  NE1 TRP A  15       5.808  -3.001  14.952  1.00  9.92           N  
ATOM    117  CZ2 TRP A  15       3.400  -3.553  15.556  1.00  7.61           C  
ATOM    118  CZ3 TRP A  15       2.761  -2.622  17.685  1.00  7.79           C  
ATOM    119  CH2 TRP A  15       2.487  -3.339  16.557  1.00  7.97           C  
ATOM    120  N   SER A  16       9.470   0.008  19.718  1.00  9.43           N  
ATOM    121  CA  SER A  16       9.807   0.995  20.707  1.00  9.78           C  
ATOM    122  C   SER A  16      11.103   1.735  20.313  1.00  9.83           C  
ATOM    123  O   SER A  16      11.305   2.816  20.951  1.00  9.55           O  
ATOM    124  CB  SER A  16      10.053   0.346  22.076  1.00  9.75           C  
ATOM    125  OG  SER A  16      11.166  -0.585  21.947  1.00 10.56           O  
ATOM    126  N   LYS A  17      11.908   1.219  19.405  0.50  9.53           N  
ATOM    127  CA  LYS A  17      13.078   2.053  19.048  0.50  9.32           C  
ATOM    128  C   LYS A  17      12.582   3.433  18.456  0.50  9.58           C  
ATOM    129  O   LYS A  17      12.942   4.575  18.957  0.50  8.21           O  
ATOM    130  CB  LYS A  17      13.924   1.270  18.064  0.50  9.39           C  
ATOM    131  CG  LYS A  17      14.343  -0.169  18.397  0.50 10.90           C  
ATOM    132  CD  LYS A  17      15.011  -0.938  17.265  0.50 12.21           C  
ATOM    133  CE  LYS A  17      15.341  -2.402  17.712  0.50 12.79           C  
ATOM    134  NZ  LYS A  17      15.881  -3.255  16.609  0.50 12.48           N1+
ATOM    135  N   LYS A  18      11.787   3.331  17.390  0.50  9.97           N  
ATOM    136  CA  LYS A  18      11.355   4.547  16.703  0.50 11.23           C  
ATOM    137  C   LYS A  18      10.052   5.151  17.244  0.50 10.66           C  
ATOM    138  O   LYS A  18       9.676   6.290  16.844  0.50 11.71           O  
ATOM    139  CB  LYS A  18      11.255   4.305  15.176  0.50 13.93           C  
ATOM    140  CG  LYS A  18      12.619   4.023  14.547  0.50 17.89           C  
ATOM    141  CD  LYS A  18      12.651   4.088  13.037  0.50 21.36           C  
ATOM    142  CE  LYS A  18      13.177   5.459  12.570  0.50 25.72           C  
ATOM    143  NZ  LYS A  18      14.565   5.788  13.031  0.50 28.49           N1+
ATOM    144  N   TYR A  19       9.320   4.414  18.121  1.00 10.46           N  
ATOM    145  CA  TYR A  19       8.056   4.812  18.727  1.00  9.90           C  
ATOM    146  C   TYR A  19       8.128   4.555  20.199  1.00 10.42           C  
ATOM    147  O   TYR A  19       7.654   3.483  20.647  1.00  9.51           O  
ATOM    148  CB  TYR A  19       6.907   4.030  18.054  1.00 10.48           C  
ATOM    149  CG  TYR A  19       6.857   4.220  16.558  1.00 10.52           C  
ATOM    150  CD1 TYR A  19       6.253   5.391  16.035  1.00 11.85           C  
ATOM    151  CD2 TYR A  19       7.376   3.286  15.715  1.00 10.63           C  
ATOM    152  CE1 TYR A  19       6.165   5.567  14.637  1.00 12.01           C  
ATOM    153  CE2 TYR A  19       7.284   3.434  14.331  1.00 11.38           C  
ATOM    154  CZ  TYR A  19       6.681   4.580  13.842  1.00 12.02           C  
ATOM    155  OH  TYR A  19       6.613   4.764  12.404  1.00 16.99           O  
ATOM    156  N   PRO A  20       8.676   5.457  20.998  1.00  9.47           N  
ATOM    157  CA  PRO A  20       9.058   5.088  22.332  1.00  9.29           C  
ATOM    158  C   PRO A  20       7.813   4.757  23.119  1.00 10.48           C  
ATOM    159  O   PRO A  20       7.898   4.016  24.139  1.00 11.09           O  
ATOM    160  CB  PRO A  20       9.759   6.350  22.920  1.00 12.30           C  
ATOM    161  CG  PRO A  20      10.141   7.117  21.735  1.00 12.58           C  
ATOM    162  CD  PRO A  20       9.236   6.774  20.574  1.00 10.64           C  
ATOM    163  N   SER A  21       6.588   5.281  22.847  1.00  8.80           N  
ATOM    164  CA  SER A  21       5.431   4.892  23.653  1.00  8.66           C  
ATOM    165  C   SER A  21       5.113   3.389  23.563  1.00  8.45           C  
ATOM    166  O   SER A  21       4.424   2.910  24.487  1.00  8.32           O  
ATOM    167  CB  SER A  21       4.175   5.767  23.202  1.00 10.12           C  
ATOM    168  OG  SER A  21       4.375   7.133  23.675  1.00 12.38           O  
ATOM    169  N   CYS A  22       5.600   2.713  22.525  1.00  8.25           N  
ATOM    170  CA  CYS A  22       5.385   1.275  22.423  1.00  8.73           C  
ATOM    171  C   CYS A  22       6.021   0.503  23.554  1.00 10.42           C  
ATOM    172  O   CYS A  22       5.635  -0.654  23.753  1.00 10.51           O  
ATOM    173  CB  CYS A  22       5.809   0.767  21.069  1.00  8.45           C  
ATOM    174  SG  CYS A  22       4.867   1.548  19.680  1.00 10.32           S  
ATOM    175  N   GLY A  23       6.998   1.119  24.242  1.00 11.52           N  
ATOM    176  CA  GLY A  23       7.584   0.553  25.471  1.00 11.11           C  
ATOM    177  C   GLY A  23       7.179   1.200  26.685  1.00 10.46           C  
ATOM    178  O   GLY A  23       7.748   0.891  27.746  1.00 11.16           O  
ATOM    179  N   GLY A  24       6.187   2.045  26.672  1.00 10.57           N  
ATOM    180  CA  GLY A  24       5.652   2.783  27.829  1.00 10.80           C  
ATOM    181  C   GLY A  24       4.482   2.191  28.528  1.00 11.00           C  
ATOM    182  O   GLY A  24       4.294   0.954  28.351  1.00 12.89           O  
ATOM    183  N   LEU A  25       3.793   2.979  29.302  1.00 11.60           N  
ATOM    184  CA  LEU A  25       2.658   2.544  30.044  1.00 13.27           C  
ATOM    185  C   LEU A  25       1.400   2.371  29.208  1.00 14.21           C  
ATOM    186  O   LEU A  25       1.257   2.863  28.094  1.00 12.27           O  
ATOM    187  CB  LEU A  25       2.388   3.551  31.156  1.00 16.92           C  
ATOM    188  CG  LEU A  25       3.604   3.761  32.129  1.00 19.79           C  
ATOM    189  CD1 LEU A  25       3.276   4.918  33.049  1.00 25.67           C  
ATOM    190  CD2 LEU A  25       3.992   2.503  32.901  1.00 20.83           C  
ATOM    191  N   LEU A  26       0.486   1.646  29.838  1.00 12.58           N  
ATOM    192  CA  LEU A  26      -0.953   1.617  29.462  1.00 14.02           C  
ATOM    193  C   LEU A  26      -1.048   0.909  28.056  1.00 13.16           C  
ATOM    194  O   LEU A  26      -1.942   1.216  27.300  1.00 13.23           O  
ATOM    195  CB  LEU A  26      -1.710   2.950  29.452  1.00 14.86           C  
ATOM    196  CG  LEU A  26      -1.910   3.642  30.838  1.00 21.14           C  
ATOM    197  CD1 LEU A  26      -2.759   4.906  30.654  1.00 21.74           C  
ATOM    198  CD2 LEU A  26      -2.617   2.801  31.871  1.00 21.27           C  
ATOM    199  N   GLN A  27      -0.190  -0.040  27.729  1.00  9.46           N  
ATOM    200  CA  GLN A  27      -0.253  -0.636  26.366  1.00  8.74           C  
ATOM    201  C   GLN A  27      -1.364  -1.653  26.193  1.00  8.89           C  
ATOM    202  O   GLN A  27      -1.731  -2.401  27.080  1.00 10.81           O  
ATOM    203  CB  GLN A  27       1.056  -1.301  26.018  1.00  8.98           C  
ATOM    204  CG  GLN A  27       2.170  -0.266  25.953  1.00  8.84           C  
ATOM    205  CD  GLN A  27       2.006   0.685  24.815  1.00  7.09           C  
ATOM    206  NE2 GLN A  27       1.579   1.869  25.122  1.00  8.20           N  
ATOM    207  OE1 GLN A  27       2.242   0.318  23.670  1.00  8.49           O  
ATOM    208  N   SER A  28      -1.934  -1.601  25.005  1.00  7.53           N  
ATOM    209  CA  SER A  28      -2.965  -2.542  24.515  1.00  7.55           C  
ATOM    210  C   SER A  28      -2.415  -3.380  23.396  1.00  9.06           C  
ATOM    211  O   SER A  28      -1.407  -2.999  22.746  1.00  8.23           O  
ATOM    212  CB  SER A  28      -4.072  -1.662  23.963  1.00  8.54           C  
ATOM    213  OG  SER A  28      -4.710  -0.928  24.981  1.00  8.09           O  
ATOM    214  N   PRO A  29      -2.990  -4.543  23.076  1.00  8.36           N  
ATOM    215  CA  PRO A  29      -4.174  -5.105  23.675  1.00  8.33           C  
ATOM    216  C   PRO A  29      -3.817  -5.922  24.897  1.00  7.61           C  
ATOM    217  O   PRO A  29      -2.633  -6.088  25.219  1.00  8.42           O  
ATOM    218  CB  PRO A  29      -4.709  -6.034  22.509  1.00  7.93           C  
ATOM    219  CG  PRO A  29      -3.419  -6.590  21.961  1.00  7.72           C  
ATOM    220  CD  PRO A  29      -2.446  -5.349  21.936  1.00  8.08           C  
ATOM    221  N   ILE A  30      -4.862  -6.465  25.544  1.00  8.24           N  
ATOM    222  CA  ILE A  30      -4.715  -7.224  26.786  1.00  8.73           C  
ATOM    223  C   ILE A  30      -5.684  -8.415  26.758  1.00  9.97           C  
ATOM    224  O   ILE A  30      -6.603  -8.498  25.916  1.00 10.01           O  
ATOM    225  CB  ILE A  30      -5.075  -6.351  28.011  1.00  9.78           C  
ATOM    226  CG1 ILE A  30      -6.506  -5.798  27.908  1.00 10.15           C  
ATOM    227  CG2 ILE A  30      -4.052  -5.158  28.073  1.00 10.67           C  
ATOM    228  CD1 ILE A  30      -6.954  -5.162  29.241  1.00 13.76           C  
ATOM    229  N   ASP A  31      -5.404  -9.359  27.622  1.00  9.62           N  
ATOM    230  CA  ASP A  31      -6.302 -10.455  27.867  1.00 10.10           C  
ATOM    231  C   ASP A  31      -7.319 -10.027  28.857  1.00 10.42           C  
ATOM    232  O   ASP A  31      -7.091  -9.515  29.968  1.00 12.81           O  
ATOM    233  CB  ASP A  31      -5.533 -11.613  28.477  1.00 10.87           C  
ATOM    234  CG  ASP A  31      -6.403 -12.830  28.645  1.00 14.35           C  
ATOM    235  OD1 ASP A  31      -7.205 -13.197  27.784  1.00 11.69           O  
ATOM    236  OD2 ASP A  31      -6.120 -13.538  29.670  1.00 17.51           O1-
ATOM    237  N   LEU A  32      -8.549 -10.234  28.471  1.00 10.55           N  
ATOM    238  CA  LEU A  32      -9.727  -9.973  29.313  1.00 12.62           C  
ATOM    239  C   LEU A  32     -10.162 -11.246  30.038  1.00 12.25           C  
ATOM    240  O   LEU A  32     -10.623 -12.168  29.405  1.00 13.76           O  
ATOM    241  CB  LEU A  32     -10.886  -9.471  28.402  1.00 11.84           C  
ATOM    242  CG  LEU A  32     -10.464  -8.304  27.477  1.00 11.54           C  
ATOM    243  CD1 LEU A  32     -11.546  -7.992  26.415  1.00 12.41           C  
ATOM    244  CD2 LEU A  32     -10.263  -7.030  28.304  1.00 14.63           C  
ATOM    245  N   HIS A  33      -9.921 -11.288  31.332  1.00 16.35           N  
ATOM    246  CA  HIS A  33     -10.208 -12.552  32.037  1.00 18.77           C  
ATOM    247  C   HIS A  33     -10.768 -12.250  33.378  1.00 21.48           C  
ATOM    248  O   HIS A  33     -10.534 -11.156  33.864  1.00 22.42           O  
ATOM    249  CB  HIS A  33      -8.924 -13.419  32.079  1.00 21.55           C  
ATOM    250  CG  HIS A  33      -7.791 -12.818  32.865  1.00 25.36           C  
ATOM    251  CD2 HIS A  33      -7.452 -12.980  34.174  1.00 25.77           C  
ATOM    252  ND1 HIS A  33      -6.901 -11.901  32.340  1.00 25.48           N  
ATOM    253  CE1 HIS A  33      -6.048 -11.528  33.298  1.00 29.92           C  
ATOM    254  NE2 HIS A  33      -6.387 -12.138  34.418  1.00 29.97           N  
ATOM    255  N   SER A  34     -11.419 -13.228  34.007  1.00 20.77           N  
ATOM    256  CA  SER A  34     -12.363 -12.951  35.092  1.00 25.05           C  
ATOM    257  C   SER A  34     -11.734 -12.299  36.306  1.00 27.28           C  
ATOM    258  O   SER A  34     -12.381 -11.439  36.867  1.00 29.68           O  
ATOM    259  CB  SER A  34     -13.104 -14.228  35.507  1.00 36.37           C  
ATOM    260  OG  SER A  34     -12.131 -15.246  35.651  1.00 42.85           O  
ATOM    261  N   ASP A  35     -10.476 -12.654  36.603  1.00 30.13           N  
ATOM    262  CA  ASP A  35      -9.704 -12.146  37.764  1.00 34.49           C  
ATOM    263  C   ASP A  35      -9.714 -10.644  37.832  1.00 32.41           C  
ATOM    264  O   ASP A  35      -9.689 -10.038  38.932  1.00 30.14           O  
ATOM    265  CB  ASP A  35      -8.212 -12.533  37.619  1.00 42.00           C  
ATOM    266  CG  ASP A  35      -7.862 -13.871  38.271  1.00 56.69           C  
ATOM    267  OD1 ASP A  35      -8.585 -14.275  39.217  1.00 63.23           O  
ATOM    268  OD2 ASP A  35      -6.858 -14.518  37.834  1.00 59.96           O1-
ATOM    269  N   ILE A  36      -9.669 -10.030  36.641  1.00 26.52           N  
ATOM    270  CA  ILE A  36      -9.350  -8.614  36.534  1.00 26.72           C  
ATOM    271  C   ILE A  36     -10.568  -7.871  36.082  1.00 22.04           C  
ATOM    272  O   ILE A  36     -10.488  -6.647  35.800  1.00 26.24           O  
ATOM    273  CB  ILE A  36      -8.170  -8.297  35.607  1.00 22.90           C  
ATOM    274  CG1 ILE A  36      -8.472  -8.822  34.162  1.00 24.08           C  
ATOM    275  CG2 ILE A  36      -6.848  -8.783  36.197  1.00 25.02           C  
ATOM    276  CD1 ILE A  36      -7.596  -8.195  33.105  1.00 21.28           C  
ATOM    277  N   LEU A  37     -11.683  -8.576  36.021  1.00 20.71           N  
ATOM    278  CA  LEU A  37     -12.943  -7.871  35.658  1.00 20.20           C  
ATOM    279  C   LEU A  37     -13.690  -7.315  36.848  1.00 22.66           C  
ATOM    280  O   LEU A  37     -13.853  -8.009  37.889  1.00 24.78           O  
ATOM    281  CB  LEU A  37     -13.871  -8.823  34.884  1.00 20.35           C  
ATOM    282  CG  LEU A  37     -13.277  -9.491  33.678  1.00 19.99           C  
ATOM    283  CD1 LEU A  37     -14.465 -10.321  33.100  1.00 24.36           C  
ATOM    284  CD2 LEU A  37     -12.762  -8.398  32.694  1.00 18.65           C  
ATOM    285  N   GLN A  38     -14.246  -6.130  36.729  1.00 20.91           N  
ATOM    286  CA  GLN A  38     -15.081  -5.599  37.823  1.00 20.08           C  
ATOM    287  C   GLN A  38     -16.301  -4.886  37.264  1.00 18.06           C  
ATOM    288  O   GLN A  38     -16.133  -3.969  36.409  1.00 16.27           O  
ATOM    289  CB  GLN A  38     -14.276  -4.692  38.697  1.00 25.33           C  
ATOM    290  CG  GLN A  38     -15.152  -4.182  39.842  1.00 31.33           C  
ATOM    291  CD  GLN A  38     -14.359  -3.349  40.804  1.00 38.75           C  
ATOM    292  NE2 GLN A  38     -14.549  -2.020  40.730  1.00 32.74           N  
ATOM    293  OE1 GLN A  38     -13.564  -3.895  41.594  1.00 40.18           O  
ATOM    294  N   TYR A  39     -17.521  -5.276  37.683  1.00 18.26           N  
ATOM    295  CA  TYR A  39     -18.719  -4.668  37.295  1.00 17.52           C  
ATOM    296  C   TYR A  39     -18.676  -3.227  37.757  1.00 21.01           C  
ATOM    297  O   TYR A  39     -18.221  -2.931  38.892  1.00 22.82           O  
ATOM    298  CB  TYR A  39     -19.969  -5.442  37.835  1.00 17.44           C  
ATOM    299  CG  TYR A  39     -21.240  -4.754  37.580  1.00 21.49           C  
ATOM    300  CD1 TYR A  39     -21.743  -4.622  36.263  1.00 20.18           C  
ATOM    301  CD2 TYR A  39     -22.013  -4.265  38.632  1.00 23.22           C  
ATOM    302  CE1 TYR A  39     -22.925  -4.028  35.996  1.00 23.72           C  
ATOM    303  CE2 TYR A  39     -23.201  -3.599  38.373  1.00 27.65           C  
ATOM    304  CZ  TYR A  39     -23.690  -3.524  37.069  1.00 26.88           C  
ATOM    305  OH  TYR A  39     -24.854  -2.855  36.809  1.00 33.87           O  
ATOM    306  N   ASP A  40     -19.085  -2.358  36.876  1.00 18.37           N  
ATOM    307  CA  ASP A  40     -19.248  -0.954  37.163  1.00 19.04           C  
ATOM    308  C   ASP A  40     -20.579  -0.500  36.613  1.00 25.30           C  
ATOM    309  O   ASP A  40     -20.765  -0.382  35.406  1.00 19.43           O  
ATOM    310  CB  ASP A  40     -18.051  -0.173  36.607  1.00 23.13           C  
ATOM    311  CG  ASP A  40     -18.078   1.349  36.911  1.00 27.82           C  
ATOM    312  OD1 ASP A  40     -19.118   1.900  37.287  1.00 28.80           O  
ATOM    313  OD2 ASP A  40     -17.003   1.954  36.704  1.00 33.22           O1-
ATOM    314  N   ALA A  41     -21.566  -0.298  37.518  1.00 27.10           N  
ATOM    315  CA  ALA A  41     -22.893   0.227  37.086  1.00 31.56           C  
ATOM    316  C   ALA A  41     -22.861   1.632  36.432  1.00 26.54           C  
ATOM    317  O   ALA A  41     -23.805   2.054  35.782  1.00 34.07           O  
ATOM    318  CB  ALA A  41     -23.928   0.165  38.228  1.00 33.90           C  
ATOM    319  N   SER A  42     -21.766   2.337  36.544  1.00 27.22           N  
ATOM    320  CA  SER A  42     -21.591   3.610  35.834  1.00 28.29           C  
ATOM    321  C   SER A  42     -21.560   3.414  34.316  1.00 31.37           C  
ATOM    322  O   SER A  42     -21.693   4.352  33.513  1.00 30.12           O  
ATOM    323  CB  SER A  42     -20.294   4.257  36.353  1.00 30.38           C  
ATOM    324  OG  SER A  42     -19.412   4.675  35.307  1.00 37.63           O  
ATOM    325  N   LEU A  43     -21.292   2.187  33.904  1.00 21.00           N  
ATOM    326  CA  LEU A  43     -21.132   1.922  32.436  1.00 20.84           C  
ATOM    327  C   LEU A  43     -22.428   1.703  31.646  1.00 21.21           C  
ATOM    328  O   LEU A  43     -22.880   0.574  31.317  1.00 20.84           O  
ATOM    329  CB  LEU A  43     -20.162   0.733  32.259  1.00 17.45           C  
ATOM    330  CG  LEU A  43     -18.765   0.976  32.750  1.00 16.08           C  
ATOM    331  CD1 LEU A  43     -17.881  -0.245  32.546  1.00 14.36           C  
ATOM    332  CD2 LEU A  43     -18.062   2.194  32.114  1.00 16.29           C  
ATOM    333  N   THR A  44     -23.101   2.798  31.312  1.00 20.65           N  
ATOM    334  CA  THR A  44     -24.365   2.738  30.658  1.00 19.53           C  
ATOM    335  C   THR A  44     -24.238   2.557  29.133  1.00 19.23           C  
ATOM    336  O   THR A  44     -23.088   2.631  28.618  1.00 16.07           O  
ATOM    337  CB  THR A  44     -25.123   4.040  30.968  1.00 23.74           C  
ATOM    338  CG2 THR A  44     -25.449   4.063  32.484  1.00 31.28           C  
ATOM    339  OG1 THR A  44     -24.216   5.100  30.676  1.00 25.36           O  
ATOM    340  N   PRO A  45     -25.305   2.200  28.407  1.00 17.83           N  
ATOM    341  CA  PRO A  45     -25.200   2.033  26.942  1.00 17.94           C  
ATOM    342  C   PRO A  45     -24.749   3.211  26.182  1.00 19.24           C  
ATOM    343  O   PRO A  45     -25.186   4.337  26.471  1.00 22.03           O  
ATOM    344  CB  PRO A  45     -26.618   1.647  26.504  1.00 21.15           C  
ATOM    345  CG  PRO A  45     -27.242   1.050  27.781  1.00 20.42           C  
ATOM    346  CD  PRO A  45     -26.713   1.925  28.862  1.00 21.31           C  
ATOM    347  N   LEU A  46     -23.853   3.010  25.232  1.00 16.02           N  
ATOM    348  CA  LEU A  46     -23.453   4.071  24.338  1.00 15.22           C  
ATOM    349  C   LEU A  46     -24.530   4.221  23.266  1.00 15.58           C  
ATOM    350  O   LEU A  46     -25.293   3.246  22.959  1.00 18.36           O  
ATOM    351  CB  LEU A  46     -22.125   3.751  23.639  1.00 14.66           C  
ATOM    352  CG  LEU A  46     -20.956   3.547  24.569  1.00 16.31           C  
ATOM    353  CD1 LEU A  46     -19.740   3.193  23.733  1.00 16.16           C  
ATOM    354  CD2 LEU A  46     -20.713   4.881  25.294  1.00 19.59           C  
ATOM    355  N   GLU A  47     -24.574   5.407  22.680  1.00 15.38           N  
ATOM    356  CA  GLU A  47     -25.439   5.599  21.538  1.00 17.40           C  
ATOM    357  C   GLU A  47     -24.642   5.931  20.311  1.00 16.43           C  
ATOM    358  O   GLU A  47     -23.650   6.748  20.340  1.00 17.46           O  
ATOM    359  CB  GLU A  47     -26.407   6.758  21.804  1.00 23.66           C  
ATOM    360  CG  GLU A  47     -27.374   6.539  22.964  1.00 32.74           C  
ATOM    361  CD  GLU A  47     -28.150   7.821  23.255  1.00 45.44           C  
ATOM    362  OE1 GLU A  47     -27.728   8.574  24.165  1.00 52.45           O  
ATOM    363  OE2 GLU A  47     -29.146   8.098  22.537  1.00 49.77           O1-
ATOM    364  N   PHE A  48     -24.990   5.365  19.183  1.00 15.15           N  
ATOM    365  CA  PHE A  48     -24.199   5.486  17.958  1.00 14.37           C  
ATOM    366  C   PHE A  48     -24.949   6.399  17.072  1.00 17.14           C  
ATOM    367  O   PHE A  48     -26.074   6.078  16.621  1.00 20.09           O  
ATOM    368  CB  PHE A  48     -24.034   4.067  17.404  1.00 15.86           C  
ATOM    369  CG  PHE A  48     -23.514   3.092  18.432  1.00 14.99           C  
ATOM    370  CD1 PHE A  48     -22.241   3.241  18.987  1.00 15.33           C  
ATOM    371  CD2 PHE A  48     -24.375   2.084  18.993  1.00 15.07           C  
ATOM    372  CE1 PHE A  48     -21.796   2.384  19.995  1.00 14.77           C  
ATOM    373  CE2 PHE A  48     -23.901   1.225  19.989  1.00 14.44           C  
ATOM    374  CZ  PHE A  48     -22.604   1.426  20.524  1.00 14.18           C  
ATOM    375  N   GLN A  49     -24.447   7.570  16.878  1.00 14.14           N  
ATOM    376  CA  GLN A  49     -25.218   8.605  16.177  1.00 14.80           C  
ATOM    377  C   GLN A  49     -24.558   8.955  14.883  1.00 12.91           C  
ATOM    378  O   GLN A  49     -23.304   9.015  14.746  1.00 12.60           O  
ATOM    379  CB  GLN A  49     -25.166   9.858  17.005  1.00 15.73           C  
ATOM    380  CG  GLN A  49     -25.918   9.638  18.291  1.00 22.98           C  
ATOM    381  CD  GLN A  49     -26.357  10.878  19.036  1.00 27.11           C  
ATOM    382  NE2 GLN A  49     -27.456  10.700  19.803  1.00 27.19           N  
ATOM    383  OE1 GLN A  49     -25.696  11.975  18.981  1.00 28.12           O  
ATOM    384  N   GLY A  50     -25.376   9.089  13.821  1.00 14.41           N  
ATOM    385  CA  GLY A  50     -24.809   9.347  12.528  1.00 13.86           C  
ATOM    386  C   GLY A  50     -24.038   8.120  11.881  1.00 12.29           C  
ATOM    387  O   GLY A  50     -23.326   8.266  10.941  1.00 14.62           O  
ATOM    388  N   TYR A  51     -24.326   6.918  12.391  1.00 12.82           N  
ATOM    389  CA  TYR A  51     -23.728   5.674  11.881  1.00 13.05           C  
ATOM    390  C   TYR A  51     -24.467   5.232  10.620  1.00 13.25           C  
ATOM    391  O   TYR A  51     -23.877   4.475   9.867  1.00 13.36           O  
ATOM    392  CB  TYR A  51     -23.808   4.527  12.919  1.00 11.81           C  
ATOM    393  CG  TYR A  51     -22.622   4.526  13.905  1.00 12.13           C  
ATOM    394  CD1 TYR A  51     -22.193   5.696  14.553  1.00 12.03           C  
ATOM    395  CD2 TYR A  51     -21.931   3.354  14.177  1.00 11.35           C  
ATOM    396  CE1 TYR A  51     -21.115   5.676  15.439  1.00 11.86           C  
ATOM    397  CE2 TYR A  51     -20.863   3.329  15.055  1.00 12.23           C  
ATOM    398  CZ  TYR A  51     -20.454   4.481  15.685  1.00 12.78           C  
ATOM    399  OH  TYR A  51     -19.383   4.396  16.548  1.00 13.83           O  
ATOM    400  N   ASN A  52     -25.682   5.736  10.377  1.00 14.44           N  
ATOM    401  CA  ASN A  52     -26.379   5.264   9.136  1.00 15.55           C  
ATOM    402  C   ASN A  52     -25.935   6.137   7.983  1.00 15.38           C  
ATOM    403  O   ASN A  52     -26.616   7.181   7.665  1.00 18.52           O  
ATOM    404  CB  ASN A  52     -27.887   5.315   9.369  1.00 16.31           C  
ATOM    405  CG  ASN A  52     -28.654   4.558   8.284  1.00 21.30           C  
ATOM    406  ND2 ASN A  52     -28.087   3.898   7.411  1.00 28.30           N  
ATOM    407  OD1 ASN A  52     -29.999   4.760   8.289  1.00 18.90           O  
ATOM    408  N   LEU A  53     -24.809   5.824   7.405  1.00 14.73           N  
ATOM    409  CA  LEU A  53     -24.146   6.696   6.440  1.00 14.28           C  
ATOM    410  C   LEU A  53     -24.982   6.792   5.169  1.00 18.34           C  
ATOM    411  O   LEU A  53     -25.486   5.774   4.692  1.00 18.81           O  
ATOM    412  CB  LEU A  53     -22.697   6.237   6.053  1.00 15.70           C  
ATOM    413  CG  LEU A  53     -21.757   6.073   7.289  1.00 14.03           C  
ATOM    414  CD1 LEU A  53     -20.480   5.514   6.718  1.00 15.48           C  
ATOM    415  CD2 LEU A  53     -21.596   7.371   8.061  1.00 16.36           C  
ATOM    416  N   SER A  54     -25.063   8.026   4.663  1.00 17.97           N  
ATOM    417  CA  SER A  54     -25.817   8.266   3.438  1.00 18.85           C  
ATOM    418  C   SER A  54     -25.382   7.286   2.334  1.00 18.99           C  
ATOM    419  O   SER A  54     -24.251   7.241   1.960  1.00 18.52           O  
ATOM    420  CB  SER A  54     -25.478   9.683   2.987  1.00 19.30           C  
ATOM    421  OG  SER A  54     -26.317   9.964   1.829  1.00 23.19           O  
ATOM    422  N   ALA A  55     -26.318   6.532   1.784  1.00 21.99           N  
ATOM    423  CA  ALA A  55     -26.035   5.722   0.620  1.00 23.44           C  
ATOM    424  C   ALA A  55     -25.721   6.575  -0.622  1.00 25.50           C  
ATOM    425  O   ALA A  55     -25.331   6.084  -1.611  1.00 24.83           O  
ATOM    426  CB  ALA A  55     -27.235   4.818   0.327  1.00 30.58           C  
ATOM    427  N   ASN A  56     -25.888   7.879  -0.524  1.00 24.41           N  
ATOM    428  CA  ASN A  56     -25.582   8.818  -1.660  1.00 26.01           C  
ATOM    429  C   ASN A  56     -24.210   9.455  -1.486  1.00 25.82           C  
ATOM    430  O   ASN A  56     -23.867  10.386  -2.163  1.00 27.97           O  
ATOM    431  CB  ASN A  56     -26.636   9.946  -1.687  1.00 23.52           C  
ATOM    432  CG  ASN A  56     -27.995   9.454  -2.106  1.00 31.18           C  
ATOM    433  ND2 ASN A  56     -28.100   8.682  -3.070  1.00 32.32           N  
ATOM    434  OD1 ASN A  56     -29.024   9.815  -1.348  1.00 35.51           O  
ATOM    435  N   LYS A  57     -23.450   9.001  -0.466  1.00 21.87           N  
ATOM    436  CA  LYS A  57     -22.126   9.504  -0.222  1.00 19.87           C  
ATOM    437  C   LYS A  57     -21.204   8.280  -0.332  1.00 19.85           C  
ATOM    438  O   LYS A  57     -21.636   7.155  -0.165  1.00 20.26           O  
ATOM    439  CB  LYS A  57     -22.087  10.116   1.196  1.00 21.13           C  
ATOM    440  CG  LYS A  57     -20.832  10.869   1.530  1.00 24.13           C  
ATOM    441  CD  LYS A  57     -21.103  11.852   2.698  1.00 23.24           C  
ATOM    442  CE  LYS A  57     -19.808  12.205   3.385  1.00 24.73           C  
ATOM    443  NZ  LYS A  57     -19.904  13.221   4.435  1.00 28.81           N1+
ATOM    444  N   GLN A  58     -19.983   8.582  -0.683  1.00 18.78           N  
ATOM    445  CA  GLN A  58     -18.878   7.548  -0.800  1.00 19.30           C  
ATOM    446  C   GLN A  58     -17.795   7.722   0.216  1.00 19.18           C  
ATOM    447  O   GLN A  58     -17.409   8.832   0.559  1.00 19.89           O  
ATOM    448  CB  GLN A  58     -18.302   7.475  -2.216  1.00 19.80           C  
ATOM    449  CG  GLN A  58     -19.340   6.905  -3.086  1.00 23.65           C  
ATOM    450  CD  GLN A  58     -18.964   6.948  -4.516  1.00 26.82           C  
ATOM    451  NE2 GLN A  58     -17.822   7.560  -4.827  1.00 23.05           N  
ATOM    452  OE1 GLN A  58     -19.746   6.509  -5.331  1.00 28.87           O  
ATOM    453  N   PHE A  59     -17.314   6.566   0.731  1.00 17.30           N  
ATOM    454  CA  PHE A  59     -16.280   6.584   1.771  1.00 16.01           C  
ATOM    455  C   PHE A  59     -15.025   5.865   1.321  1.00 15.16           C  
ATOM    456  O   PHE A  59     -15.148   4.791   0.713  1.00 15.37           O  
ATOM    457  CB  PHE A  59     -16.905   6.001   3.045  1.00 16.22           C  
ATOM    458  CG  PHE A  59     -18.072   6.808   3.489  1.00 16.50           C  
ATOM    459  CD1 PHE A  59     -17.894   7.905   4.308  1.00 16.11           C  
ATOM    460  CD2 PHE A  59     -19.341   6.583   2.932  1.00 17.33           C  
ATOM    461  CE1 PHE A  59     -18.975   8.742   4.631  1.00 16.30           C  
ATOM    462  CE2 PHE A  59     -20.457   7.437   3.282  1.00 13.99           C  
ATOM    463  CZ  PHE A  59     -20.242   8.514   4.197  1.00 16.15           C  
ATOM    464  N   LEU A  60     -13.887   6.496   1.531  1.00 15.28           N  
ATOM    465  CA  LEU A  60     -12.625   5.994   0.936  1.00 14.54           C  
ATOM    466  C   LEU A  60     -12.090   4.768   1.721  1.00 16.24           C  
ATOM    467  O   LEU A  60     -11.805   4.857   2.922  1.00 15.10           O  
ATOM    468  CB  LEU A  60     -11.573   7.073   0.943  1.00 16.56           C  
ATOM    469  CG  LEU A  60     -10.332   6.738   0.219  1.00 20.11           C  
ATOM    470  CD1 LEU A  60     -10.609   6.615  -1.290  1.00 23.09           C  
ATOM    471  CD2 LEU A  60      -9.287   7.806   0.523  1.00 20.58           C  
ATOM    472  N   LEU A  61     -11.861   3.667   1.064  1.00 14.51           N  
ATOM    473  CA  LEU A  61     -11.246   2.430   1.560  1.00 14.05           C  
ATOM    474  C   LEU A  61      -9.835   2.424   1.062  1.00 15.01           C  
ATOM    475  O   LEU A  61      -9.581   2.681  -0.124  1.00 15.55           O  
ATOM    476  CB  LEU A  61     -11.976   1.213   1.016  1.00 15.08           C  
ATOM    477  CG  LEU A  61     -11.662  -0.170   1.664  1.00 15.61           C  
ATOM    478  CD1 LEU A  61     -12.279  -0.288   3.082  1.00 14.65           C  
ATOM    479  CD2 LEU A  61     -12.220  -1.300   0.834  1.00 16.95           C  
ATOM    480  N   THR A  62      -8.857   2.302   1.949  0.50 14.05           N  
ATOM    481  CA  THR A  62      -7.477   2.239   1.604  0.50 13.47           C  
ATOM    482  C   THR A  62      -6.796   0.923   2.104  0.50 15.05           C  
ATOM    483  O   THR A  62      -7.221   0.294   3.117  0.50 13.69           O  
ATOM    484  CB  THR A  62      -6.628   3.456   2.134  0.50 16.69           C  
ATOM    485  CG2 THR A  62      -5.205   3.413   1.640  0.50 14.95           C  
ATOM    486  OG1 THR A  62      -7.169   4.747   1.805  0.50 18.27           O  
ATOM    487  N   ASN A  63      -5.700   0.564   1.453  1.00 14.24           N  
ATOM    488  CA  ASN A  63      -4.704  -0.342   2.029  1.00 13.74           C  
ATOM    489  C   ASN A  63      -3.525   0.476   2.403  1.00 14.22           C  
ATOM    490  O   ASN A  63      -2.845   1.148   1.558  1.00 14.46           O  
ATOM    491  CB  ASN A  63      -4.338  -1.361   0.953  1.00 13.28           C  
ATOM    492  CG  ASN A  63      -3.198  -2.295   1.373  1.00 13.74           C  
ATOM    493  ND2 ASN A  63      -3.196  -3.466   0.773  1.00 13.06           N  
ATOM    494  OD1 ASN A  63      -2.321  -1.949   2.227  1.00 13.70           O  
ATOM    495  N   ASN A  64      -3.242   0.581   3.696  1.00 14.66           N  
ATOM    496  CA  ASN A  64      -2.153   1.462   4.118  1.00 15.92           C  
ATOM    497  C   ASN A  64      -0.851   0.698   4.399  1.00 15.48           C  
ATOM    498  O   ASN A  64       0.111   1.293   4.965  1.00 18.07           O  
ATOM    499  CB  ASN A  64      -2.575   2.322   5.337  1.00 16.75           C  
ATOM    500  CG  ASN A  64      -2.903   1.484   6.570  1.00 16.73           C  
ATOM    501  ND2 ASN A  64      -3.533   2.100   7.589  1.00 18.85           N  
ATOM    502  OD1 ASN A  64      -2.574   0.303   6.617  1.00 14.11           O  
ATOM    503  N   GLY A  65      -0.800  -0.553   4.002  1.00 13.93           N  
ATOM    504  CA  GLY A  65       0.366  -1.374   4.181  1.00 16.15           C  
ATOM    505  C   GLY A  65       0.357  -2.063   5.536  1.00 15.30           C  
ATOM    506  O   GLY A  65       1.206  -2.928   5.732  1.00 15.67           O  
ATOM    507  N   HIS A  66      -0.624  -1.765   6.406  1.00 13.87           N  
ATOM    508  CA  HIS A  66      -0.762  -2.407   7.758  1.00 12.50           C  
ATOM    509  C   HIS A  66      -2.111  -3.020   8.002  1.00 12.74           C  
ATOM    510  O   HIS A  66      -2.205  -3.939   8.801  1.00 13.89           O  
ATOM    511  CB  HIS A  66      -0.456  -1.388   8.879  1.00 14.12           C  
ATOM    512  CG  HIS A  66       0.864  -0.678   8.697  1.00 13.13           C  
ATOM    513  CD2 HIS A  66       2.107  -1.299   8.866  1.00 14.27           C  
ATOM    514  ND1 HIS A  66       1.114   0.626   8.388  1.00 14.24           N  
ATOM    515  CE1 HIS A  66       2.466   0.760   8.362  1.00 13.61           C  
ATOM    516  NE2 HIS A  66       3.056  -0.389   8.664  1.00 14.82           N  
ATOM    517  N   SER A  67      -3.177  -2.497   7.377  1.00 11.36           N  
ATOM    518  CA  SER A  67      -4.510  -2.999   7.498  1.00 11.66           C  
ATOM    519  C   SER A  67      -5.291  -2.448   6.279  1.00 11.10           C  
ATOM    520  O   SER A  67      -4.717  -1.763   5.432  1.00 13.01           O  
ATOM    521  CB  SER A  67      -5.097  -2.486   8.827  1.00 11.35           C  
ATOM    522  OG  SER A  67      -6.436  -3.014   9.015  1.00 13.10           O  
ATOM    523  N   VAL A  68      -6.557  -2.755   6.248  1.00 11.21           N  
ATOM    524  CA  VAL A  68      -7.516  -2.095   5.376  1.00 12.23           C  
ATOM    525  C   VAL A  68      -8.339  -1.154   6.240  1.00 12.76           C  
ATOM    526  O   VAL A  68      -8.811  -1.530   7.279  1.00 13.16           O  
ATOM    527  CB  VAL A  68      -8.338  -3.143   4.594  1.00 13.16           C  
ATOM    528  CG1 VAL A  68      -9.107  -4.110   5.481  1.00 14.30           C  
ATOM    529  CG2 VAL A  68      -9.365  -2.378   3.736  1.00 16.41           C  
ATOM    530  N   LYS A  69      -8.405   0.076   5.789  1.00 13.14           N  
ATOM    531  CA  LYS A  69      -9.053   1.149   6.553  1.00 11.93           C  
ATOM    532  C   LYS A  69     -10.183   1.733   5.719  1.00 12.14           C  
ATOM    533  O   LYS A  69      -9.994   2.041   4.531  1.00 14.14           O  
ATOM    534  CB  LYS A  69      -7.980   2.159   6.875  1.00 16.41           C  
ATOM    535  CG  LYS A  69      -8.402   3.414   7.500  1.00 21.19           C  
ATOM    536  CD  LYS A  69      -7.174   4.344   7.784  1.00 20.87           C  
ATOM    537  CE  LYS A  69      -6.395   4.864   6.593  1.00 29.68           C  
ATOM    538  NZ  LYS A  69      -5.663   6.085   7.174  1.00 31.05           N1+
ATOM    539  N   LEU A  70     -11.247   2.071   6.377  1.00 10.67           N  
ATOM    540  CA  LEU A  70     -12.363   2.815   5.784  1.00 12.29           C  
ATOM    541  C   LEU A  70     -12.470   4.172   6.458  1.00 11.76           C  
ATOM    542  O   LEU A  70     -12.632   4.232   7.676  1.00 11.46           O  
ATOM    543  CB  LEU A  70     -13.649   2.053   5.878  1.00 12.07           C  
ATOM    544  CG  LEU A  70     -14.935   2.746   5.317  1.00 11.68           C  
ATOM    545  CD1 LEU A  70     -14.803   2.953   3.790  1.00 13.57           C  
ATOM    546  CD2 LEU A  70     -16.148   1.941   5.716  1.00 13.14           C  
ATOM    547  N   ASN A  71     -12.296   5.273   5.723  1.00 11.67           N  
ATOM    548  CA  ASN A  71     -12.484   6.625   6.294  1.00 12.27           C  
ATOM    549  C   ASN A  71     -13.911   6.844   6.657  1.00 13.51           C  
ATOM    550  O   ASN A  71     -14.867   6.470   5.954  1.00 15.14           O  
ATOM    551  CB  ASN A  71     -12.017   7.647   5.305  1.00 14.89           C  
ATOM    552  CG  ASN A  71     -10.521   7.745   5.276  1.00 20.14           C  
ATOM    553  ND2 ASN A  71      -9.745   7.005   5.959  1.00 26.15           N  
ATOM    554  OD1 ASN A  71     -10.042   8.690   4.466  1.00 22.31           O  
ATOM    555  N   LEU A  72     -14.127   7.479   7.794  1.00 11.67           N  
ATOM    556  CA  LEU A  72     -15.499   7.714   8.277  1.00 11.57           C  
ATOM    557  C   LEU A  72     -15.697   9.259   8.429  1.00 13.94           C  
ATOM    558  O   LEU A  72     -14.728   9.972   8.747  1.00 15.04           O  
ATOM    559  CB  LEU A  72     -15.668   6.976   9.638  1.00 10.61           C  
ATOM    560  CG  LEU A  72     -15.653   5.474   9.491  1.00 11.54           C  
ATOM    561  CD1 LEU A  72     -15.633   4.892  10.883  1.00 10.61           C  
ATOM    562  CD2 LEU A  72     -16.797   4.889   8.633  1.00 11.91           C  
ATOM    563  N   PRO A  73     -16.941   9.746   8.409  1.00 13.62           N  
ATOM    564  CA  PRO A  73     -17.139  11.214   8.475  1.00 14.76           C  
ATOM    565  C   PRO A  73     -17.272  11.714   9.892  1.00 14.95           C  
ATOM    566  O   PRO A  73     -17.717  10.975  10.788  1.00 16.16           O  
ATOM    567  CB  PRO A  73     -18.476  11.347   7.686  1.00 13.32           C  
ATOM    568  CG  PRO A  73     -19.253  10.091   8.048  1.00 12.85           C  
ATOM    569  CD  PRO A  73     -18.186   8.995   8.171  1.00 13.48           C  
ATOM    570  N   SER A  74     -16.894  12.979  10.081  1.00 18.58           N  
ATOM    571  CA  SER A  74     -16.907  13.463  11.482  1.00 20.94           C  
ATOM    572  C   SER A  74     -18.303  13.738  12.039  1.00 18.67           C  
ATOM    573  O   SER A  74     -18.434  13.904  13.251  1.00 21.89           O  
ATOM    574  CB  SER A  74     -16.088  14.706  11.701  1.00 23.38           C  
ATOM    575  OG  SER A  74     -16.600  15.604  10.779  1.00 25.41           O  
ATOM    576  N   ASP A  75     -19.377  13.650  11.216  1.00 16.41           N  
ATOM    577  CA  ASP A  75     -20.718  13.708  11.831  1.00 17.92           C  
ATOM    578  C   ASP A  75     -21.146  12.394  12.535  1.00 14.89           C  
ATOM    579  O   ASP A  75     -22.151  12.302  13.236  1.00 18.58           O  
ATOM    580  CB  ASP A  75     -21.754  14.185  10.771  1.00 18.46           C  
ATOM    581  CG  ASP A  75     -21.911  13.201   9.672  1.00 19.47           C  
ATOM    582  OD1 ASP A  75     -20.960  13.130   8.861  1.00 22.50           O  
ATOM    583  OD2 ASP A  75     -23.065  12.697   9.500  1.00 22.94           O1-
ATOM    584  N   MET A  76     -20.373  11.297  12.337  1.00 13.59           N  
ATOM    585  CA  MET A  76     -20.623  10.067  13.009  1.00 14.62           C  
ATOM    586  C   MET A  76     -19.945  10.140  14.386  1.00 12.15           C  
ATOM    587  O   MET A  76     -18.790  10.587  14.448  1.00 13.47           O  
ATOM    588  CB  MET A  76     -19.957   9.071  12.114  1.00 18.01           C  
ATOM    589  CG  MET A  76     -20.003   7.720  12.638  1.00 14.65           C  
ATOM    590  SD  MET A  76     -19.452   6.541  11.342  1.00 14.97           S  
ATOM    591  CE  MET A  76     -19.094   5.176  12.475  1.00 14.25           C  
ATOM    592  N   HIS A  77     -20.676   9.869  15.408  1.00 11.94           N  
ATOM    593  CA  HIS A  77     -20.085   9.964  16.772  1.00 13.53           C  
ATOM    594  C   HIS A  77     -20.712   9.081  17.773  1.00 12.45           C  
ATOM    595  O   HIS A  77     -21.815   8.506  17.614  1.00 13.78           O  
ATOM    596  CB  HIS A  77     -20.061  11.414  17.242  1.00 15.78           C  
ATOM    597  CG  HIS A  77     -21.444  11.985  17.361  1.00 17.52           C  
ATOM    598  CD2 HIS A  77     -22.355  11.919  18.345  1.00 22.99           C  
ATOM    599  ND1 HIS A  77     -21.958  12.812  16.398  1.00 20.69           N  
ATOM    600  CE1 HIS A  77     -23.169  13.176  16.745  1.00 19.07           C  
ATOM    601  NE2 HIS A  77     -23.454  12.663  17.929  1.00 23.52           N  
ATOM    602  N   ILE A  78     -19.987   8.904  18.883  1.00 12.28           N  
ATOM    603  CA  ILE A  78     -20.490   8.223  20.080  1.00 13.36           C  
ATOM    604  C   ILE A  78     -21.055   9.212  20.995  1.00 14.13           C  
ATOM    605  O   ILE A  78     -20.350  10.246  21.228  1.00 14.36           O  
ATOM    606  CB  ILE A  78     -19.289   7.487  20.800  1.00 13.93           C  
ATOM    607  CG1 ILE A  78     -18.763   6.318  19.940  1.00 16.02           C  
ATOM    608  CG2 ILE A  78     -19.737   6.917  22.154  1.00 18.09           C  
ATOM    609  CD1 ILE A  78     -17.357   5.842  20.410  1.00 14.37           C  
ATOM    610  N   GLN A  79     -22.259   8.956  21.492  1.00 14.23           N  
ATOM    611  CA  GLN A  79     -22.765   9.750  22.565  1.00 17.22           C  
ATOM    612  C   GLN A  79     -22.828   8.846  23.805  1.00 16.42           C  
ATOM    613  O   GLN A  79     -23.132   7.646  23.717  1.00 17.61           O  
ATOM    614  CB  GLN A  79     -24.193  10.176  22.113  1.00 21.78           C  
ATOM    615  CG  GLN A  79     -25.031  10.856  23.223  1.00 29.42           C  
ATOM    616  CD  GLN A  79     -24.754  12.345  23.307  1.00 42.69           C  
ATOM    617  NE2 GLN A  79     -25.749  13.119  23.773  1.00 46.98           N  
ATOM    618  OE1 GLN A  79     -23.655  12.813  22.950  1.00 50.23           O  
ATOM    619  N   GLY A  80     -22.607   9.427  24.966  1.00 16.73           N  
ATOM    620  CA  GLY A  80     -22.616   8.640  26.230  1.00 17.62           C  
ATOM    621  C   GLY A  80     -21.359   8.793  27.077  1.00 17.74           C  
ATOM    622  O   GLY A  80     -21.319   8.467  28.290  1.00 19.81           O  
ATOM    623  N   LEU A  81     -20.257   9.169  26.451  1.00 14.93           N  
ATOM    624  CA  LEU A  81     -18.994   9.450  27.127  1.00 16.93           C  
ATOM    625  C   LEU A  81     -19.043  10.920  27.630  1.00 17.84           C  
ATOM    626  O   LEU A  81     -19.967  11.636  27.362  1.00 21.37           O  
ATOM    627  CB  LEU A  81     -17.788   9.137  26.219  1.00 15.49           C  
ATOM    628  CG  LEU A  81     -17.676   7.646  25.752  1.00 15.50           C  
ATOM    629  CD1 LEU A  81     -16.613   7.371  24.716  1.00 16.08           C  
ATOM    630  CD2 LEU A  81     -17.480   6.694  26.994  1.00 18.92           C  
ATOM    631  N   GLN A  82     -18.026  11.324  28.358  1.00 22.39           N  
ATOM    632  CA  GLN A  82     -18.111  12.704  28.906  1.00 23.75           C  
ATOM    633  C   GLN A  82     -18.016  13.767  27.804  1.00 21.15           C  
ATOM    634  O   GLN A  82     -18.754  14.834  27.850  1.00 22.73           O  
ATOM    635  CB  GLN A  82     -16.983  12.895  29.894  1.00 30.00           C  
ATOM    636  CG  GLN A  82     -17.241  12.352  31.303  1.00 44.39           C  
ATOM    637  CD  GLN A  82     -17.924  13.397  32.194  1.00 50.33           C  
ATOM    638  NE2 GLN A  82     -19.249  13.286  32.294  1.00 38.84           N  
ATOM    639  OE1 GLN A  82     -17.270  14.320  32.752  1.00 51.99           O  
ATOM    640  N   SER A  83     -17.180  13.466  26.806  1.00 17.57           N  
ATOM    641  CA  SER A  83     -17.045  14.329  25.620  1.00 14.56           C  
ATOM    642  C   SER A  83     -17.670  13.527  24.472  1.00 13.29           C  
ATOM    643  O   SER A  83     -17.764  12.274  24.547  1.00 11.68           O  
ATOM    644  CB  SER A  83     -15.588  14.530  25.273  1.00 13.01           C  
ATOM    645  OG  SER A  83     -14.962  15.366  26.279  1.00 15.79           O  
ATOM    646  N   ARG A  84     -17.952  14.275  23.404  1.00 13.59           N  
ATOM    647  CA  ARG A  84     -18.396  13.635  22.174  1.00 12.29           C  
ATOM    648  C   ARG A  84     -17.087  13.155  21.506  1.00 10.44           C  
ATOM    649  O   ARG A  84     -16.071  13.816  21.442  1.00 11.44           O  
ATOM    650  CB  ARG A  84     -18.988  14.701  21.256  1.00 11.30           C  
ATOM    651  CG  ARG A  84     -19.338  14.049  19.881  1.00 12.64           C  
ATOM    652  CD  ARG A  84     -19.977  15.047  18.863  1.00 13.23           C  
ATOM    653  NE  ARG A  84     -21.347  15.156  19.249  1.00 14.05           N  
ATOM    654  CZ  ARG A  84     -22.199  15.917  18.606  1.00 16.18           C  
ATOM    655  NH1 ARG A  84     -21.776  16.624  17.569  1.00 17.08           N  
ATOM    656  NH2 ARG A  84     -23.453  15.959  19.007  1.00 17.65           N1+
ATOM    657  N   TYR A  85     -17.187  11.859  20.997  1.00 10.46           N  
ATOM    658  CA  TYR A  85     -16.019  11.260  20.264  1.00 10.54           C  
ATOM    659  C   TYR A  85     -16.549  11.043  18.823  1.00 10.10           C  
ATOM    660  O   TYR A  85     -17.511  10.290  18.622  1.00 11.89           O  
ATOM    661  CB  TYR A  85     -15.490   9.957  20.850  1.00 11.31           C  
ATOM    662  CG  TYR A  85     -14.689  10.192  22.096  1.00  9.50           C  
ATOM    663  CD1 TYR A  85     -15.301  10.441  23.319  1.00 11.17           C  
ATOM    664  CD2 TYR A  85     -13.317  10.195  22.038  1.00 10.50           C  
ATOM    665  CE1 TYR A  85     -14.545  10.674  24.461  1.00 11.62           C  
ATOM    666  CE2 TYR A  85     -12.553  10.420  23.160  1.00  9.49           C  
ATOM    667  CZ  TYR A  85     -13.160  10.664  24.377  1.00 10.19           C  
ATOM    668  OH  TYR A  85     -12.390  10.889  25.492  1.00 16.07           O  
ATOM    669  N   SER A  86     -15.913  11.685  17.871  1.00  9.99           N  
ATOM    670  CA  SER A  86     -16.328  11.631  16.447  1.00 10.23           C  
ATOM    671  C   SER A  86     -15.513  10.590  15.717  1.00 10.40           C  
ATOM    672  O   SER A  86     -14.323  10.463  15.963  1.00 10.88           O  
ATOM    673  CB  SER A  86     -16.136  12.952  15.798  1.00 12.30           C  
ATOM    674  OG  SER A  86     -17.083  13.878  16.382  1.00 14.73           O  
ATOM    675  N   ALA A  87     -16.126   9.863  14.769  1.00 10.39           N  
ATOM    676  CA  ALA A  87     -15.379   8.818  14.047  1.00  9.83           C  
ATOM    677  C   ALA A  87     -14.359   9.397  13.133  1.00 10.67           C  
ATOM    678  O   ALA A  87     -14.528  10.528  12.582  1.00 12.88           O  
ATOM    679  CB  ALA A  87     -16.366   8.005  13.270  1.00 12.93           C  
ATOM    680  N   THR A  88     -13.295   8.667  12.916  1.00 10.19           N  
ATOM    681  CA  THR A  88     -12.338   8.983  11.852  1.00 10.32           C  
ATOM    682  C   THR A  88     -12.123   7.844  10.895  1.00 10.06           C  
ATOM    683  O   THR A  88     -11.946   8.103   9.717  1.00 11.34           O  
ATOM    684  CB  THR A  88     -11.072   9.501  12.498  1.00 11.39           C  
ATOM    685  CG2 THR A  88     -10.419   8.507  13.398  1.00 12.39           C  
ATOM    686  OG1 THR A  88     -10.084   9.784  11.530  1.00 15.64           O  
ATOM    687  N   GLN A  89     -12.108   6.577  11.338  1.00  9.61           N  
ATOM    688  CA  GLN A  89     -11.815   5.454  10.455  1.00  9.60           C  
ATOM    689  C   GLN A  89     -12.110   4.169  11.187  1.00 10.02           C  
ATOM    690  O   GLN A  89     -12.173   4.118  12.427  1.00  9.70           O  
ATOM    691  CB  GLN A  89     -10.366   5.425   9.960  1.00 10.42           C  
ATOM    692  CG  GLN A  89      -9.305   5.541  11.036  1.00 12.95           C  
ATOM    693  CD  GLN A  89      -8.585   4.218  11.229  1.00 13.51           C  
ATOM    694  NE2 GLN A  89      -7.319   4.297  11.504  1.00 19.76           N  
ATOM    695  OE1 GLN A  89      -9.184   3.184  11.267  1.00 12.93           O  
ATOM    696  N   LEU A  90     -12.351   3.142  10.387  1.00  9.33           N  
ATOM    697  CA  LEU A  90     -12.357   1.748  10.890  1.00  9.20           C  
ATOM    698  C   LEU A  90     -11.418   0.915  10.179  1.00  8.29           C  
ATOM    699  O   LEU A  90     -11.028   1.199   9.069  1.00  9.77           O  
ATOM    700  CB  LEU A  90     -13.793   1.161  10.975  1.00  9.92           C  
ATOM    701  CG  LEU A  90     -14.567   0.984   9.652  1.00  9.84           C  
ATOM    702  CD1 LEU A  90     -14.056  -0.171   8.807  1.00 10.88           C  
ATOM    703  CD2 LEU A  90     -16.029   0.786  10.057  1.00 11.23           C  
ATOM    704  N   HIS A  91     -10.978  -0.164  10.843  1.00  8.72           N  
ATOM    705  CA  HIS A  91     -10.036  -1.110  10.221  1.00  7.75           C  
ATOM    706  C   HIS A  91     -10.073  -2.429  10.970  1.00  8.15           C  
ATOM    707  O   HIS A  91     -10.815  -2.535  11.947  1.00  8.13           O  
ATOM    708  CB  HIS A  91      -8.601  -0.517  10.224  1.00  8.93           C  
ATOM    709  CG  HIS A  91      -8.090  -0.340  11.632  1.00  9.02           C  
ATOM    710  CD2 HIS A  91      -7.603  -1.246  12.504  1.00  9.37           C  
ATOM    711  ND1 HIS A  91      -8.259   0.839  12.321  1.00  9.23           N  
ATOM    712  CE1 HIS A  91      -7.833   0.678  13.592  1.00  9.26           C  
ATOM    713  NE2 HIS A  91      -7.445  -0.596  13.730  1.00  7.40           N  
ATOM    714  N   LEU A  92      -9.353  -3.414  10.429  1.00  8.31           N  
ATOM    715  CA  LEU A  92      -9.411  -4.730  11.032  1.00  8.17           C  
ATOM    716  C   LEU A  92      -8.019  -5.345  11.293  1.00  7.48           C  
ATOM    717  O   LEU A  92      -7.028  -4.879  10.803  1.00  8.53           O  
ATOM    718  CB  LEU A  92     -10.158  -5.733  10.099  1.00 10.87           C  
ATOM    719  CG  LEU A  92     -11.645  -5.316   9.916  1.00 10.01           C  
ATOM    720  CD1 LEU A  92     -11.834  -4.619   8.572  1.00 14.35           C  
ATOM    721  CD2 LEU A  92     -12.466  -6.546  10.058  1.00 13.32           C  
ATOM    722  N   HIS A  93      -8.015  -6.395  12.110  1.00  7.55           N  
ATOM    723  CA  HIS A  93      -6.791  -7.191  12.410  1.00  8.11           C  
ATOM    724  C   HIS A  93      -7.173  -8.627  12.310  1.00  8.26           C  
ATOM    725  O   HIS A  93      -8.298  -9.006  12.690  1.00  9.13           O  
ATOM    726  CB  HIS A  93      -6.368  -6.900  13.897  1.00  8.17           C  
ATOM    727  CG  HIS A  93      -6.075  -5.457  14.143  1.00  7.52           C  
ATOM    728  CD2 HIS A  93      -6.882  -4.428  14.543  1.00  6.94           C  
ATOM    729  ND1 HIS A  93      -4.797  -4.919  14.020  1.00  7.85           N  
ATOM    730  CE1 HIS A  93      -4.842  -3.598  14.317  1.00  8.09           C  
ATOM    731  NE2 HIS A  93      -6.091  -3.288  14.661  1.00  7.59           N  
ATOM    732  N   TRP A  94      -6.282  -9.420  11.784  1.00  8.77           N  
ATOM    733  CA  TRP A  94      -6.602 -10.845  11.560  1.00  8.35           C  
ATOM    734  C   TRP A  94      -5.337 -11.693  11.569  1.00  9.04           C  
ATOM    735  O   TRP A  94      -4.216 -11.162  11.632  1.00  7.88           O  
ATOM    736  CB  TRP A  94      -7.337 -11.051  10.193  1.00  8.36           C  
ATOM    737  CG  TRP A  94      -6.575 -10.505   9.004  1.00  8.67           C  
ATOM    738  CD1 TRP A  94      -5.664 -11.191   8.256  1.00  9.12           C  
ATOM    739  CD2 TRP A  94      -6.661  -9.191   8.449  1.00  8.15           C  
ATOM    740  CE2 TRP A  94      -5.784  -9.143   7.336  1.00  9.07           C  
ATOM    741  CE3 TRP A  94      -7.398  -8.037   8.789  1.00  8.30           C  
ATOM    742  NE1 TRP A  94      -5.151 -10.375   7.265  1.00  9.58           N  
ATOM    743  CZ2 TRP A  94      -5.604  -7.998   6.541  1.00  8.93           C  
ATOM    744  CZ3 TRP A  94      -7.219  -6.854   8.035  1.00  8.31           C  
ATOM    745  CH2 TRP A  94      -6.344  -6.833   6.910  1.00  9.58           C  
ATOM    746  N   GLY A  95      -5.542 -12.992  11.460  1.00  8.13           N  
ATOM    747  CA  GLY A  95      -4.437 -13.973  11.511  1.00  9.27           C  
ATOM    748  C   GLY A  95      -4.037 -14.421  10.110  1.00  8.80           C  
ATOM    749  O   GLY A  95      -3.697 -13.667   9.213  1.00  9.05           O  
ATOM    750  N   ASN A  96      -4.148 -15.755   9.912  1.00  9.94           N  
ATOM    751  CA  ASN A  96      -3.789 -16.304   8.556  1.00 10.26           C  
ATOM    752  C   ASN A  96      -4.501 -17.681   8.472  1.00 11.23           C  
ATOM    753  O   ASN A  96      -4.942 -18.223   9.478  1.00 10.11           O  
ATOM    754  CB  ASN A  96      -2.253 -16.454   8.438  1.00 11.95           C  
ATOM    755  CG  ASN A  96      -1.701 -17.577   9.265  1.00 14.34           C  
ATOM    756  ND2 ASN A  96      -1.218 -17.329  10.458  1.00 15.04           N  
ATOM    757  OD1 ASN A  96      -1.691 -18.736   8.759  1.00 17.07           O  
ATOM    758  N   PRO A  97      -4.585 -18.244   7.241  1.00 11.03           N  
ATOM    759  CA  PRO A  97      -5.394 -19.433   7.137  1.00 11.56           C  
ATOM    760  C   PRO A  97      -4.887 -20.641   7.871  1.00 11.08           C  
ATOM    761  O   PRO A  97      -5.699 -21.478   8.184  1.00 12.84           O  
ATOM    762  CB  PRO A  97      -5.441 -19.689   5.625  1.00 12.79           C  
ATOM    763  CG  PRO A  97      -5.247 -18.301   5.003  1.00 13.02           C  
ATOM    764  CD  PRO A  97      -4.213 -17.722   5.923  1.00 11.92           C  
ATOM    765  N   ASN A  98      -3.602 -20.746   8.130  1.00 11.55           N  
ATOM    766  CA  ASN A  98      -3.125 -21.866   8.975  1.00 14.93           C  
ATOM    767  C   ASN A  98      -3.306 -21.676  10.455  1.00 13.29           C  
ATOM    768  O   ASN A  98      -3.242 -22.620  11.219  1.00 15.55           O  
ATOM    769  CB  ASN A  98      -1.620 -22.015   8.708  1.00 15.25           C  
ATOM    770  CG  ASN A  98      -1.353 -22.628   7.388  1.00 24.08           C  
ATOM    771  ND2 ASN A  98      -0.227 -22.249   6.785  1.00 26.11           N  
ATOM    772  OD1 ASN A  98      -2.097 -23.487   6.945  1.00 27.53           O  
ATOM    773  N   ASP A  99      -3.587 -20.438  10.894  1.00 11.81           N  
ATOM    774  CA  ASP A  99      -3.809 -20.170  12.306  1.00 12.46           C  
ATOM    775  C   ASP A  99      -4.787 -18.965  12.390  1.00 10.72           C  
ATOM    776  O   ASP A  99      -4.388 -17.830  12.573  1.00 11.35           O  
ATOM    777  CB  ASP A  99      -2.455 -19.890  13.054  1.00 12.56           C  
ATOM    778  CG  ASP A  99      -2.582 -19.988  14.570  1.00 15.22           C  
ATOM    779  OD1 ASP A  99      -3.660 -20.131  15.113  1.00 16.77           O  
ATOM    780  OD2 ASP A  99      -1.525 -19.949  15.195  1.00 19.76           O1-
ATOM    781  N   PRO A 100      -6.077 -19.226  12.156  1.00  9.78           N  
ATOM    782  CA  PRO A 100      -7.040 -18.161  11.879  1.00  9.84           C  
ATOM    783  C   PRO A 100      -7.623 -17.572  13.111  1.00 11.64           C  
ATOM    784  O   PRO A 100      -8.792 -17.608  13.440  1.00 11.02           O  
ATOM    785  CB  PRO A 100      -8.069 -18.853  10.965  1.00 11.27           C  
ATOM    786  CG  PRO A 100      -8.090 -20.290  11.554  1.00 10.77           C  
ATOM    787  CD  PRO A 100      -6.630 -20.577  11.825  1.00 11.14           C  
ATOM    788  N   HIS A 101      -6.693 -17.047  13.910  1.00 10.77           N  
ATOM    789  CA  HIS A 101      -7.057 -16.573  15.309  1.00 11.78           C  
ATOM    790  C   HIS A 101      -6.268 -15.323  15.597  1.00 12.54           C  
ATOM    791  O   HIS A 101      -5.432 -15.290  16.502  1.00 15.73           O  
ATOM    792  CB  HIS A 101      -6.686 -17.626  16.367  1.00 13.12           C  
ATOM    793  CG  HIS A 101      -7.223 -18.970  16.027  1.00 13.61           C  
ATOM    794  CD2 HIS A 101      -8.535 -19.340  16.196  1.00 13.82           C  
ATOM    795  ND1 HIS A 101      -6.556 -20.048  15.553  1.00 14.89           N  
ATOM    796  CE1 HIS A 101      -7.493 -21.013  15.342  1.00 15.19           C  
ATOM    797  NE2 HIS A 101      -8.688 -20.583  15.739  1.00 15.14           N  
ATOM    798  N   GLY A 102      -6.652 -14.240  14.924  1.00  8.91           N  
ATOM    799  CA  GLY A 102      -5.870 -13.039  14.906  1.00  9.58           C  
ATOM    800  C   GLY A 102      -6.564 -11.801  15.501  1.00  8.48           C  
ATOM    801  O   GLY A 102      -6.201 -10.670  15.102  1.00  9.77           O  
ATOM    802  N   SER A 103      -7.499 -11.976  16.422  1.00  8.47           N  
ATOM    803  CA  SER A 103      -7.926 -10.781  17.192  1.00  7.95           C  
ATOM    804  C   SER A 103      -6.748 -10.236  17.988  1.00  8.28           C  
ATOM    805  O   SER A 103      -5.729 -10.910  18.211  1.00 10.03           O  
ATOM    806  CB  SER A 103      -9.100 -11.116  18.099  1.00  8.02           C  
ATOM    807  OG  SER A 103      -8.686 -12.042  19.162  1.00  8.49           O  
ATOM    808  N   GLU A 104      -6.908  -9.000  18.418  1.00  7.48           N  
ATOM    809  CA  GLU A 104      -5.879  -8.362  19.297  1.00  7.51           C  
ATOM    810  C   GLU A 104      -6.191  -8.649  20.745  1.00  7.69           C  
ATOM    811  O   GLU A 104      -5.346  -9.208  21.468  1.00  7.94           O  
ATOM    812  CB  GLU A 104      -5.838  -6.867  18.996  1.00  7.73           C  
ATOM    813  CG  GLU A 104      -5.516  -6.580  17.519  1.00  7.85           C  
ATOM    814  CD  GLU A 104      -4.627  -5.368  17.403  1.00  8.11           C  
ATOM    815  OE1 GLU A 104      -5.176  -4.275  17.544  1.00  9.25           O  
ATOM    816  OE2 GLU A 104      -3.420  -5.550  17.245  1.00  9.65           O1-
ATOM    817  N   HIS A 105      -7.369  -8.237  21.201  1.00  7.05           N  
ATOM    818  CA  HIS A 105      -7.822  -8.639  22.538  1.00  7.28           C  
ATOM    819  C   HIS A 105      -8.067 -10.153  22.558  1.00  7.73           C  
ATOM    820  O   HIS A 105      -8.528 -10.748  21.561  1.00  8.41           O  
ATOM    821  CB  HIS A 105      -9.039  -7.853  22.964  1.00  7.82           C  
ATOM    822  CG  HIS A 105      -8.716  -6.419  23.178  1.00  8.21           C  
ATOM    823  CD2 HIS A 105      -8.222  -5.801  24.286  1.00  7.69           C  
ATOM    824  ND1 HIS A 105      -8.751  -5.465  22.183  1.00  8.21           N  
ATOM    825  CE1 HIS A 105      -8.316  -4.291  22.684  1.00  9.10           C  
ATOM    826  NE2 HIS A 105      -8.013  -4.476  23.969  1.00  9.16           N  
ATOM    827  N   THR A 106      -7.836 -10.698  23.733  1.00  7.83           N  
ATOM    828  CA  THR A 106      -8.217 -12.096  24.015  1.00  8.43           C  
ATOM    829  C   THR A 106      -9.156 -12.136  25.138  1.00  8.51           C  
ATOM    830  O   THR A 106      -9.284 -11.227  25.941  1.00  8.99           O  
ATOM    831  CB  THR A 106      -6.987 -13.030  24.214  1.00  8.82           C  
ATOM    832  CG2 THR A 106      -6.113 -13.014  23.018  1.00 10.01           C  
ATOM    833  OG1 THR A 106      -6.276 -12.536  25.392  1.00  9.54           O  
ATOM    834  N   VAL A 107      -9.940 -13.258  25.193  1.00  9.08           N  
ATOM    835  CA  VAL A 107     -10.914 -13.463  26.307  1.00  9.76           C  
ATOM    836  C   VAL A 107     -10.569 -14.795  27.001  1.00  8.93           C  
ATOM    837  O   VAL A 107     -10.557 -15.822  26.340  1.00 10.24           O  
ATOM    838  CB  VAL A 107     -12.383 -13.421  25.879  1.00 10.11           C  
ATOM    839  CG1 VAL A 107     -13.266 -13.675  27.056  1.00 11.40           C  
ATOM    840  CG2 VAL A 107     -12.749 -12.019  25.238  1.00 11.89           C  
ATOM    841  N   SER A 108     -10.195 -14.722  28.260  1.00 10.55           N  
ATOM    842  CA  SER A 108      -9.757 -15.957  28.994  1.00 12.04           C  
ATOM    843  C   SER A 108      -8.692 -16.664  28.222  1.00 11.28           C  
ATOM    844  O   SER A 108      -8.675 -17.916  28.102  1.00 11.28           O  
ATOM    845  CB  SER A 108     -10.991 -16.880  29.191  1.00 12.12           C  
ATOM    846  OG  SER A 108     -12.011 -16.149  29.945  1.00 18.49           O  
ATOM    847  N   GLY A 109      -7.755 -15.885  27.672  1.00  9.63           N  
ATOM    848  CA  GLY A 109      -6.585 -16.378  26.971  1.00 11.21           C  
ATOM    849  C   GLY A 109      -6.830 -16.739  25.496  1.00 12.33           C  
ATOM    850  O   GLY A 109      -5.877 -17.125  24.825  1.00 14.23           O  
ATOM    851  N   GLN A 110      -8.074 -16.737  25.033  1.00 10.87           N  
ATOM    852  CA  GLN A 110      -8.444 -17.086  23.665  1.00 10.96           C  
ATOM    853  C   GLN A 110      -8.566 -15.957  22.656  1.00  9.71           C  
ATOM    854  O   GLN A 110      -9.252 -14.988  22.952  1.00  9.29           O  
ATOM    855  CB  GLN A 110      -9.800 -17.831  23.721  1.00 11.91           C  
ATOM    856  CG  GLN A 110      -9.824 -18.992  24.787  1.00 12.20           C  
ATOM    857  CD  GLN A 110      -8.630 -19.913  24.742  1.00 13.10           C  
ATOM    858  NE2 GLN A 110      -7.887 -19.936  25.845  1.00 16.75           N  
ATOM    859  OE1 GLN A 110      -8.320 -20.490  23.733  1.00 16.01           O  
ATOM    860  N   HIS A 111      -7.937 -16.134  21.507  1.00 10.88           N  
ATOM    861  CA  HIS A 111      -8.100 -15.246  20.439  1.00 10.53           C  
ATOM    862  C   HIS A 111      -9.361 -15.544  19.705  1.00 12.43           C  
ATOM    863  O   HIS A 111      -9.807 -16.699  19.674  1.00 16.59           O  
ATOM    864  CB  HIS A 111      -7.040 -15.383  19.375  1.00 12.37           C  
ATOM    865  CG  HIS A 111      -5.781 -14.700  19.722  1.00 11.89           C  
ATOM    866  CD2 HIS A 111      -4.791 -15.203  20.526  1.00 11.46           C  
ATOM    867  ND1 HIS A 111      -5.368 -13.456  19.384  1.00 16.11           N  
ATOM    868  CE1 HIS A 111      -4.150 -13.232  19.974  1.00 16.30           C  
ATOM    869  NE2 HIS A 111      -3.800 -14.331  20.650  1.00 15.79           N  
ATOM    870  N   PHE A 112     -10.037 -14.535  19.237  1.00  9.63           N  
ATOM    871  CA  PHE A 112     -11.059 -14.659  18.197  1.00  9.56           C  
ATOM    872  C   PHE A 112     -10.431 -14.648  16.857  1.00  9.53           C  
ATOM    873  O   PHE A 112      -9.192 -14.413  16.682  1.00  9.94           O  
ATOM    874  CB  PHE A 112     -12.087 -13.549  18.379  1.00 10.13           C  
ATOM    875  CG  PHE A 112     -12.984 -13.795  19.557  1.00 10.95           C  
ATOM    876  CD1 PHE A 112     -12.491 -13.588  20.880  1.00 13.59           C  
ATOM    877  CD2 PHE A 112     -14.260 -14.375  19.407  1.00 12.98           C  
ATOM    878  CE1 PHE A 112     -13.331 -13.919  21.963  1.00 17.49           C  
ATOM    879  CE2 PHE A 112     -15.094 -14.647  20.472  1.00 14.05           C  
ATOM    880  CZ  PHE A 112     -14.624 -14.426  21.716  1.00 15.03           C  
ATOM    881  N   ALA A 113     -11.219 -14.885  15.814  1.00  9.60           N  
ATOM    882  CA  ALA A 113     -10.657 -15.001  14.478  1.00 10.06           C  
ATOM    883  C   ALA A 113     -10.093 -13.680  13.981  1.00  9.20           C  
ATOM    884  O   ALA A 113      -9.088 -13.637  13.290  1.00  9.27           O  
ATOM    885  CB  ALA A 113     -11.747 -15.493  13.471  1.00  9.35           C  
ATOM    886  N   ALA A 114     -10.776 -12.551  14.301  1.00  8.26           N  
ATOM    887  CA  ALA A 114     -10.353 -11.250  13.805  1.00  8.17           C  
ATOM    888  C   ALA A 114     -10.978 -10.202  14.747  1.00  7.62           C  
ATOM    889  O   ALA A 114     -11.748 -10.535  15.677  1.00  8.21           O  
ATOM    890  CB  ALA A 114     -10.821 -11.092  12.337  1.00  9.01           C  
ATOM    891  N   GLU A 115     -10.640  -8.947  14.487  1.00  8.09           N  
ATOM    892  CA  GLU A 115     -11.171  -7.879  15.359  1.00  7.82           C  
ATOM    893  C   GLU A 115     -11.307  -6.629  14.497  1.00  7.50           C  
ATOM    894  O   GLU A 115     -10.405  -6.279  13.710  1.00  8.66           O  
ATOM    895  CB  GLU A 115     -10.211  -7.676  16.550  1.00  8.00           C  
ATOM    896  CG  GLU A 115     -10.715  -6.660  17.603  1.00  8.22           C  
ATOM    897  CD  GLU A 115      -9.879  -6.716  18.869  1.00  9.20           C  
ATOM    898  OE1 GLU A 115      -9.329  -7.790  19.199  1.00  8.35           O  
ATOM    899  OE2 GLU A 115      -9.816  -5.681  19.546  1.00  7.91           O1-
ATOM    900  N   LEU A 116     -12.454  -5.922  14.638  1.00  7.16           N  
ATOM    901  CA  LEU A 116     -12.742  -4.629  13.967  1.00  7.65           C  
ATOM    902  C   LEU A 116     -12.570  -3.528  15.028  1.00  6.91           C  
ATOM    903  O   LEU A 116     -13.050  -3.644  16.165  1.00  7.32           O  
ATOM    904  CB  LEU A 116     -14.217  -4.653  13.479  1.00  9.22           C  
ATOM    905  CG  LEU A 116     -14.811  -3.237  13.108  1.00  9.12           C  
ATOM    906  CD1 LEU A 116     -14.226  -2.894  11.778  1.00 13.39           C  
ATOM    907  CD2 LEU A 116     -16.326  -3.301  13.067  1.00 10.55           C  
ATOM    908  N   HIS A 117     -11.882  -2.455  14.605  1.00  6.99           N  
ATOM    909  CA  HIS A 117     -11.735  -1.228  15.453  1.00  7.20           C  
ATOM    910  C   HIS A 117     -12.382  -0.078  14.769  1.00  6.85           C  
ATOM    911  O   HIS A 117     -12.047   0.179  13.615  1.00  8.06           O  
ATOM    912  CB  HIS A 117     -10.262  -0.936  15.663  1.00  7.10           C  
ATOM    913  CG  HIS A 117      -9.643  -1.969  16.524  1.00  6.58           C  
ATOM    914  CD2 HIS A 117     -10.208  -2.748  17.457  1.00  7.70           C  
ATOM    915  ND1 HIS A 117      -8.279  -2.256  16.532  1.00  8.21           N  
ATOM    916  CE1 HIS A 117      -8.045  -3.180  17.473  1.00  7.32           C  
ATOM    917  NE2 HIS A 117      -9.199  -3.557  17.990  1.00  7.17           N  
ATOM    918  N   ILE A 118     -13.300   0.596  15.460  1.00  8.22           N  
ATOM    919  CA  ILE A 118     -13.887   1.827  14.907  1.00  8.00           C  
ATOM    920  C   ILE A 118     -13.290   2.936  15.759  1.00  8.47           C  
ATOM    921  O   ILE A 118     -13.559   3.068  16.982  1.00  8.30           O  
ATOM    922  CB  ILE A 118     -15.402   1.837  15.016  1.00  8.59           C  
ATOM    923  CG1 ILE A 118     -15.993   0.585  14.379  1.00  9.25           C  
ATOM    924  CG2 ILE A 118     -15.956   3.112  14.252  1.00 10.65           C  
ATOM    925  CD1 ILE A 118     -17.515   0.547  14.424  1.00 11.00           C  
ATOM    926  N   VAL A 119     -12.406   3.728  15.132  1.00  8.73           N  
ATOM    927  CA  VAL A 119     -11.573   4.733  15.869  1.00  8.90           C  
ATOM    928  C   VAL A 119     -12.322   6.025  15.917  1.00  9.28           C  
ATOM    929  O   VAL A 119     -12.758   6.496  14.835  1.00 10.25           O  
ATOM    930  CB  VAL A 119     -10.215   4.931  15.156  1.00  8.99           C  
ATOM    931  CG1 VAL A 119      -9.334   5.892  15.963  1.00 10.38           C  
ATOM    932  CG2 VAL A 119      -9.440   3.549  15.037  1.00 11.16           C  
ATOM    933  N   HIS A 120     -12.371   6.642  17.074  1.00  9.38           N  
ATOM    934  CA  HIS A 120     -12.991   8.002  17.209  1.00  9.67           C  
ATOM    935  C   HIS A 120     -12.022   8.887  17.984  1.00  9.89           C  
ATOM    936  O   HIS A 120     -11.137   8.412  18.723  1.00  9.79           O  
ATOM    937  CB  HIS A 120     -14.276   7.905  18.056  1.00  9.13           C  
ATOM    938  CG  HIS A 120     -15.335   6.969  17.533  1.00 10.10           C  
ATOM    939  CD2 HIS A 120     -16.591   7.243  17.074  1.00 10.22           C  
ATOM    940  ND1 HIS A 120     -15.220   5.568  17.488  1.00  9.46           N  
ATOM    941  CE1 HIS A 120     -16.377   5.060  17.057  1.00  9.61           C  
ATOM    942  NE2 HIS A 120     -17.256   6.038  16.792  1.00 10.09           N  
ATOM    943  N   TYR A 121     -12.216  10.210  17.845  1.00 11.13           N  
ATOM    944  CA  TYR A 121     -11.378  11.158  18.590  1.00 10.10           C  
ATOM    945  C   TYR A 121     -12.254  12.137  19.323  1.00 11.23           C  
ATOM    946  O   TYR A 121     -13.378  12.375  18.910  1.00 10.85           O  
ATOM    947  CB  TYR A 121     -10.390  11.908  17.629  1.00 12.08           C  
ATOM    948  CG  TYR A 121     -11.034  12.893  16.647  1.00 13.58           C  
ATOM    949  CD1 TYR A 121     -11.717  12.434  15.535  1.00 15.17           C  
ATOM    950  CD2 TYR A 121     -11.066  14.257  16.941  1.00 17.77           C  
ATOM    951  CE1 TYR A 121     -12.378  13.284  14.651  1.00 17.12           C  
ATOM    952  CE2 TYR A 121     -11.788  15.110  16.054  1.00 18.08           C  
ATOM    953  CZ  TYR A 121     -12.430  14.615  14.943  1.00 19.80           C  
ATOM    954  OH  TYR A 121     -13.132  15.424  13.998  1.00 20.93           O  
ATOM    955  N   ASN A 122     -11.689  12.788  20.344  1.00 11.20           N  
ATOM    956  CA  ASN A 122     -12.474  13.732  21.198  1.00 11.83           C  
ATOM    957  C   ASN A 122     -12.559  15.056  20.415  1.00 13.41           C  
ATOM    958  O   ASN A 122     -11.627  15.888  20.442  1.00 12.20           O  
ATOM    959  CB  ASN A 122     -11.714  13.971  22.484  1.00 12.42           C  
ATOM    960  CG  ASN A 122     -12.510  14.745  23.466  1.00 12.63           C  
ATOM    961  ND2 ASN A 122     -12.367  14.408  24.780  1.00 15.03           N  
ATOM    962  OD1 ASN A 122     -13.327  15.610  23.083  1.00 12.66           O  
ATOM    963  N   SER A 123     -13.699  15.237  19.745  1.00 11.40           N  
ATOM    964  CA  SER A 123     -13.872  16.420  18.908  1.00 13.10           C  
ATOM    965  C   SER A 123     -14.322  17.610  19.746  1.00 12.82           C  
ATOM    966  O   SER A 123     -14.299  18.741  19.210  1.00 14.78           O  
ATOM    967  CB  SER A 123     -14.927  16.044  17.831  1.00 11.93           C  
ATOM    968  OG  SER A 123     -16.049  15.472  18.374  1.00 12.91           O  
ATOM    969  N   ASP A 124     -14.697  17.409  20.994  1.00 12.54           N  
ATOM    970  CA  ASP A 124     -15.058  18.570  21.868  1.00 12.92           C  
ATOM    971  C   ASP A 124     -13.773  19.263  22.241  1.00 13.97           C  
ATOM    972  O   ASP A 124     -13.767  20.491  22.430  1.00 16.70           O  
ATOM    973  CB  ASP A 124     -15.735  18.043  23.105  1.00 13.49           C  
ATOM    974  CG  ASP A 124     -17.166  17.723  22.927  1.00 12.86           C  
ATOM    975  OD1 ASP A 124     -17.773  18.152  21.921  1.00 14.34           O  
ATOM    976  OD2 ASP A 124     -17.750  16.986  23.709  1.00 12.89           O1-
ATOM    977  N   LEU A 125     -12.678  18.533  22.365  1.00 11.29           N  
ATOM    978  CA  LEU A 125     -11.392  19.117  22.822  1.00 14.50           C  
ATOM    979  C   LEU A 125     -10.420  19.359  21.739  1.00 14.55           C  
ATOM    980  O   LEU A 125      -9.542  20.291  21.902  1.00 17.61           O  
ATOM    981  CB  LEU A 125     -10.722  18.251  23.922  1.00 14.89           C  
ATOM    982  CG  LEU A 125     -11.599  18.061  25.144  1.00 19.22           C  
ATOM    983  CD1 LEU A 125     -10.848  17.189  26.161  1.00 20.25           C  
ATOM    984  CD2 LEU A 125     -12.053  19.422  25.727  1.00 21.60           C  
ATOM    985  N   TYR A 126     -10.480  18.612  20.632  1.00 14.10           N  
ATOM    986  CA  TYR A 126      -9.446  18.632  19.588  1.00 15.58           C  
ATOM    987  C   TYR A 126     -10.032  18.701  18.202  1.00 17.01           C  
ATOM    988  O   TYR A 126     -11.181  18.273  17.962  1.00 17.40           O  
ATOM    989  CB  TYR A 126      -8.550  17.327  19.702  1.00 15.53           C  
ATOM    990  CG  TYR A 126      -8.019  17.149  21.065  1.00 15.24           C  
ATOM    991  CD1 TYR A 126      -7.143  18.067  21.666  1.00 19.27           C  
ATOM    992  CD2 TYR A 126      -8.467  16.061  21.849  1.00 15.61           C  
ATOM    993  CE1 TYR A 126      -6.752  17.879  23.013  1.00 20.42           C  
ATOM    994  CE2 TYR A 126      -8.092  15.858  23.180  1.00 16.62           C  
ATOM    995  CZ  TYR A 126      -7.213  16.787  23.777  1.00 18.57           C  
ATOM    996  OH  TYR A 126      -6.808  16.602  25.133  1.00 20.12           O  
ATOM    997  N   PRO A 127      -9.289  19.306  17.240  1.00 18.53           N  
ATOM    998  CA  PRO A 127      -9.871  19.531  15.917  1.00 17.17           C  
ATOM    999  C   PRO A 127      -9.854  18.416  14.917  1.00 21.17           C  
ATOM   1000  O   PRO A 127     -10.671  18.415  13.970  1.00 25.52           O  
ATOM   1001  CB  PRO A 127      -9.053  20.700  15.351  1.00 21.90           C  
ATOM   1002  CG  PRO A 127      -7.720  20.536  16.022  1.00 20.68           C  
ATOM   1003  CD  PRO A 127      -8.047  20.048  17.424  1.00 20.41           C  
ATOM   1004  N   ASP A 128      -9.002  17.430  15.176  1.00 21.10           N  
ATOM   1005  CA  ASP A 128      -8.898  16.265  14.305  1.00 21.20           C  
ATOM   1006  C   ASP A 128      -8.241  15.118  15.031  1.00 19.58           C  
ATOM   1007  O   ASP A 128      -7.704  15.316  16.120  1.00 18.24           O  
ATOM   1008  CB  ASP A 128      -8.198  16.636  12.961  1.00 25.21           C  
ATOM   1009  CG  ASP A 128      -6.930  17.386  13.189  1.00 29.47           C  
ATOM   1010  OD1 ASP A 128      -6.656  18.420  12.482  1.00 33.89           O  
ATOM   1011  OD2 ASP A 128      -6.189  17.001  14.086  1.00 23.11           O1-
ATOM   1012  N   ALA A 129      -8.347  13.946  14.448  1.00 19.75           N  
ATOM   1013  CA  ALA A 129      -7.813  12.761  15.074  1.00 19.15           C  
ATOM   1014  C   ALA A 129      -6.294  12.852  15.233  1.00 21.40           C  
ATOM   1015  O   ALA A 129      -5.790  12.438  16.260  1.00 19.38           O  
ATOM   1016  CB  ALA A 129      -8.189  11.512  14.282  1.00 22.49           C  
ATOM   1017  N   SER A 130      -5.618  13.389  14.223  1.00 21.26           N  
ATOM   1018  CA  SER A 130      -4.144  13.514  14.280  1.00 22.29           C  
ATOM   1019  C   SER A 130      -3.753  14.291  15.562  1.00 23.11           C  
ATOM   1020  O   SER A 130      -2.927  13.884  16.416  1.00 21.05           O  
ATOM   1021  CB  SER A 130      -3.641  14.166  12.956  1.00 27.66           C  
ATOM   1022  OG  SER A 130      -2.222  14.247  13.009  1.00 30.71           O  
ATOM   1023  N   THR A 131      -4.371  15.434  15.726  1.00 20.57           N  
ATOM   1024  CA  THR A 131      -4.016  16.245  16.858  1.00 19.69           C  
ATOM   1025  C   THR A 131      -4.428  15.549  18.142  1.00 19.32           C  
ATOM   1026  O   THR A 131      -3.782  15.691  19.163  1.00 19.09           O  
ATOM   1027  CB  THR A 131      -4.780  17.614  16.842  1.00 22.66           C  
ATOM   1028  CG2 THR A 131      -4.326  18.549  17.932  1.00 22.63           C  
ATOM   1029  OG1 THR A 131      -4.504  18.270  15.586  1.00 25.62           O  
ATOM   1030  N   ALA A 132      -5.612  14.909  18.205  1.00 17.33           N  
ATOM   1031  CA  ALA A 132      -6.031  14.258  19.405  1.00 16.15           C  
ATOM   1032  C   ALA A 132      -5.174  13.019  19.764  1.00 16.67           C  
ATOM   1033  O   ALA A 132      -5.138  12.754  20.942  1.00 16.72           O  
ATOM   1034  CB  ALA A 132      -7.507  13.726  19.227  1.00 14.68           C  
ATOM   1035  N   SER A 133      -4.551  12.393  18.796  1.00 16.67           N  
ATOM   1036  CA  SER A 133      -3.984  11.017  18.996  1.00 18.47           C  
ATOM   1037  C   SER A 133      -2.955  10.939  20.104  1.00 19.47           C  
ATOM   1038  O   SER A 133      -2.768   9.865  20.675  1.00 19.42           O  
ATOM   1039  CB  SER A 133      -3.417  10.538  17.686  1.00 19.00           C  
ATOM   1040  OG  SER A 133      -2.239  11.315  17.308  1.00 19.65           O  
ATOM   1041  N   ASN A 134      -2.204  12.023  20.427  1.00 18.96           N  
ATOM   1042  CA  ASN A 134      -1.193  12.058  21.482  1.00 20.81           C  
ATOM   1043  C   ASN A 134      -1.602  12.937  22.612  1.00 20.04           C  
ATOM   1044  O   ASN A 134      -0.812  13.317  23.441  1.00 23.96           O  
ATOM   1045  CB  ASN A 134       0.233  12.366  20.918  1.00 23.09           C  
ATOM   1046  CG  ASN A 134       0.333  13.792  20.363  1.00 28.65           C  
ATOM   1047  ND2 ASN A 134       1.574  14.290  20.193  1.00 32.93           N  
ATOM   1048  OD1 ASN A 134      -0.722  14.453  20.085  1.00 28.14           O  
ATOM   1049  N   LYS A 135      -2.877  13.172  22.769  1.00 19.34           N  
ATOM   1050  CA  LYS A 135      -3.357  14.019  23.809  1.00 21.16           C  
ATOM   1051  C   LYS A 135      -4.238  13.389  24.779  1.00 22.51           C  
ATOM   1052  O   LYS A 135      -4.892  12.374  24.485  1.00 19.86           O  
ATOM   1053  CB  LYS A 135      -4.039  15.306  23.166  1.00 22.19           C  
ATOM   1054  CG  LYS A 135      -2.961  16.125  22.427  1.00 23.22           C  
ATOM   1055  CD  LYS A 135      -3.363  17.561  22.138  1.00 24.69           C  
ATOM   1056  CE  LYS A 135      -2.431  18.194  21.146  1.00 23.58           C  
ATOM   1057  NZ  LYS A 135      -1.684  17.239  20.246  1.00 25.90           N1+
ATOM   1058  N   SER A 136      -4.331  13.992  25.939  1.00 22.99           N  
ATOM   1059  CA  SER A 136      -5.152  13.449  27.037  1.00 22.90           C  
ATOM   1060  C   SER A 136      -6.603  13.271  26.576  1.00 21.03           C  
ATOM   1061  O   SER A 136      -7.197  14.161  25.970  1.00 21.29           O  
ATOM   1062  CB  SER A 136      -5.243  14.487  28.148  1.00 25.10           C  
ATOM   1063  OG  SER A 136      -5.907  13.893  29.221  1.00 31.29           O  
ATOM   1064  N   GLU A 137      -7.215  12.145  26.936  1.00 17.70           N  
ATOM   1065  CA  GLU A 137      -8.616  11.904  26.500  1.00 18.13           C  
ATOM   1066  C   GLU A 137      -8.788  11.917  24.973  1.00 17.23           C  
ATOM   1067  O   GLU A 137      -9.900  12.171  24.454  1.00 18.08           O  
ATOM   1068  CB  GLU A 137      -9.645  12.803  27.196  1.00 21.45           C  
ATOM   1069  CG  GLU A 137      -9.622  12.704  28.743  1.00 27.20           C  
ATOM   1070  CD  GLU A 137     -10.917  13.250  29.342  1.00 40.00           C  
ATOM   1071  OE1 GLU A 137     -11.304  14.405  28.984  1.00 45.25           O  
ATOM   1072  OE2 GLU A 137     -11.554  12.516  30.157  1.00 49.18           O1-
ATOM   1073  N   GLY A 138      -7.718  11.712  24.274  1.00 13.75           N  
ATOM   1074  CA  GLY A 138      -7.823  11.906  22.844  1.00 13.60           C  
ATOM   1075  C   GLY A 138      -8.612  10.987  21.957  1.00 11.63           C  
ATOM   1076  O   GLY A 138      -9.361  11.443  21.106  1.00 12.69           O  
ATOM   1077  N   LEU A 139      -8.591   9.663  22.310  1.00 10.45           N  
ATOM   1078  CA  LEU A 139      -9.184   8.681  21.389  1.00 10.34           C  
ATOM   1079  C   LEU A 139     -10.126   7.743  22.141  1.00  8.79           C  
ATOM   1080  O   LEU A 139      -9.962   7.479  23.314  1.00 10.27           O  
ATOM   1081  CB  LEU A 139      -8.108   7.864  20.677  1.00 10.44           C  
ATOM   1082  CG  LEU A 139      -7.104   8.655  19.839  1.00 11.67           C  
ATOM   1083  CD1 LEU A 139      -5.972   7.738  19.345  1.00 12.50           C  
ATOM   1084  CD2 LEU A 139      -7.735   9.402  18.640  1.00 14.50           C  
ATOM   1085  N   ALA A 140     -11.066   7.170  21.373  1.00  8.58           N  
ATOM   1086  CA  ALA A 140     -11.968   6.144  21.902  1.00  9.27           C  
ATOM   1087  C   ALA A 140     -12.126   5.175  20.758  1.00  9.32           C  
ATOM   1088  O   ALA A 140     -12.471   5.538  19.625  1.00 10.35           O  
ATOM   1089  CB  ALA A 140     -13.305   6.709  22.346  1.00  9.16           C  
ATOM   1090  N   VAL A 141     -11.964   3.893  21.045  1.00  9.15           N  
ATOM   1091  CA  VAL A 141     -12.106   2.841  20.024  1.00  8.73           C  
ATOM   1092  C   VAL A 141     -13.199   1.889  20.432  1.00  8.08           C  
ATOM   1093  O   VAL A 141     -13.352   1.533  21.615  1.00  9.19           O  
ATOM   1094  CB  VAL A 141     -10.790   2.082  19.794  1.00  8.65           C  
ATOM   1095  CG1 VAL A 141     -11.030   0.900  18.778  1.00 10.78           C  
ATOM   1096  CG2 VAL A 141      -9.705   3.043  19.350  1.00 11.36           C  
ATOM   1097  N   LEU A 142     -14.065   1.538  19.473  1.00  8.03           N  
ATOM   1098  CA  LEU A 142     -15.013   0.443  19.685  1.00  8.67           C  
ATOM   1099  C   LEU A 142     -14.397  -0.800  19.025  1.00  8.21           C  
ATOM   1100  O   LEU A 142     -14.018  -0.745  17.836  1.00  9.65           O  
ATOM   1101  CB  LEU A 142     -16.313   0.731  18.971  1.00  9.53           C  
ATOM   1102  CG  LEU A 142     -17.029   2.030  19.436  1.00 10.66           C  
ATOM   1103  CD1 LEU A 142     -18.384   2.153  18.701  1.00 10.92           C  
ATOM   1104  CD2 LEU A 142     -17.325   2.053  20.938  1.00 10.17           C  
ATOM   1105  N   ALA A 143     -14.330  -1.888  19.802  1.00  7.27           N  
ATOM   1106  CA  ALA A 143     -13.720  -3.127  19.246  1.00  7.77           C  
ATOM   1107  C   ALA A 143     -14.805  -4.212  19.222  1.00  7.87           C  
ATOM   1108  O   ALA A 143     -15.506  -4.433  20.234  1.00  8.90           O  
ATOM   1109  CB  ALA A 143     -12.554  -3.509  20.171  1.00  8.77           C  
ATOM   1110  N   VAL A 144     -14.887  -4.820  18.010  1.00  7.45           N  
ATOM   1111  CA  VAL A 144     -15.802  -5.948  17.858  1.00  8.28           C  
ATOM   1112  C   VAL A 144     -14.968  -7.217  17.580  1.00  7.49           C  
ATOM   1113  O   VAL A 144     -14.110  -7.211  16.645  1.00  8.59           O  
ATOM   1114  CB  VAL A 144     -16.701  -5.667  16.620  1.00  9.26           C  
ATOM   1115  CG1 VAL A 144     -17.704  -6.873  16.433  1.00 11.31           C  
ATOM   1116  CG2 VAL A 144     -17.509  -4.361  16.831  1.00  9.48           C  
ATOM   1117  N   LEU A 145     -15.228  -8.213  18.420  1.00  8.57           N  
ATOM   1118  CA  LEU A 145     -14.591  -9.519  18.204  1.00  8.31           C  
ATOM   1119  C   LEU A 145     -15.311 -10.275  17.108  1.00  8.41           C  
ATOM   1120  O   LEU A 145     -16.554 -10.263  17.054  1.00  8.96           O  
ATOM   1121  CB  LEU A 145     -14.574 -10.301  19.531  1.00  9.22           C  
ATOM   1122  CG  LEU A 145     -13.864  -9.590  20.657  1.00 10.93           C  
ATOM   1123  CD1 LEU A 145     -14.230 -10.243  21.984  1.00 11.51           C  
ATOM   1124  CD2 LEU A 145     -12.323  -9.566  20.378  1.00 12.32           C  
ATOM   1125  N   ILE A 146     -14.575 -10.945  16.230  1.00  7.91           N  
ATOM   1126  CA  ILE A 146     -15.163 -11.643  15.071  1.00  8.82           C  
ATOM   1127  C   ILE A 146     -14.841 -13.102  15.104  1.00  9.36           C  
ATOM   1128  O   ILE A 146     -13.678 -13.469  15.312  1.00  9.45           O  
ATOM   1129  CB  ILE A 146     -14.609 -11.039  13.787  1.00  9.03           C  
ATOM   1130  CG1 ILE A 146     -15.001  -9.525  13.686  1.00 10.13           C  
ATOM   1131  CG2 ILE A 146     -15.163 -11.746  12.504  1.00 10.44           C  
ATOM   1132  CD1 ILE A 146     -14.226  -8.800  12.591  1.00 10.26           C  
ATOM   1133  N   GLU A 147     -15.855 -13.937  14.923  1.00 10.74           N  
ATOM   1134  CA  GLU A 147     -15.643 -15.411  14.913  1.00 11.62           C  
ATOM   1135  C   GLU A 147     -16.283 -15.921  13.638  1.00 11.58           C  
ATOM   1136  O   GLU A 147     -17.100 -15.269  12.992  1.00 12.18           O  
ATOM   1137  CB  GLU A 147     -16.191 -16.129  16.112  1.00 13.76           C  
ATOM   1138  CG  GLU A 147     -17.691 -16.090  16.170  1.00 12.55           C  
ATOM   1139  CD  GLU A 147     -18.265 -16.571  17.497  1.00 15.46           C  
ATOM   1140  OE1 GLU A 147     -17.520 -16.855  18.452  1.00 16.66           O  
ATOM   1141  OE2 GLU A 147     -19.496 -16.653  17.597  1.00 19.86           O1-
ATOM   1142  N   MET A 148     -15.955 -17.142  13.316  1.00 13.11           N  
ATOM   1143  CA  MET A 148     -16.462 -17.741  12.126  1.00 14.40           C  
ATOM   1144  C   MET A 148     -17.764 -18.370  12.297  1.00 14.65           C  
ATOM   1145  O   MET A 148     -17.896 -19.155  13.230  1.00 16.85           O  
ATOM   1146  CB  MET A 148     -15.443 -18.855  11.802  1.00 18.51           C  
ATOM   1147  CG  MET A 148     -14.703 -18.752  10.495  1.00 22.77           C  
ATOM   1148  SD  MET A 148     -15.892 -19.214   9.230  1.00 40.02           S  
ATOM   1149  CE  MET A 148     -16.757 -20.493  10.140  1.00  9.42           C  
ATOM   1150  N   GLY A 149     -18.764 -18.111  11.429  1.00 14.32           N  
ATOM   1151  CA  GLY A 149     -20.078 -18.696  11.542  1.00 14.28           C  
ATOM   1152  C   GLY A 149     -20.878 -18.418  10.281  1.00 14.19           C  
ATOM   1153  O   GLY A 149     -20.391 -18.648   9.198  1.00 14.07           O  
ATOM   1154  N   SER A 150     -22.069 -17.870  10.450  1.00 15.33           N  
ATOM   1155  CA  SER A 150     -22.875 -17.556   9.312  1.00 15.99           C  
ATOM   1156  C   SER A 150     -22.329 -16.382   8.495  1.00 15.01           C  
ATOM   1157  O   SER A 150     -21.689 -15.412   9.008  1.00 13.43           O  
ATOM   1158  CB  SER A 150     -24.299 -17.230   9.742  1.00 19.98           C  
ATOM   1159  OG  SER A 150     -24.249 -16.199  10.672  1.00 25.88           O  
ATOM   1160  N   PHE A 151     -22.600 -16.370   7.200  1.00 12.88           N  
ATOM   1161  CA  PHE A 151     -22.318 -15.242   6.302  1.00 13.36           C  
ATOM   1162  C   PHE A 151     -22.935 -13.961   6.835  1.00 12.77           C  
ATOM   1163  O   PHE A 151     -24.080 -13.923   7.303  1.00 15.61           O  
ATOM   1164  CB  PHE A 151     -22.946 -15.537   4.900  1.00 13.20           C  
ATOM   1165  CG  PHE A 151     -22.691 -14.493   3.926  1.00 14.09           C  
ATOM   1166  CD1 PHE A 151     -21.412 -14.295   3.353  1.00 15.23           C  
ATOM   1167  CD2 PHE A 151     -23.749 -13.598   3.533  1.00 14.38           C  
ATOM   1168  CE1 PHE A 151     -21.197 -13.224   2.491  1.00 15.37           C  
ATOM   1169  CE2 PHE A 151     -23.500 -12.566   2.644  1.00 14.00           C  
ATOM   1170  CZ  PHE A 151     -22.229 -12.381   2.086  1.00 13.74           C  
ATOM   1171  N   ASN A 152     -22.159 -12.888   6.732  1.00 11.71           N  
ATOM   1172  CA  ASN A 152     -22.590 -11.618   7.276  1.00 11.74           C  
ATOM   1173  C   ASN A 152     -22.677 -10.576   6.167  1.00 13.14           C  
ATOM   1174  O   ASN A 152     -21.677 -10.063   5.661  1.00 14.07           O  
ATOM   1175  CB  ASN A 152     -21.543 -11.170   8.371  1.00 11.67           C  
ATOM   1176  CG  ASN A 152     -22.102 -10.014   9.188  1.00 11.31           C  
ATOM   1177  ND2 ASN A 152     -21.916 -10.113  10.471  1.00 12.04           N  
ATOM   1178  OD1 ASN A 152     -22.514  -8.990   8.636  1.00 12.98           O  
ATOM   1179  N   PRO A 153     -23.920 -10.287   5.678  1.00 13.57           N  
ATOM   1180  CA  PRO A 153     -24.053  -9.343   4.613  1.00 13.40           C  
ATOM   1181  C   PRO A 153     -23.457  -7.959   4.845  1.00 13.86           C  
ATOM   1182  O   PRO A 153     -22.990  -7.267   3.937  1.00 15.60           O  
ATOM   1183  CB  PRO A 153     -25.624  -9.275   4.443  1.00 15.92           C  
ATOM   1184  CG  PRO A 153     -26.078 -10.604   4.866  1.00 17.93           C  
ATOM   1185  CD  PRO A 153     -25.168 -10.969   6.069  1.00 13.32           C  
ATOM   1186  N   SER A 154     -23.518  -7.585   6.115  1.00 13.41           N  
ATOM   1187  CA  SER A 154     -23.070  -6.209   6.411  1.00 13.01           C  
ATOM   1188  C   SER A 154     -21.563  -6.106   6.321  1.00 11.44           C  
ATOM   1189  O   SER A 154     -21.082  -5.166   5.771  1.00 13.23           O  
ATOM   1190  CB  SER A 154     -23.522  -5.762   7.770  1.00 14.55           C  
ATOM   1191  OG  SER A 154     -24.993  -5.743   7.833  1.00 19.02           O  
ATOM   1192  N   TYR A 155     -20.847  -7.132   6.878  1.00 11.47           N  
ATOM   1193  CA  TYR A 155     -19.371  -7.074   6.641  1.00 11.91           C  
ATOM   1194  C   TYR A 155     -19.043  -7.219   5.225  1.00 12.98           C  
ATOM   1195  O   TYR A 155     -18.039  -6.640   4.807  1.00 12.95           O  
ATOM   1196  CB  TYR A 155     -18.656  -8.117   7.481  1.00 10.70           C  
ATOM   1197  CG  TYR A 155     -18.472  -7.665   8.941  1.00 11.77           C  
ATOM   1198  CD1 TYR A 155     -19.520  -7.682   9.863  1.00 11.15           C  
ATOM   1199  CD2 TYR A 155     -17.173  -7.290   9.366  1.00 10.53           C  
ATOM   1200  CE1 TYR A 155     -19.342  -7.226  11.187  1.00 10.36           C  
ATOM   1201  CE2 TYR A 155     -17.017  -6.812  10.655  1.00 10.22           C  
ATOM   1202  CZ  TYR A 155     -18.065  -6.783  11.542  1.00  9.49           C  
ATOM   1203  OH  TYR A 155     -17.786  -6.302  12.821  1.00 10.97           O  
ATOM   1204  N   ASP A 156     -19.902  -7.918   4.440  1.00 12.50           N  
ATOM   1205  CA  ASP A 156     -19.583  -7.937   3.044  1.00 13.19           C  
ATOM   1206  C   ASP A 156     -19.680  -6.606   2.303  1.00 13.51           C  
ATOM   1207  O   ASP A 156     -19.081  -6.511   1.232  1.00 14.42           O  
ATOM   1208  CB  ASP A 156     -20.373  -9.009   2.302  1.00 15.23           C  
ATOM   1209  CG  ASP A 156     -19.423  -9.984   1.588  1.00 17.58           C  
ATOM   1210  OD1 ASP A 156     -18.341 -10.412   2.142  1.00 16.16           O  
ATOM   1211  OD2 ASP A 156     -19.792 -10.301   0.414  1.00 21.85           O1-
ATOM   1212  N   LYS A 157     -20.387  -5.624   2.860  1.00 13.11           N  
ATOM   1213  CA  LYS A 157     -20.370  -4.290   2.303  1.00 14.64           C  
ATOM   1214  C   LYS A 157     -18.965  -3.704   2.281  1.00 15.88           C  
ATOM   1215  O   LYS A 157     -18.657  -2.849   1.396  1.00 15.85           O  
ATOM   1216  CB  LYS A 157     -21.379  -3.374   3.024  1.00 15.48           C  
ATOM   1217  CG  LYS A 157     -22.835  -3.858   2.732  1.00 17.11           C  
ATOM   1218  CD  LYS A 157     -23.847  -3.082   3.588  1.00 17.07           C  
ATOM   1219  CE  LYS A 157     -25.249  -3.726   3.533  1.00 18.93           C  
ATOM   1220  NZ  LYS A 157     -26.274  -2.927   4.353  1.00 20.66           N1+
ATOM   1221  N   ILE A 158     -18.099  -4.157   3.186  1.00 15.45           N  
ATOM   1222  CA  ILE A 158     -16.684  -3.791   3.135  1.00 15.21           C  
ATOM   1223  C   ILE A 158     -15.899  -4.873   2.343  1.00 13.37           C  
ATOM   1224  O   ILE A 158     -15.095  -4.528   1.404  1.00 13.65           O  
ATOM   1225  CB  ILE A 158     -16.044  -3.659   4.519  1.00 15.05           C  
ATOM   1226  CG1 ILE A 158     -16.708  -2.538   5.285  1.00 18.43           C  
ATOM   1227  CG2 ILE A 158     -14.509  -3.476   4.431  1.00 17.43           C  
ATOM   1228  CD1 ILE A 158     -16.452  -2.465   6.795  1.00 19.04           C  
ATOM   1229  N   PHE A 159     -16.065  -6.149   2.721  1.00 12.83           N  
ATOM   1230  CA  PHE A 159     -15.264  -7.195   2.086  1.00 12.89           C  
ATOM   1231  C   PHE A 159     -15.358  -7.313   0.573  1.00 14.50           C  
ATOM   1232  O   PHE A 159     -14.406  -7.726  -0.077  1.00 15.03           O  
ATOM   1233  CB  PHE A 159     -15.464  -8.517   2.718  1.00 13.12           C  
ATOM   1234  CG  PHE A 159     -15.168  -8.608   4.211  1.00 13.52           C  
ATOM   1235  CD1 PHE A 159     -14.320  -7.709   4.867  1.00 14.36           C  
ATOM   1236  CD2 PHE A 159     -15.740  -9.630   4.945  1.00 13.59           C  
ATOM   1237  CE1 PHE A 159     -14.070  -7.841   6.231  1.00 14.81           C  
ATOM   1238  CE2 PHE A 159     -15.492  -9.756   6.298  1.00 16.34           C  
ATOM   1239  CZ  PHE A 159     -14.667  -8.885   6.946  1.00 13.92           C  
ATOM   1240  N   SER A 160     -16.518  -6.929   0.045  1.00 14.26           N  
ATOM   1241  CA  SER A 160     -16.645  -6.958  -1.469  1.00 16.90           C  
ATOM   1242  C   SER A 160     -15.752  -6.053  -2.232  1.00 19.10           C  
ATOM   1243  O   SER A 160     -15.560  -6.245  -3.467  1.00 21.00           O  
ATOM   1244  CB  SER A 160     -18.116  -6.744  -1.826  1.00 15.91           C  
ATOM   1245  OG  SER A 160     -18.523  -5.426  -1.589  1.00 17.36           O  
ATOM   1246  N   HIS A 161     -15.174  -5.088  -1.552  1.00 16.13           N  
ATOM   1247  CA  HIS A 161     -14.251  -4.210  -2.131  1.00 16.19           C  
ATOM   1248  C   HIS A 161     -12.779  -4.570  -1.927  1.00 16.14           C  
ATOM   1249  O   HIS A 161     -11.906  -3.835  -2.469  1.00 16.48           O  
ATOM   1250  CB  HIS A 161     -14.453  -2.769  -1.649  1.00 17.04           C  
ATOM   1251  CG  HIS A 161     -15.816  -2.269  -1.938  1.00 16.80           C  
ATOM   1252  CD2 HIS A 161     -16.093  -1.500  -3.059  1.00 16.90           C  
ATOM   1253  ND1 HIS A 161     -16.983  -2.364  -1.237  1.00 18.96           N  
ATOM   1254  CE1 HIS A 161     -17.956  -1.694  -1.985  1.00 21.38           C  
ATOM   1255  NE2 HIS A 161     -17.389  -1.180  -3.074  1.00 18.07           N  
ATOM   1256  N   LEU A 162     -12.473  -5.651  -1.190  1.00 15.56           N  
ATOM   1257  CA  LEU A 162     -11.071  -5.937  -0.856  1.00 15.57           C  
ATOM   1258  C   LEU A 162     -10.210  -6.129  -2.096  1.00 16.84           C  
ATOM   1259  O   LEU A 162      -9.056  -5.716  -2.110  1.00 15.69           O  
ATOM   1260  CB  LEU A 162     -10.940  -7.187  -0.023  1.00 15.70           C  
ATOM   1261  CG  LEU A 162     -11.502  -7.023   1.390  1.00 15.46           C  
ATOM   1262  CD1 LEU A 162     -11.468  -8.388   2.090  1.00 17.48           C  
ATOM   1263  CD2 LEU A 162     -10.731  -6.026   2.232  1.00 20.79           C  
ATOM   1264  N   GLN A 163     -10.773  -6.697  -3.151  1.00 17.60           N  
ATOM   1265  CA  GLN A 163      -9.874  -6.940  -4.289  1.00 20.08           C  
ATOM   1266  C   GLN A 163      -9.352  -5.679  -4.918  1.00 21.84           C  
ATOM   1267  O   GLN A 163      -8.205  -5.697  -5.399  1.00 24.16           O  
ATOM   1268  CB  GLN A 163     -10.504  -7.926  -5.264  1.00 31.28           C  
ATOM   1269  CG  GLN A 163     -10.939  -7.393  -6.626  1.00 47.10           C  
ATOM   1270  CD  GLN A 163     -12.394  -6.916  -6.716  1.00 51.37           C  
ATOM   1271  NE2 GLN A 163     -12.919  -6.286  -5.631  1.00 44.75           N  
ATOM   1272  OE1 GLN A 163     -13.039  -7.106  -7.777  1.00 39.37           O  
ATOM   1273  N   HIS A 164     -10.083  -4.568  -4.764  1.00 16.78           N  
ATOM   1274  CA  HIS A 164      -9.606  -3.299  -5.308  1.00 16.18           C  
ATOM   1275  C   HIS A 164      -8.619  -2.581  -4.466  1.00 15.86           C  
ATOM   1276  O   HIS A 164      -8.100  -1.537  -4.873  1.00 17.40           O  
ATOM   1277  CB  HIS A 164     -10.764  -2.291  -5.603  1.00 15.87           C  
ATOM   1278  CG  HIS A 164     -11.772  -2.759  -6.621  1.00 17.40           C  
ATOM   1279  CD2 HIS A 164     -11.425  -3.323  -7.820  1.00 22.25           C  
ATOM   1280  ND1 HIS A 164     -13.099  -2.515  -6.697  1.00 19.70           N  
ATOM   1281  CE1 HIS A 164     -13.554  -3.132  -7.854  1.00 17.44           C  
ATOM   1282  NE2 HIS A 164     -12.515  -3.585  -8.517  1.00 25.93           N  
ATOM   1283  N   VAL A 165      -8.362  -3.106  -3.238  1.00 14.50           N  
ATOM   1284  CA  VAL A 165      -7.286  -2.520  -2.425  1.00 14.80           C  
ATOM   1285  C   VAL A 165      -6.272  -3.551  -2.027  1.00 14.86           C  
ATOM   1286  O   VAL A 165      -5.626  -3.501  -0.981  1.00 14.29           O  
ATOM   1287  CB  VAL A 165      -7.846  -1.831  -1.145  1.00 15.22           C  
ATOM   1288  CG1 VAL A 165      -8.668  -0.558  -1.540  1.00 16.89           C  
ATOM   1289  CG2 VAL A 165      -8.711  -2.747  -0.287  1.00 13.91           C  
ATOM   1290  N   LYS A 166      -5.984  -4.451  -2.961  1.00 14.53           N  
ATOM   1291  CA  LYS A 166      -4.982  -5.491  -2.765  1.00 15.06           C  
ATOM   1292  C   LYS A 166      -3.597  -5.028  -2.287  1.00 13.30           C  
ATOM   1293  O   LYS A 166      -2.988  -5.660  -1.446  1.00 15.36           O  
ATOM   1294  CB  LYS A 166      -4.823  -6.307  -4.056  1.00 17.96           C  
ATOM   1295  CG  LYS A 166      -3.865  -7.511  -4.011  1.00 18.82           C  
ATOM   1296  CD  LYS A 166      -3.960  -8.394  -5.298  1.00 22.40           C  
ATOM   1297  CE  LYS A 166      -5.408  -8.878  -5.466  1.00 31.31           C  
ATOM   1298  NZ  LYS A 166      -6.018  -9.745  -4.378  1.00 44.82           N1+
ATOM   1299  N   TYR A 167      -3.082  -3.920  -2.868  1.00 12.55           N  
ATOM   1300  CA  TYR A 167      -1.710  -3.538  -2.559  1.00 13.42           C  
ATOM   1301  C   TYR A 167      -1.659  -2.199  -1.848  1.00 14.06           C  
ATOM   1302  O   TYR A 167      -2.558  -1.375  -1.950  1.00 13.50           O  
ATOM   1303  CB  TYR A 167      -0.957  -3.391  -3.907  1.00 13.60           C  
ATOM   1304  CG  TYR A 167      -0.843  -4.650  -4.676  1.00 14.39           C  
ATOM   1305  CD1 TYR A 167       0.021  -5.648  -4.254  1.00 14.93           C  
ATOM   1306  CD2 TYR A 167      -1.653  -4.864  -5.799  1.00 14.25           C  
ATOM   1307  CE1 TYR A 167       0.078  -6.867  -4.928  1.00 18.66           C  
ATOM   1308  CE2 TYR A 167      -1.587  -6.096  -6.487  1.00 17.88           C  
ATOM   1309  CZ  TYR A 167      -0.708  -7.045  -6.045  1.00 19.87           C  
ATOM   1310  OH  TYR A 167      -0.644  -8.257  -6.748  1.00 20.00           O  
ATOM   1311  N   LYS A 168      -0.543  -1.977  -1.146  1.00 14.72           N  
ATOM   1312  CA  LYS A 168      -0.351  -0.736  -0.427  1.00 15.57           C  
ATOM   1313  C   LYS A 168      -0.560   0.497  -1.321  1.00 17.76           C  
ATOM   1314  O   LYS A 168      -0.090   0.454  -2.474  1.00 17.54           O  
ATOM   1315  CB  LYS A 168       1.077  -0.726   0.185  1.00 15.94           C  
ATOM   1316  CG  LYS A 168       1.301   0.494   1.091  1.00 15.57           C  
ATOM   1317  CD  LYS A 168       2.688   0.603   1.714  1.00 21.31           C  
ATOM   1318  CE  LYS A 168       2.753   1.965   2.443  1.00 21.05           C  
ATOM   1319  NZ  LYS A 168       4.066   1.989   3.151  1.00 26.70           N1+
ATOM   1320  N   GLY A 169      -1.234   1.569  -0.865  1.00 16.88           N  
ATOM   1321  CA  GLY A 169      -1.458   2.749  -1.696  1.00 18.77           C  
ATOM   1322  C   GLY A 169      -2.723   2.709  -2.531  1.00 18.67           C  
ATOM   1323  O   GLY A 169      -3.199   3.745  -3.017  1.00 24.64           O  
ATOM   1324  N   GLN A 170      -3.299   1.541  -2.679  1.00 16.89           N  
ATOM   1325  CA  GLN A 170      -4.514   1.470  -3.481  1.00 14.34           C  
ATOM   1326  C   GLN A 170      -5.755   1.876  -2.722  1.00 16.91           C  
ATOM   1327  O   GLN A 170      -5.754   1.833  -1.449  1.00 16.04           O  
ATOM   1328  CB  GLN A 170      -4.607   0.028  -3.974  1.00 13.91           C  
ATOM   1329  CG  GLN A 170      -3.661  -0.249  -5.095  1.00 14.01           C  
ATOM   1330  CD  GLN A 170      -3.918  -1.600  -5.738  1.00 14.09           C  
ATOM   1331  NE2 GLN A 170      -3.570  -1.725  -7.037  1.00 15.11           N  
ATOM   1332  OE1 GLN A 170      -4.415  -2.537  -5.131  1.00 15.21           O  
ATOM   1333  N   GLU A 171      -6.803   2.338  -3.420  0.50 15.56           N  
ATOM   1334  CA  GLU A 171      -7.978   2.931  -2.793  0.50 16.32           C  
ATOM   1335  C   GLU A 171      -9.237   2.607  -3.577  0.50 15.61           C  
ATOM   1336  O   GLU A 171      -9.145   2.363  -4.822  0.50 15.34           O  
ATOM   1337  CB  GLU A 171      -7.805   4.459  -2.660  0.50 19.99           C  
ATOM   1338  CG  GLU A 171      -6.378   4.911  -2.416  0.50 22.30           C  
ATOM   1339  CD  GLU A 171      -6.201   6.379  -2.011  0.50 24.02           C  
ATOM   1340  OE1 GLU A 171      -6.827   7.272  -2.652  0.50 25.76           O  
ATOM   1341  OE2 GLU A 171      -5.365   6.637  -1.109  0.50 23.95           O1-
ATOM   1342  N   ALA A 172     -10.373   2.537  -2.887  1.00 15.73           N  
ATOM   1343  CA  ALA A 172     -11.650   2.216  -3.438  1.00 15.58           C  
ATOM   1344  C   ALA A 172     -12.689   3.008  -2.734  1.00 17.10           C  
ATOM   1345  O   ALA A 172     -12.466   3.542  -1.626  1.00 18.53           O  
ATOM   1346  CB  ALA A 172     -11.936   0.722  -3.281  1.00 17.22           C  
ATOM   1347  N   PHE A 173     -13.848   3.178  -3.354  1.00 18.47           N  
ATOM   1348  CA  PHE A 173     -14.966   3.916  -2.781  1.00 19.35           C  
ATOM   1349  C   PHE A 173     -16.055   2.979  -2.359  1.00 20.14           C  
ATOM   1350  O   PHE A 173     -16.414   2.045  -3.104  1.00 22.54           O  
ATOM   1351  CB  PHE A 173     -15.373   4.950  -3.849  1.00 19.68           C  
ATOM   1352  CG  PHE A 173     -14.459   6.160  -3.826  1.00 25.50           C  
ATOM   1353  CD1 PHE A 173     -14.494   7.086  -2.736  1.00 27.81           C  
ATOM   1354  CD2 PHE A 173     -13.524   6.350  -4.847  1.00 32.87           C  
ATOM   1355  CE1 PHE A 173     -13.636   8.185  -2.706  1.00 29.71           C  
ATOM   1356  CE2 PHE A 173     -12.679   7.456  -4.828  1.00 30.45           C  
ATOM   1357  CZ  PHE A 173     -12.725   8.374  -3.770  1.00 30.02           C  
ATOM   1358  N   VAL A 174     -16.535   3.118  -1.098  1.00 15.63           N  
ATOM   1359  CA  VAL A 174     -17.568   2.349  -0.543  1.00 17.18           C  
ATOM   1360  C   VAL A 174     -18.791   3.205  -0.330  1.00 18.79           C  
ATOM   1361  O   VAL A 174     -18.699   4.208   0.348  1.00 18.53           O  
ATOM   1362  CB  VAL A 174     -17.082   1.737   0.804  1.00 15.74           C  
ATOM   1363  CG1 VAL A 174     -18.176   0.885   1.336  1.00 16.08           C  
ATOM   1364  CG2 VAL A 174     -15.832   0.887   0.578  1.00 17.08           C  
ATOM   1365  N   PRO A 175     -19.939   2.832  -0.934  1.00 16.48           N  
ATOM   1366  CA  PRO A 175     -21.161   3.611  -0.678  1.00 18.62           C  
ATOM   1367  C   PRO A 175     -21.580   3.506   0.785  1.00 17.12           C  
ATOM   1368  O   PRO A 175     -21.410   2.451   1.407  1.00 18.00           O  
ATOM   1369  CB  PRO A 175     -22.220   2.913  -1.553  1.00 20.94           C  
ATOM   1370  CG  PRO A 175     -21.383   2.196  -2.540  1.00 21.12           C  
ATOM   1371  CD  PRO A 175     -20.163   1.694  -1.808  1.00 19.74           C  
ATOM   1372  N   GLY A 176     -22.116   4.584   1.285  1.00 17.70           N  
ATOM   1373  CA  GLY A 176     -22.551   4.585   2.663  1.00 17.06           C  
ATOM   1374  C   GLY A 176     -23.467   3.452   2.992  1.00 19.20           C  
ATOM   1375  O   GLY A 176     -24.430   3.169   2.236  1.00 19.30           O  
ATOM   1376  N   PHE A 177     -23.323   2.874   4.200  1.00 15.75           N  
ATOM   1377  CA  PHE A 177     -24.221   1.961   4.780  1.00 13.41           C  
ATOM   1378  C   PHE A 177     -24.256   2.118   6.296  1.00 13.02           C  
ATOM   1379  O   PHE A 177     -23.517   2.979   6.770  1.00 13.69           O  
ATOM   1380  CB  PHE A 177     -23.880   0.483   4.384  1.00 15.85           C  
ATOM   1381  CG  PHE A 177     -22.583  -0.049   4.987  1.00 15.03           C  
ATOM   1382  CD1 PHE A 177     -21.340   0.289   4.420  1.00 14.48           C  
ATOM   1383  CD2 PHE A 177     -22.647  -0.864   6.148  1.00 15.12           C  
ATOM   1384  CE1 PHE A 177     -20.122  -0.198   5.003  1.00 16.80           C  
ATOM   1385  CE2 PHE A 177     -21.439  -1.334   6.692  1.00 14.52           C  
ATOM   1386  CZ  PHE A 177     -20.215  -1.018   6.161  1.00 15.43           C  
ATOM   1387  N   ASN A 178     -25.165   1.422   6.952  1.00 13.55           N  
ATOM   1388  CA  ASN A 178     -25.309   1.639   8.399  1.00 13.46           C  
ATOM   1389  C   ASN A 178     -24.174   0.847   9.128  1.00 13.94           C  
ATOM   1390  O   ASN A 178     -24.254  -0.426   9.350  1.00 12.81           O  
ATOM   1391  CB  ASN A 178     -26.704   1.184   8.862  1.00 14.83           C  
ATOM   1392  CG  ASN A 178     -26.922   1.403  10.317  1.00 16.83           C  
ATOM   1393  ND2 ASN A 178     -28.012   0.930  10.795  1.00 19.69           N  
ATOM   1394  OD1 ASN A 178     -26.115   2.002  11.048  1.00 14.74           O  
ATOM   1395  N   ILE A 179     -23.185   1.633   9.595  1.00 12.44           N  
ATOM   1396  CA  ILE A 179     -22.044   1.036  10.291  1.00 11.78           C  
ATOM   1397  C   ILE A 179     -22.539   0.328  11.555  1.00 12.00           C  
ATOM   1398  O   ILE A 179     -21.836  -0.584  12.050  1.00 11.09           O  
ATOM   1399  CB  ILE A 179     -21.058   2.133  10.659  1.00 11.37           C  
ATOM   1400  CG1 ILE A 179     -20.586   2.871   9.371  1.00 11.62           C  
ATOM   1401  CG2 ILE A 179     -19.880   1.489  11.411  1.00 12.37           C  
ATOM   1402  CD1 ILE A 179     -19.943   1.964   8.308  1.00 13.69           C  
ATOM   1403  N   GLU A 180     -23.683   0.665  12.180  1.00 11.71           N  
ATOM   1404  CA  GLU A 180     -24.088  -0.036  13.352  1.00 12.00           C  
ATOM   1405  C   GLU A 180     -24.360  -1.533  13.055  1.00 11.22           C  
ATOM   1406  O   GLU A 180     -24.337  -2.361  13.974  1.00 12.73           O  
ATOM   1407  CB  GLU A 180     -25.335   0.604  13.950  1.00 15.45           C  
ATOM   1408  CG  GLU A 180     -25.621   0.252  15.375  1.00 18.89           C  
ATOM   1409  CD  GLU A 180     -26.648   1.136  16.019  1.00 21.77           C  
ATOM   1410  OE1 GLU A 180     -27.164   2.086  15.408  1.00 21.59           O  
ATOM   1411  OE2 GLU A 180     -26.980   0.743  17.119  1.00 25.76           O1-
ATOM   1412  N   GLU A 181     -24.574  -1.856  11.755  1.00 12.10           N  
ATOM   1413  CA  GLU A 181     -24.832  -3.269  11.359  1.00 12.87           C  
ATOM   1414  C   GLU A 181     -23.535  -4.097  11.657  1.00 11.93           C  
ATOM   1415  O   GLU A 181     -23.626  -5.339  11.681  1.00 14.13           O  
ATOM   1416  CB  GLU A 181     -25.119  -3.392   9.896  1.00 12.86           C  
ATOM   1417  CG  GLU A 181     -26.425  -2.729   9.417  1.00 14.89           C  
ATOM   1418  CD  GLU A 181     -26.603  -2.674   7.921  1.00 19.29           C  
ATOM   1419  OE1 GLU A 181     -25.766  -3.211   7.165  1.00 19.00           O  
ATOM   1420  OE2 GLU A 181     -27.614  -2.075   7.516  1.00 19.67           O1-
ATOM   1421  N   LEU A 182     -22.360  -3.441  11.784  1.00 10.72           N  
ATOM   1422  CA  LEU A 182     -21.122  -4.195  12.079  1.00 10.73           C  
ATOM   1423  C   LEU A 182     -21.007  -4.516  13.528  1.00 11.25           C  
ATOM   1424  O   LEU A 182     -20.106  -5.292  13.911  1.00 11.44           O  
ATOM   1425  CB  LEU A 182     -19.901  -3.340  11.670  1.00 10.48           C  
ATOM   1426  CG  LEU A 182     -19.936  -2.924  10.195  1.00  9.67           C  
ATOM   1427  CD1 LEU A 182     -18.663  -2.078   9.876  1.00 11.50           C  
ATOM   1428  CD2 LEU A 182     -19.966  -4.095   9.264  1.00 11.63           C  
ATOM   1429  N   LEU A 183     -21.831  -3.917  14.407  1.00 11.46           N  
ATOM   1430  CA  LEU A 183     -21.780  -4.174  15.871  1.00 10.49           C  
ATOM   1431  C   LEU A 183     -22.494  -5.444  16.267  1.00 11.86           C  
ATOM   1432  O   LEU A 183     -23.461  -5.791  15.528  1.00 13.11           O  
ATOM   1433  CB  LEU A 183     -22.391  -2.940  16.577  1.00 11.55           C  
ATOM   1434  CG  LEU A 183     -21.667  -1.613  16.245  1.00 12.97           C  
ATOM   1435  CD1 LEU A 183     -22.259  -0.514  17.157  1.00 14.90           C  
ATOM   1436  CD2 LEU A 183     -20.149  -1.685  16.432  1.00 13.62           C  
ATOM   1437  N   PRO A 184     -22.137  -6.101  17.336  1.00 10.72           N  
ATOM   1438  CA  PRO A 184     -22.753  -7.294  17.795  1.00 11.58           C  
ATOM   1439  C   PRO A 184     -24.016  -7.031  18.538  1.00 14.59           C  
ATOM   1440  O   PRO A 184     -24.513  -5.870  18.672  1.00 14.52           O  
ATOM   1441  CB  PRO A 184     -21.597  -7.908  18.701  1.00 12.94           C  
ATOM   1442  CG  PRO A 184     -21.114  -6.593  19.359  1.00 11.46           C  
ATOM   1443  CD  PRO A 184     -21.030  -5.631  18.210  1.00 11.45           C  
ATOM   1444  N   GLU A 185     -24.621  -8.172  18.887  1.00 16.72           N  
ATOM   1445  CA  GLU A 185     -25.801  -8.179  19.777  1.00 16.92           C  
ATOM   1446  C   GLU A 185     -25.513  -7.634  21.128  1.00 17.64           C  
ATOM   1447  O   GLU A 185     -24.343  -7.803  21.653  1.00 17.38           O  
ATOM   1448  CB  GLU A 185     -26.240  -9.654  20.010  1.00 21.12           C  
ATOM   1449  CG  GLU A 185     -26.838 -10.270  18.708  1.00 27.15           C  
ATOM   1450  CD  GLU A 185     -27.876  -9.347  18.052  1.00 36.89           C  
ATOM   1451  OE1 GLU A 185     -28.920  -9.068  18.689  1.00 36.50           O  
ATOM   1452  OE2 GLU A 185     -27.649  -8.900  16.897  1.00 44.17           O1-
ATOM   1453  N   ARG A 186     -26.506  -6.937  21.721  1.00 16.30           N  
ATOM   1454  CA  ARG A 186     -26.424  -6.501  23.095  1.00 18.57           C  
ATOM   1455  C   ARG A 186     -25.122  -5.670  23.298  1.00 14.60           C  
ATOM   1456  O   ARG A 186     -24.242  -5.879  24.165  1.00 15.53           O  
ATOM   1457  CB  ARG A 186     -26.442  -7.646  24.119  1.00 19.81           C  
ATOM   1458  CG  ARG A 186     -27.672  -8.545  23.952  1.00 23.96           C  
ATOM   1459  CD  ARG A 186     -27.892  -9.469  25.154  1.00 23.54           C  
ATOM   1460  NE  ARG A 186     -26.856 -10.505  25.307  1.00 27.56           N  
ATOM   1461  CZ  ARG A 186     -26.618 -11.494  24.444  1.00 29.90           C  
ATOM   1462  NH1 ARG A 186     -27.311 -11.601  23.321  1.00 30.68           N  
ATOM   1463  NH2 ARG A 186     -25.661 -12.394  24.673  1.00 37.97           N1+
ATOM   1464  N   THR A 187     -25.105  -4.642  22.503  1.00 12.17           N  
ATOM   1465  CA  THR A 187     -24.013  -3.660  22.689  1.00 12.94           C  
ATOM   1466  C   THR A 187     -23.987  -2.951  24.023  1.00 12.50           C  
ATOM   1467  O   THR A 187     -22.957  -2.390  24.390  1.00 12.97           O  
ATOM   1468  CB  THR A 187     -24.004  -2.556  21.610  1.00 12.79           C  
ATOM   1469  CG2 THR A 187     -23.580  -3.070  20.194  1.00 14.60           C  
ATOM   1470  OG1 THR A 187     -25.268  -1.934  21.521  1.00 15.29           O  
ATOM   1471  N   ALA A 188     -25.066  -3.064  24.826  1.00 14.18           N  
ATOM   1472  CA  ALA A 188     -24.941  -2.654  26.213  1.00 14.07           C  
ATOM   1473  C   ALA A 188     -23.904  -3.405  27.062  1.00 13.37           C  
ATOM   1474  O   ALA A 188     -23.500  -2.893  28.087  1.00 13.81           O  
ATOM   1475  CB  ALA A 188     -26.368  -2.778  26.893  1.00 16.68           C  
ATOM   1476  N   GLU A 189     -23.508  -4.618  26.581  1.00 13.71           N  
ATOM   1477  CA  GLU A 189     -22.594  -5.498  27.329  1.00 13.78           C  
ATOM   1478  C   GLU A 189     -21.193  -5.245  26.741  1.00 12.02           C  
ATOM   1479  O   GLU A 189     -20.916  -5.564  25.578  1.00 11.28           O  
ATOM   1480  CB  GLU A 189     -22.994  -6.983  27.217  1.00 15.38           C  
ATOM   1481  CG  GLU A 189     -24.385  -7.253  27.801  1.00 19.16           C  
ATOM   1482  CD  GLU A 189     -24.911  -8.614  27.429  1.00 22.89           C  
ATOM   1483  OE1 GLU A 189     -24.269  -9.426  26.760  1.00 20.80           O  
ATOM   1484  OE2 GLU A 189     -26.112  -8.885  27.736  1.00 28.68           O1-
ATOM   1485  N   TYR A 190     -20.290  -4.656  27.546  1.00 10.54           N  
ATOM   1486  CA  TYR A 190     -18.910  -4.347  27.083  1.00 10.02           C  
ATOM   1487  C   TYR A 190     -17.881  -4.357  28.181  1.00  9.88           C  
ATOM   1488  O   TYR A 190     -18.224  -4.170  29.382  1.00 10.37           O  
ATOM   1489  CB  TYR A 190     -18.897  -3.028  26.247  1.00  9.86           C  
ATOM   1490  CG  TYR A 190     -19.414  -1.856  27.038  1.00 10.31           C  
ATOM   1491  CD1 TYR A 190     -18.560  -1.148  27.838  1.00 11.07           C  
ATOM   1492  CD2 TYR A 190     -20.701  -1.369  26.837  1.00 11.80           C  
ATOM   1493  CE1 TYR A 190     -18.948  -0.004  28.534  1.00 12.55           C  
ATOM   1494  CE2 TYR A 190     -21.099  -0.206  27.517  1.00 11.55           C  
ATOM   1495  CZ  TYR A 190     -20.226   0.424  28.323  1.00 12.54           C  
ATOM   1496  OH  TYR A 190     -20.702   1.626  28.967  1.00 13.94           O  
ATOM   1497  N   TYR A 191     -16.642  -4.470  27.805  1.00  9.61           N  
ATOM   1498  CA  TYR A 191     -15.479  -4.242  28.647  1.00  9.51           C  
ATOM   1499  C   TYR A 191     -14.960  -2.857  28.400  1.00  9.86           C  
ATOM   1500  O   TYR A 191     -15.005  -2.355  27.232  1.00 10.21           O  
ATOM   1501  CB  TYR A 191     -14.323  -5.222  28.306  1.00 10.28           C  
ATOM   1502  CG  TYR A 191     -14.713  -6.699  28.272  1.00 10.32           C  
ATOM   1503  CD1 TYR A 191     -14.559  -7.471  29.393  1.00 11.23           C  
ATOM   1504  CD2 TYR A 191     -15.154  -7.295  27.052  1.00 10.33           C  
ATOM   1505  CE1 TYR A 191     -14.828  -8.856  29.308  1.00 12.17           C  
ATOM   1506  CE2 TYR A 191     -15.397  -8.677  26.967  1.00 11.08           C  
ATOM   1507  CZ  TYR A 191     -15.247  -9.392  28.111  1.00 11.04           C  
ATOM   1508  OH  TYR A 191     -15.550 -10.783  28.070  1.00 13.68           O  
ATOM   1509  N   ARG A 192     -14.465  -2.190  29.424  1.00 10.25           N  
ATOM   1510  CA  ARG A 192     -13.934  -0.843  29.274  1.00 10.07           C  
ATOM   1511  C   ARG A 192     -12.656  -0.665  30.055  1.00 10.54           C  
ATOM   1512  O   ARG A 192     -12.558  -1.111  31.205  1.00 10.40           O  
ATOM   1513  CB  ARG A 192     -14.972   0.122  29.892  1.00 10.96           C  
ATOM   1514  CG  ARG A 192     -14.443   1.543  30.222  1.00 12.06           C  
ATOM   1515  CD  ARG A 192     -14.208   2.398  28.923  1.00 12.81           C  
ATOM   1516  NE  ARG A 192     -15.317   2.350  27.952  1.00 13.04           N  
ATOM   1517  CZ  ARG A 192     -16.469   3.000  28.085  1.00 12.86           C  
ATOM   1518  NH1 ARG A 192     -16.674   3.753  29.150  1.00 15.23           N  
ATOM   1519  NH2 ARG A 192     -17.412   2.903  27.161  1.00 12.78           N1+
ATOM   1520  N   TYR A 193     -11.630  -0.094  29.387  1.00  9.89           N  
ATOM   1521  CA  TYR A 193     -10.373   0.162  30.078  1.00  9.55           C  
ATOM   1522  C   TYR A 193      -9.620   1.242  29.369  1.00  9.57           C  
ATOM   1523  O   TYR A 193      -9.829   1.499  28.178  1.00 10.10           O  
ATOM   1524  CB  TYR A 193      -9.532  -1.121  30.282  1.00  9.33           C  
ATOM   1525  CG  TYR A 193      -8.805  -1.606  29.050  1.00  8.71           C  
ATOM   1526  CD1 TYR A 193      -9.447  -2.335  28.039  1.00  8.13           C  
ATOM   1527  CD2 TYR A 193      -7.442  -1.351  28.874  1.00  9.76           C  
ATOM   1528  CE1 TYR A 193      -8.809  -2.741  26.900  1.00  8.15           C  
ATOM   1529  CE2 TYR A 193      -6.764  -1.724  27.725  1.00  9.14           C  
ATOM   1530  CZ  TYR A 193      -7.478  -2.418  26.734  1.00  7.85           C  
ATOM   1531  OH  TYR A 193      -6.759  -2.801  25.629  1.00  8.97           O  
ATOM   1532  N   ARG A 194      -8.688   1.878  30.048  1.00 10.48           N  
ATOM   1533  CA  ARG A 194      -7.796   2.860  29.445  1.00 10.01           C  
ATOM   1534  C   ARG A 194      -6.566   2.187  28.961  1.00 10.70           C  
ATOM   1535  O   ARG A 194      -5.830   1.438  29.659  1.00 11.39           O  
ATOM   1536  CB  ARG A 194      -7.319   3.865  30.566  1.00 12.71           C  
ATOM   1537  CG  ARG A 194      -8.533   4.710  30.918  1.00 17.83           C  
ATOM   1538  CD  ARG A 194      -8.716   5.960  30.020  1.00 32.59           C  
ATOM   1539  NE  ARG A 194      -9.938   6.761  30.328  1.00 45.93           N  
ATOM   1540  CZ  ARG A 194     -10.205   8.006  29.880  1.00 43.49           C  
ATOM   1541  NH1 ARG A 194      -9.324   8.663  29.128  1.00 45.01           N  
ATOM   1542  NH2 ARG A 194     -11.370   8.596  30.184  1.00 41.46           N1+
ATOM   1543  N   GLY A 195      -6.261   2.396  27.674  1.00  9.20           N  
ATOM   1544  CA  GLY A 195      -5.064   1.789  27.087  1.00 10.14           C  
ATOM   1545  C   GLY A 195      -4.485   2.612  26.003  1.00  9.05           C  
ATOM   1546  O   GLY A 195      -4.467   3.880  26.098  1.00  9.99           O  
ATOM   1547  N   SER A 196      -4.031   1.954  24.949  1.00  7.86           N  
ATOM   1548  CA  SER A 196      -3.190   2.644  23.984  1.00  7.84           C  
ATOM   1549  C   SER A 196      -3.620   2.257  22.556  1.00  8.34           C  
ATOM   1550  O   SER A 196      -4.387   1.271  22.345  1.00  8.03           O  
ATOM   1551  CB  SER A 196      -1.708   2.291  24.055  1.00  8.51           C  
ATOM   1552  OG  SER A 196      -1.470   0.914  23.618  1.00  7.72           O  
ATOM   1553  N   LEU A 197      -3.074   2.974  21.571  1.00  8.58           N  
ATOM   1554  CA  LEU A 197      -3.112   2.431  20.206  1.00  9.25           C  
ATOM   1555  C   LEU A 197      -2.401   1.045  20.227  1.00  7.85           C  
ATOM   1556  O   LEU A 197      -1.347   0.922  20.898  1.00  8.10           O  
ATOM   1557  CB  LEU A 197      -2.360   3.320  19.222  1.00 11.32           C  
ATOM   1558  CG  LEU A 197      -3.079   4.527  18.642  1.00 12.32           C  
ATOM   1559  CD1 LEU A 197      -3.069   5.683  19.560  1.00 15.65           C  
ATOM   1560  CD2 LEU A 197      -2.367   5.034  17.408  1.00 14.92           C  
ATOM   1561  N   THR A 198      -2.876   0.109  19.433  1.00  7.67           N  
ATOM   1562  CA  THR A 198      -2.185  -1.171  19.360  1.00  7.94           C  
ATOM   1563  C   THR A 198      -1.171  -1.201  18.234  1.00  8.47           C  
ATOM   1564  O   THR A 198      -0.557  -2.248  17.978  1.00  8.57           O  
ATOM   1565  CB  THR A 198      -3.185  -2.330  19.147  1.00  7.90           C  
ATOM   1566  CG2 THR A 198      -4.253  -2.399  20.182  1.00  8.65           C  
ATOM   1567  OG1 THR A 198      -3.791  -2.118  17.843  1.00  8.85           O  
ATOM   1568  N   THR A 199      -1.029  -0.075  17.489  1.00  8.03           N  
ATOM   1569  CA  THR A 199      -0.040   0.099  16.468  1.00  8.94           C  
ATOM   1570  C   THR A 199       0.823   1.284  16.845  1.00  8.89           C  
ATOM   1571  O   THR A 199       0.341   2.115  17.601  1.00  9.86           O  
ATOM   1572  CB  THR A 199      -0.622   0.417  15.059  1.00  9.26           C  
ATOM   1573  CG2 THR A 199      -1.643  -0.688  14.612  1.00 10.59           C  
ATOM   1574  OG1 THR A 199      -1.333   1.645  15.142  1.00 11.13           O  
ATOM   1575  N   PRO A 200       2.004   1.345  16.226  1.00  8.21           N  
ATOM   1576  CA  PRO A 200       2.759   2.601  16.367  1.00  9.10           C  
ATOM   1577  C   PRO A 200       1.869   3.802  15.978  1.00 10.32           C  
ATOM   1578  O   PRO A 200       1.052   3.658  15.061  1.00 11.44           O  
ATOM   1579  CB  PRO A 200       3.905   2.394  15.344  1.00  8.94           C  
ATOM   1580  CG  PRO A 200       4.188   0.927  15.433  1.00  7.93           C  
ATOM   1581  CD  PRO A 200       2.747   0.306  15.535  1.00  8.56           C  
ATOM   1582  N   PRO A 201       1.986   4.902  16.688  1.00 10.23           N  
ATOM   1583  CA  PRO A 201       2.998   5.219  17.746  1.00 10.17           C  
ATOM   1584  C   PRO A 201       2.678   4.735  19.150  1.00  9.71           C  
ATOM   1585  O   PRO A 201       3.383   5.070  20.107  1.00 10.35           O  
ATOM   1586  CB  PRO A 201       3.110   6.741  17.771  1.00 10.83           C  
ATOM   1587  CG  PRO A 201       2.342   7.196  16.606  1.00 14.91           C  
ATOM   1588  CD  PRO A 201       1.299   6.124  16.283  1.00 11.05           C  
ATOM   1589  N   CYS A 202       1.598   3.960  19.338  1.00  9.38           N  
ATOM   1590  CA  CYS A 202       1.202   3.289  20.641  1.00  8.08           C  
ATOM   1591  C   CYS A 202       0.926   4.272  21.751  1.00  8.95           C  
ATOM   1592  O   CYS A 202       1.068   3.954  22.907  1.00  9.93           O  
ATOM   1593  CB  CYS A 202       2.386   2.363  21.093  1.00 10.00           C  
ATOM   1594  SG  CYS A 202       2.903   1.072  19.965  1.00  9.30           S  
ATOM   1595  N   ASN A 203       0.434   5.456  21.378  1.00  9.79           N  
ATOM   1596  CA  ASN A 203       0.175   6.427  22.403  1.00 10.08           C  
ATOM   1597  C   ASN A 203      -0.833   5.927  23.391  1.00 10.21           C  
ATOM   1598  O   ASN A 203      -1.861   5.322  23.005  1.00  9.10           O  
ATOM   1599  CB  ASN A 203      -0.452   7.696  21.745  1.00 13.04           C  
ATOM   1600  CG  ASN A 203       0.395   8.202  20.622  1.00 17.68           C  
ATOM   1601  ND2 ASN A 203       1.261   9.105  20.923  1.00 23.64           N  
ATOM   1602  OD1 ASN A 203       0.348   7.692  19.496  1.00 22.08           O  
ATOM   1603  N   PRO A 204      -0.643   6.200  24.693  1.00 10.07           N  
ATOM   1604  CA  PRO A 204      -1.542   5.727  25.737  1.00 10.44           C  
ATOM   1605  C   PRO A 204      -2.749   6.620  25.955  1.00 10.98           C  
ATOM   1606  O   PRO A 204      -3.043   7.104  27.088  1.00 13.31           O  
ATOM   1607  CB  PRO A 204      -0.624   5.679  26.964  1.00 11.02           C  
ATOM   1608  CG  PRO A 204       0.304   6.903  26.728  1.00 11.11           C  
ATOM   1609  CD  PRO A 204       0.599   6.863  25.241  1.00 10.56           C  
ATOM   1610  N   THR A 205      -3.477   6.799  24.870  1.00 10.73           N  
ATOM   1611  CA  THR A 205      -4.503   7.834  24.901  1.00 10.58           C  
ATOM   1612  C   THR A 205      -5.864   7.299  24.442  1.00 11.30           C  
ATOM   1613  O   THR A 205      -6.735   8.067  24.079  1.00 10.83           O  
ATOM   1614  CB  THR A 205      -4.155   8.892  23.827  1.00 11.12           C  
ATOM   1615  CG2 THR A 205      -2.896   9.705  24.300  1.00 13.43           C  
ATOM   1616  OG1 THR A 205      -3.913   8.265  22.623  1.00 11.46           O  
ATOM   1617  N   VAL A 206      -6.078   5.964  24.548  1.00  9.98           N  
ATOM   1618  CA  VAL A 206      -7.336   5.367  24.054  1.00 10.06           C  
ATOM   1619  C   VAL A 206      -8.181   4.860  25.129  1.00 10.16           C  
ATOM   1620  O   VAL A 206      -7.756   4.081  26.010  1.00 11.26           O  
ATOM   1621  CB  VAL A 206      -6.957   4.142  23.134  1.00  9.01           C  
ATOM   1622  CG1 VAL A 206      -8.261   3.493  22.639  1.00  9.49           C  
ATOM   1623  CG2 VAL A 206      -6.154   4.600  21.883  1.00  9.09           C  
ATOM   1624  N   LEU A 207      -9.413   5.288  25.102  1.00  9.05           N  
ATOM   1625  CA  LEU A 207     -10.445   4.713  25.949  1.00  9.23           C  
ATOM   1626  C   LEU A 207     -11.072   3.539  25.152  1.00  8.82           C  
ATOM   1627  O   LEU A 207     -11.717   3.750  24.108  1.00  9.68           O  
ATOM   1628  CB  LEU A 207     -11.551   5.743  26.270  1.00 10.86           C  
ATOM   1629  CG  LEU A 207     -12.563   5.201  27.272  1.00 14.57           C  
ATOM   1630  CD1 LEU A 207     -11.834   4.949  28.657  1.00 18.30           C  
ATOM   1631  CD2 LEU A 207     -13.640   6.220  27.534  1.00 20.80           C  
ATOM   1632  N   TRP A 208     -10.776   2.321  25.590  1.00  8.42           N  
ATOM   1633  CA  TRP A 208     -11.280   1.080  24.924  1.00  8.07           C  
ATOM   1634  C   TRP A 208     -12.629   0.621  25.354  1.00  8.28           C  
ATOM   1635  O   TRP A 208     -12.901   0.594  26.560  1.00  9.66           O  
ATOM   1636  CB  TRP A 208     -10.246  -0.116  25.197  1.00  8.17           C  
ATOM   1637  CG  TRP A 208      -9.080   0.030  24.314  1.00  8.47           C  
ATOM   1638  CD1 TRP A 208      -7.826   0.569  24.639  1.00  7.07           C  
ATOM   1639  CD2 TRP A 208      -8.947  -0.385  22.946  1.00  7.91           C  
ATOM   1640  CE2 TRP A 208      -7.657  -0.016  22.494  1.00  7.68           C  
ATOM   1641  CE3 TRP A 208      -9.807  -0.997  22.021  1.00  7.90           C  
ATOM   1642  NE1 TRP A 208      -6.994   0.589  23.561  1.00  7.81           N  
ATOM   1643  CZ2 TRP A 208      -7.237  -0.205  21.158  1.00  7.76           C  
ATOM   1644  CZ3 TRP A 208      -9.386  -1.230  20.752  1.00  8.11           C  
ATOM   1645  CH2 TRP A 208      -8.122  -0.808  20.296  1.00  8.36           C  
ATOM   1646  N   THR A 209     -13.492   0.275  24.372  1.00  7.95           N  
ATOM   1647  CA  THR A 209     -14.756  -0.373  24.597  1.00  8.50           C  
ATOM   1648  C   THR A 209     -14.705  -1.629  23.769  1.00  8.33           C  
ATOM   1649  O   THR A 209     -14.722  -1.509  22.540  1.00  9.56           O  
ATOM   1650  CB  THR A 209     -15.958   0.506  24.221  1.00  9.30           C  
ATOM   1651  CG2 THR A 209     -17.252  -0.207  24.463  1.00  9.94           C  
ATOM   1652  OG1 THR A 209     -15.904   1.718  25.041  1.00  9.42           O  
ATOM   1653  N   VAL A 210     -14.636  -2.762  24.441  1.00  8.45           N  
ATOM   1654  CA  VAL A 210     -14.615  -4.051  23.675  1.00  8.40           C  
ATOM   1655  C   VAL A 210     -15.981  -4.710  23.933  1.00  8.46           C  
ATOM   1656  O   VAL A 210     -16.324  -4.992  25.085  1.00  9.27           O  
ATOM   1657  CB  VAL A 210     -13.445  -4.953  24.165  1.00  8.71           C  
ATOM   1658  CG1 VAL A 210     -13.469  -6.245  23.282  1.00  9.91           C  
ATOM   1659  CG2 VAL A 210     -12.095  -4.263  24.079  1.00  9.44           C  
ATOM   1660  N   PHE A 211     -16.799  -4.867  22.916  1.00  7.84           N  
ATOM   1661  CA  PHE A 211     -18.103  -5.496  23.182  1.00  8.77           C  
ATOM   1662  C   PHE A 211     -17.958  -6.920  23.612  1.00  8.32           C  
ATOM   1663  O   PHE A 211     -17.083  -7.675  23.139  1.00  9.49           O  
ATOM   1664  CB  PHE A 211     -18.970  -5.368  21.909  1.00  8.47           C  
ATOM   1665  CG  PHE A 211     -19.277  -3.949  21.587  1.00  8.69           C  
ATOM   1666  CD1 PHE A 211     -20.176  -3.250  22.346  1.00 10.90           C  
ATOM   1667  CD2 PHE A 211     -18.699  -3.323  20.438  1.00 10.48           C  
ATOM   1668  CE1 PHE A 211     -20.428  -1.867  22.078  1.00 13.16           C  
ATOM   1669  CE2 PHE A 211     -19.014  -1.940  20.171  1.00 10.83           C  
ATOM   1670  CZ  PHE A 211     -19.834  -1.248  21.042  1.00 11.10           C  
ATOM   1671  N   ARG A 212     -18.857  -7.295  24.547  0.50  8.85           N  
ATOM   1672  CA  ARG A 212     -18.840  -8.647  25.112  0.50  9.09           C  
ATOM   1673  C   ARG A 212     -19.042  -9.744  24.071  0.50  9.47           C  
ATOM   1674  O   ARG A 212     -18.324 -10.777  24.139  0.50 11.33           O  
ATOM   1675  CB  ARG A 212     -19.952  -8.803  26.118  0.50 10.41           C  
ATOM   1676  CG  ARG A 212     -19.954 -10.147  26.836  0.50 10.93           C  
ATOM   1677  CD  ARG A 212     -21.181 -10.346  27.728  0.50 14.00           C  
ATOM   1678  NE  ARG A 212     -21.112 -11.649  28.387  0.50 15.59           N  
ATOM   1679  CZ  ARG A 212     -21.614 -12.774  27.882  0.50 18.13           C  
ATOM   1680  NH1 ARG A 212     -22.305 -12.744  26.772  0.50 20.11           N  
ATOM   1681  NH2 ARG A 212     -21.526 -13.899  28.558  0.50 21.60           N1+
ATOM   1682  N   ASN A 213     -19.978  -9.518  23.149  1.00  9.22           N  
ATOM   1683  CA  ASN A 213     -20.406 -10.620  22.256  1.00 10.15           C  
ATOM   1684  C   ASN A 213     -19.752 -10.438  20.884  1.00 11.09           C  
ATOM   1685  O   ASN A 213     -19.663  -9.298  20.387  1.00 10.18           O  
ATOM   1686  CB  ASN A 213     -21.951 -10.501  22.113  1.00 11.81           C  
ATOM   1687  CG  ASN A 213     -22.653 -10.608  23.445  1.00 13.74           C  
ATOM   1688  ND2 ASN A 213     -23.496  -9.721  23.810  1.00 14.57           N  
ATOM   1689  OD1 ASN A 213     -22.211 -11.518  24.230  1.00 17.66           O  
ATOM   1690  N   PRO A 214     -19.326 -11.533  20.262  1.00  9.87           N  
ATOM   1691  CA  PRO A 214     -18.726 -11.455  18.992  1.00 10.97           C  
ATOM   1692  C   PRO A 214     -19.814 -11.373  17.870  1.00 10.08           C  
ATOM   1693  O   PRO A 214     -20.991 -11.709  18.120  1.00 12.02           O  
ATOM   1694  CB  PRO A 214     -17.946 -12.772  18.898  1.00 12.17           C  
ATOM   1695  CG  PRO A 214     -18.863 -13.721  19.660  1.00 14.22           C  
ATOM   1696  CD  PRO A 214     -19.231 -12.897  20.855  1.00 12.07           C  
ATOM   1697  N   VAL A 215     -19.372 -10.963  16.691  1.00  9.32           N  
ATOM   1698  CA  VAL A 215     -20.146 -11.168  15.479  1.00  9.78           C  
ATOM   1699  C   VAL A 215     -19.613 -12.415  14.746  1.00 10.57           C  
ATOM   1700  O   VAL A 215     -18.488 -12.861  15.012  1.00 11.10           O  
ATOM   1701  CB  VAL A 215     -20.096  -9.943  14.564  1.00 10.42           C  
ATOM   1702  CG1 VAL A 215     -20.685  -8.658  15.221  1.00 12.50           C  
ATOM   1703  CG2 VAL A 215     -18.704  -9.665  13.980  1.00 10.29           C  
ATOM   1704  N   GLN A 216     -20.345 -12.815  13.738  1.00 11.56           N  
ATOM   1705  CA  GLN A 216     -19.943 -13.964  12.887  1.00 11.49           C  
ATOM   1706  C   GLN A 216     -19.814 -13.561  11.507  1.00 11.89           C  
ATOM   1707  O   GLN A 216     -20.613 -12.739  10.959  1.00 12.95           O  
ATOM   1708  CB  GLN A 216     -20.969 -15.124  12.951  1.00 13.64           C  
ATOM   1709  CG  GLN A 216     -21.002 -15.755  14.311  1.00 14.71           C  
ATOM   1710  CD  GLN A 216     -21.795 -16.991  14.386  1.00 23.24           C  
ATOM   1711  NE2 GLN A 216     -21.561 -17.712  15.503  1.00 23.67           N  
ATOM   1712  OE1 GLN A 216     -22.537 -17.388  13.410  1.00 25.48           O  
ATOM   1713  N   ILE A 217     -18.788 -14.045  10.809  1.00 11.03           N  
ATOM   1714  CA  ILE A 217     -18.639 -13.961   9.342  1.00 11.70           C  
ATOM   1715  C   ILE A 217     -18.383 -15.380   8.807  1.00 11.25           C  
ATOM   1716  O   ILE A 217     -17.982 -16.238   9.610  1.00 11.08           O  
ATOM   1717  CB  ILE A 217     -17.482 -12.979   8.967  1.00 11.76           C  
ATOM   1718  CG1 ILE A 217     -16.025 -13.507   9.414  1.00 11.97           C  
ATOM   1719  CG2 ILE A 217     -17.827 -11.583   9.537  1.00 12.60           C  
ATOM   1720  CD1 ILE A 217     -14.950 -12.649   8.880  1.00 12.08           C  
ATOM   1721  N   SER A 218     -18.663 -15.574   7.519  1.00 11.57           N  
ATOM   1722  CA  SER A 218     -18.456 -16.965   7.096  1.00 11.91           C  
ATOM   1723  C   SER A 218     -17.026 -17.364   6.904  1.00 12.85           C  
ATOM   1724  O   SER A 218     -16.100 -16.532   6.851  1.00 12.31           O  
ATOM   1725  CB  SER A 218     -19.173 -17.161   5.766  1.00 12.92           C  
ATOM   1726  OG  SER A 218     -18.511 -16.452   4.725  1.00 13.15           O  
ATOM   1727  N   GLN A 219     -16.822 -18.692   6.795  1.00 12.96           N  
ATOM   1728  CA  GLN A 219     -15.458 -19.163   6.454  1.00 13.18           C  
ATOM   1729  C   GLN A 219     -14.889 -18.566   5.185  1.00 12.28           C  
ATOM   1730  O   GLN A 219     -13.753 -18.181   5.213  1.00 11.13           O  
ATOM   1731  CB  GLN A 219     -15.438 -20.677   6.483  1.00 18.87           C  
ATOM   1732  CG  GLN A 219     -16.134 -21.327   5.353  1.00 23.55           C  
ATOM   1733  CD  GLN A 219     -15.768 -22.798   5.427  1.00 37.51           C  
ATOM   1734  NE2 GLN A 219     -14.940 -23.300   4.445  1.00 31.84           N  
ATOM   1735  OE1 GLN A 219     -16.154 -23.469   6.410  1.00 38.88           O  
ATOM   1736  N   GLU A 220     -15.687 -18.333   4.163  1.00 12.17           N  
ATOM   1737  CA  GLU A 220     -15.236 -17.749   2.978  1.00 12.42           C  
ATOM   1738  C   GLU A 220     -14.886 -16.243   3.230  1.00 12.31           C  
ATOM   1739  O   GLU A 220     -13.929 -15.757   2.639  1.00 12.53           O  
ATOM   1740  CB  GLU A 220     -16.216 -17.863   1.810  1.00 15.63           C  
ATOM   1741  CG  GLU A 220     -16.483 -19.358   1.406  1.00 18.31           C  
ATOM   1742  CD  GLU A 220     -17.442 -20.120   2.341  1.00 21.67           C  
ATOM   1743  OE1 GLU A 220     -18.122 -19.496   3.156  1.00 18.46           O  
ATOM   1744  OE2 GLU A 220     -17.549 -21.358   2.175  1.00 28.84           O1-
ATOM   1745  N   GLN A 221     -15.734 -15.530   4.010  1.00 11.49           N  
ATOM   1746  CA  GLN A 221     -15.419 -14.115   4.248  1.00 10.79           C  
ATOM   1747  C   GLN A 221     -14.089 -14.005   5.058  1.00 11.28           C  
ATOM   1748  O   GLN A 221     -13.267 -13.142   4.714  1.00 10.12           O  
ATOM   1749  CB  GLN A 221     -16.513 -13.500   5.079  1.00 11.28           C  
ATOM   1750  CG  GLN A 221     -17.854 -13.320   4.268  1.00 12.16           C  
ATOM   1751  CD  GLN A 221     -18.923 -12.692   5.148  1.00  9.67           C  
ATOM   1752  NE2 GLN A 221     -19.303 -11.480   4.723  1.00 12.16           N  
ATOM   1753  OE1 GLN A 221     -19.421 -13.242   6.056  1.00 12.64           O  
ATOM   1754  N   LEU A 222     -13.915 -14.885   6.037  1.00 10.07           N  
ATOM   1755  CA  LEU A 222     -12.694 -14.810   6.853  1.00 10.64           C  
ATOM   1756  C   LEU A 222     -11.501 -15.124   5.971  1.00 10.81           C  
ATOM   1757  O   LEU A 222     -10.457 -14.469   6.040  1.00 10.60           O  
ATOM   1758  CB  LEU A 222     -12.779 -15.758   7.993  1.00 10.31           C  
ATOM   1759  CG  LEU A 222     -11.507 -15.890   8.859  1.00 11.46           C  
ATOM   1760  CD1 LEU A 222     -11.129 -14.509   9.523  1.00 11.85           C  
ATOM   1761  CD2 LEU A 222     -11.663 -16.950   9.932  1.00 13.63           C  
ATOM   1762  N   LEU A 223     -11.625 -16.157   5.070  1.00 10.91           N  
ATOM   1763  CA  LEU A 223     -10.495 -16.463   4.161  1.00 11.59           C  
ATOM   1764  C   LEU A 223     -10.238 -15.306   3.234  1.00 11.64           C  
ATOM   1765  O   LEU A 223      -9.069 -15.045   2.961  1.00 11.48           O  
ATOM   1766  CB  LEU A 223     -10.869 -17.720   3.358  1.00 12.26           C  
ATOM   1767  CG  LEU A 223      -9.803 -18.154   2.424  1.00 12.86           C  
ATOM   1768  CD1 LEU A 223      -8.575 -18.695   3.153  1.00 14.55           C  
ATOM   1769  CD2 LEU A 223     -10.480 -19.247   1.562  1.00 15.60           C  
ATOM   1770  N   ALA A 224     -11.279 -14.573   2.739  1.00 11.54           N  
ATOM   1771  CA  ALA A 224     -11.006 -13.474   1.880  1.00 11.22           C  
ATOM   1772  C   ALA A 224     -10.230 -12.380   2.574  1.00 13.06           C  
ATOM   1773  O   ALA A 224      -9.269 -11.834   2.031  1.00 12.49           O  
ATOM   1774  CB  ALA A 224     -12.362 -12.979   1.284  1.00 11.75           C  
ATOM   1775  N   LEU A 225     -10.653 -12.053   3.813  1.00 10.76           N  
ATOM   1776  CA  LEU A 225      -9.924 -11.022   4.574  1.00 12.14           C  
ATOM   1777  C   LEU A 225      -8.439 -11.423   4.787  1.00 11.88           C  
ATOM   1778  O   LEU A 225      -7.539 -10.545   4.662  1.00 13.65           O  
ATOM   1779  CB  LEU A 225     -10.650 -10.891   5.892  1.00 11.16           C  
ATOM   1780  CG  LEU A 225      -9.974  -9.847   6.805  1.00 10.64           C  
ATOM   1781  CD1 LEU A 225     -10.074  -8.448   6.233  1.00 13.87           C  
ATOM   1782  CD2 LEU A 225     -10.669  -9.876   8.117  1.00 12.69           C  
ATOM   1783  N   GLU A 226      -8.216 -12.738   5.062  1.00 10.83           N  
ATOM   1784  CA  GLU A 226      -6.840 -13.174   5.278  1.00 11.99           C  
ATOM   1785  C   GLU A 226      -5.976 -13.307   4.036  1.00 13.15           C  
ATOM   1786  O   GLU A 226      -4.745 -13.390   4.170  1.00 14.51           O  
ATOM   1787  CB  GLU A 226      -6.888 -14.592   5.922  1.00 11.16           C  
ATOM   1788  CG  GLU A 226      -7.453 -14.613   7.325  1.00 10.26           C  
ATOM   1789  CD  GLU A 226      -7.843 -16.009   7.784  1.00 11.27           C  
ATOM   1790  OE1 GLU A 226      -8.034 -16.915   6.939  1.00 13.24           O  
ATOM   1791  OE2 GLU A 226      -8.021 -16.190   9.009  1.00 12.78           O1-
ATOM   1792  N   THR A 227      -6.554 -13.319   2.837  1.00 12.66           N  
ATOM   1793  CA  THR A 227      -5.788 -13.684   1.640  1.00 12.79           C  
ATOM   1794  C   THR A 227      -5.852 -12.570   0.604  1.00 14.80           C  
ATOM   1795  O   THR A 227      -5.097 -12.649  -0.378  1.00 16.79           O  
ATOM   1796  CB  THR A 227      -6.273 -14.996   0.987  1.00 12.82           C  
ATOM   1797  CG2 THR A 227      -6.020 -16.159   1.890  1.00 14.55           C  
ATOM   1798  OG1 THR A 227      -7.628 -14.919   0.603  1.00 14.98           O  
ATOM   1799  N   ALA A 228      -6.731 -11.586   0.757  1.00 13.63           N  
ATOM   1800  CA  ALA A 228      -6.940 -10.578  -0.302  1.00 12.64           C  
ATOM   1801  C   ALA A 228      -5.865  -9.535  -0.378  1.00 14.94           C  
ATOM   1802  O   ALA A 228      -5.699  -8.899  -1.467  1.00 16.34           O  
ATOM   1803  CB  ALA A 228      -8.338  -9.959  -0.120  1.00 14.97           C  
ATOM   1804  N   LEU A 229      -5.104  -9.284   0.723  1.00 12.35           N  
ATOM   1805  CA  LEU A 229      -4.296  -8.093   0.806  1.00 13.96           C  
ATOM   1806  C   LEU A 229      -2.827  -8.355   0.937  1.00 12.81           C  
ATOM   1807  O   LEU A 229      -2.421  -9.347   1.553  1.00 11.80           O  
ATOM   1808  CB  LEU A 229      -4.722  -7.159   1.926  1.00 13.50           C  
ATOM   1809  CG  LEU A 229      -6.258  -6.944   1.999  1.00 15.75           C  
ATOM   1810  CD1 LEU A 229      -6.554  -6.031   3.210  1.00 18.06           C  
ATOM   1811  CD2 LEU A 229      -6.765  -6.308   0.730  1.00 15.77           C  
ATOM   1812  N   TYR A 230      -2.049  -7.444   0.415  1.00 12.23           N  
ATOM   1813  CA  TYR A 230      -0.604  -7.393   0.602  1.00 13.65           C  
ATOM   1814  C   TYR A 230      -0.185  -6.090   1.300  1.00 13.71           C  
ATOM   1815  O   TYR A 230      -0.784  -5.046   1.173  1.00 15.26           O  
ATOM   1816  CB  TYR A 230       0.097  -7.445  -0.806  1.00 15.95           C  
ATOM   1817  CG  TYR A 230       0.037  -8.769  -1.480  1.00 21.63           C  
ATOM   1818  CD1 TYR A 230      -1.132  -9.213  -2.131  1.00 27.66           C  
ATOM   1819  CD2 TYR A 230       1.160  -9.540  -1.573  1.00 25.57           C  
ATOM   1820  CE1 TYR A 230      -1.156 -10.455  -2.821  1.00 36.98           C  
ATOM   1821  CE2 TYR A 230       1.163 -10.770  -2.271  1.00 30.07           C  
ATOM   1822  CZ  TYR A 230       0.020 -11.229  -2.872  1.00 34.79           C  
ATOM   1823  OH  TYR A 230       0.083 -12.435  -3.569  1.00 31.84           O  
ATOM   1824  N   CYS A 231       0.954  -6.166   1.990  0.50 13.58           N  
ATOM   1825  CA  CYS A 231       1.510  -5.046   2.718  0.50 12.72           C  
ATOM   1826  C   CYS A 231       2.276  -4.147   1.778  0.50 12.68           C  
ATOM   1827  O   CYS A 231       2.395  -2.949   2.003  0.50 13.40           O  
ATOM   1828  CB  CYS A 231       2.525  -5.531   3.776  0.50 10.50           C  
ATOM   1829  SG  CYS A 231       1.777  -6.345   5.198  0.50  9.14           S  
ATOM   1830  N   THR A 232       2.693  -4.751   0.650  1.00 14.25           N  
ATOM   1831  CA  THR A 232       3.624  -4.150  -0.285  1.00 15.53           C  
ATOM   1832  C   THR A 232       2.934  -3.453  -1.449  1.00 16.93           C  
ATOM   1833  O   THR A 232       1.770  -3.725  -1.737  1.00 16.38           O  
ATOM   1834  CB  THR A 232       4.591  -5.198  -0.776  1.00 17.63           C  
ATOM   1835  CG2 THR A 232       5.730  -5.402   0.262  1.00 17.47           C  
ATOM   1836  OG1 THR A 232       3.855  -6.396  -1.014  1.00 17.48           O  
ATOM   1837  N   HIS A 233       3.646  -2.522  -2.119  1.00 15.72           N  
ATOM   1838  CA  HIS A 233       3.116  -1.900  -3.323  1.00 16.52           C  
ATOM   1839  C   HIS A 233       3.090  -2.942  -4.451  1.00 15.89           C  
ATOM   1840  O   HIS A 233       3.802  -3.966  -4.424  1.00 16.84           O  
ATOM   1841  CB  HIS A 233       4.032  -0.759  -3.756  1.00 17.48           C  
ATOM   1842  CG  HIS A 233       3.892   0.430  -2.874  1.00 22.26           C  
ATOM   1843  CD2 HIS A 233       4.817   0.748  -1.889  1.00 24.01           C  
ATOM   1844  ND1 HIS A 233       2.935   1.389  -2.823  1.00 30.82           N  
ATOM   1845  CE1 HIS A 233       3.288   2.244  -1.793  1.00 26.68           C  
ATOM   1846  NE2 HIS A 233       4.422   1.835  -1.259  1.00 24.92           N  
ATOM   1847  N   MET A 234       2.160  -2.716  -5.379  1.00 17.65           N  
ATOM   1848  CA  MET A 234       2.029  -3.626  -6.509  1.00 19.01           C  
ATOM   1849  C   MET A 234       3.339  -4.007  -7.208  1.00 19.12           C  
ATOM   1850  O   MET A 234       3.473  -5.147  -7.572  1.00 20.31           O  
ATOM   1851  CB  MET A 234       1.083  -2.977  -7.492  1.00 22.11           C  
ATOM   1852  CG  MET A 234       0.646  -3.966  -8.571  1.00 22.11           C  
ATOM   1853  SD  MET A 234      -0.688  -3.260  -9.629  1.00 31.59           S  
ATOM   1854  CE  MET A 234       0.396  -2.923 -10.983  1.00 38.84           C  
ATOM   1855  N   ASP A 235       4.256  -3.052  -7.404  1.00 20.85           N  
ATOM   1856  CA  ASP A 235       5.425  -3.355  -8.219  1.00 24.03           C  
ATOM   1857  C   ASP A 235       6.571  -3.818  -7.398  1.00 22.77           C  
ATOM   1858  O   ASP A 235       7.717  -3.943  -7.859  1.00 23.91           O  
ATOM   1859  CB  ASP A 235       5.829  -2.096  -9.018  1.00 30.30           C  
ATOM   1860  CG  ASP A 235       6.431  -0.988  -8.130  1.00 35.44           C  
ATOM   1861  OD1 ASP A 235       6.549  -1.118  -6.852  1.00 36.62           O  
ATOM   1862  OD2 ASP A 235       6.822   0.043  -8.744  1.00 40.29           O1-
ATOM   1863  N   ASP A 236       6.339  -4.090  -6.132  1.00 20.62           N  
ATOM   1864  CA  ASP A 236       7.386  -4.621  -5.266  1.00 19.14           C  
ATOM   1865  C   ASP A 236       7.832  -5.990  -5.707  1.00 21.82           C  
ATOM   1866  O   ASP A 236       7.026  -6.936  -5.742  1.00 20.81           O  
ATOM   1867  CB  ASP A 236       6.921  -4.727  -3.807  1.00 19.89           C  
ATOM   1868  CG  ASP A 236       8.105  -4.806  -2.817  1.00 24.61           C  
ATOM   1869  OD1 ASP A 236       9.107  -5.504  -3.102  1.00 28.38           O  
ATOM   1870  OD2 ASP A 236       8.043  -4.148  -1.734  1.00 22.27           O1-
ATOM   1871  N   PRO A 237       9.119  -6.171  -6.053  1.00 23.86           N  
ATOM   1872  CA  PRO A 237       9.556  -7.522  -6.449  1.00 22.12           C  
ATOM   1873  C   PRO A 237       9.632  -8.583  -5.305  1.00 25.40           C  
ATOM   1874  O   PRO A 237       9.824  -9.779  -5.552  1.00 24.26           O  
ATOM   1875  CB  PRO A 237      10.946  -7.244  -7.118  1.00 26.12           C  
ATOM   1876  CG  PRO A 237      11.447  -6.088  -6.274  1.00 27.79           C  
ATOM   1877  CD  PRO A 237      10.246  -5.202  -6.044  1.00 24.76           C  
ATOM   1878  N   SER A 238       9.396  -8.164  -4.063  1.00 25.06           N  
ATOM   1879  CA  SER A 238       9.348  -9.060  -2.910  1.00 27.57           C  
ATOM   1880  C   SER A 238       8.020  -8.872  -2.150  1.00 23.69           C  
ATOM   1881  O   SER A 238       8.016  -8.256  -1.101  1.00 22.05           O  
ATOM   1882  CB  SER A 238      10.494  -8.679  -2.009  1.00 31.04           C  
ATOM   1883  OG  SER A 238      11.675  -9.249  -2.550  1.00 38.59           O  
ATOM   1884  N   PRO A 239       6.926  -9.384  -2.707  1.00 23.85           N  
ATOM   1885  CA  PRO A 239       5.639  -9.043  -2.085  1.00 20.94           C  
ATOM   1886  C   PRO A 239       5.544  -9.697  -0.680  1.00 23.53           C  
ATOM   1887  O   PRO A 239       6.113 -10.776  -0.431  1.00 25.15           O  
ATOM   1888  CB  PRO A 239       4.643  -9.669  -3.033  1.00 20.80           C  
ATOM   1889  CG  PRO A 239       5.379 -10.779  -3.764  1.00 25.71           C  
ATOM   1890  CD  PRO A 239       6.728 -10.154  -3.946  1.00 21.12           C  
ATOM   1891  N   ARG A 240       4.750  -9.081   0.200  1.00 20.80           N  
ATOM   1892  CA  ARG A 240       4.570  -9.622   1.512  1.00 19.06           C  
ATOM   1893  C   ARG A 240       3.025  -9.641   1.766  1.00 16.99           C  
ATOM   1894  O   ARG A 240       2.362  -8.621   1.635  1.00 16.75           O  
ATOM   1895  CB  ARG A 240       5.231  -8.740   2.595  1.00 22.52           C  
ATOM   1896  CG  ARG A 240       6.782  -8.712   2.673  1.00 26.55           C  
ATOM   1897  CD  ARG A 240       7.300  -7.754   3.760  1.00 25.12           C  
ATOM   1898  NE  ARG A 240       7.232  -6.307   3.438  1.00 29.55           N  
ATOM   1899  CZ  ARG A 240       6.483  -5.372   4.052  1.00 25.99           C  
ATOM   1900  NH1 ARG A 240       5.654  -5.674   5.047  1.00 26.96           N  
ATOM   1901  NH2 ARG A 240       6.557  -4.104   3.648  1.00 28.87           N1+
ATOM   1902  N   GLU A 241       2.478 -10.812   2.026  1.00 17.39           N  
ATOM   1903  CA  GLU A 241       1.057 -10.943   2.325  1.00 18.27           C  
ATOM   1904  C   GLU A 241       0.713 -10.196   3.619  1.00 14.70           C  
ATOM   1905  O   GLU A 241       1.505 -10.216   4.577  1.00 17.07           O  
ATOM   1906  CB  GLU A 241       0.712 -12.391   2.516  1.00 20.80           C  
ATOM   1907  CG  GLU A 241       0.651 -13.244   1.253  1.00 24.50           C  
ATOM   1908  CD  GLU A 241       0.462 -14.765   1.584  1.00 31.75           C  
ATOM   1909  OE1 GLU A 241       0.337 -15.179   2.789  1.00 38.35           O  
ATOM   1910  OE2 GLU A 241       0.429 -15.581   0.637  1.00 37.04           O1-
ATOM   1911  N   MET A 242      -0.459  -9.526   3.637  1.00 12.36           N  
ATOM   1912  CA  MET A 242      -0.901  -8.879   4.862  1.00 10.89           C  
ATOM   1913  C   MET A 242      -1.686  -9.892   5.682  1.00 10.70           C  
ATOM   1914  O   MET A 242      -2.868 -10.120   5.487  1.00 11.04           O  
ATOM   1915  CB  MET A 242      -1.767  -7.671   4.527  1.00 10.49           C  
ATOM   1916  CG  MET A 242      -2.242  -6.907   5.785  1.00 11.69           C  
ATOM   1917  SD  MET A 242      -3.288  -5.495   5.430  1.00 12.76           S  
ATOM   1918  CE  MET A 242      -2.140  -4.491   4.487  1.00 13.53           C  
ATOM   1919  N   ILE A 243      -0.946 -10.510   6.617  1.00 10.36           N  
ATOM   1920  CA  ILE A 243      -1.486 -11.531   7.530  1.00 10.59           C  
ATOM   1921  C   ILE A 243      -0.888 -11.287   8.918  1.00 10.66           C  
ATOM   1922  O   ILE A 243       0.131 -10.613   9.097  1.00 10.67           O  
ATOM   1923  CB  ILE A 243      -1.052 -12.954   7.088  1.00 12.54           C  
ATOM   1924  CG1 ILE A 243       0.484 -13.066   6.816  1.00 13.16           C  
ATOM   1925  CG2 ILE A 243      -1.932 -13.429   5.881  1.00 14.72           C  
ATOM   1926  CD1 ILE A 243       0.940 -14.511   6.588  1.00 15.12           C  
ATOM   1927  N   ASN A 244      -1.557 -11.815   9.930  1.00  8.88           N  
ATOM   1928  CA  ASN A 244      -1.022 -11.774  11.286  1.00  9.84           C  
ATOM   1929  C   ASN A 244      -0.772 -10.330  11.751  1.00 10.05           C  
ATOM   1930  O   ASN A 244       0.269 -10.045  12.395  1.00  9.94           O  
ATOM   1931  CB  ASN A 244       0.221 -12.661  11.452  1.00 10.79           C  
ATOM   1932  CG  ASN A 244      -0.046 -14.058  11.024  1.00 11.36           C  
ATOM   1933  ND2 ASN A 244       0.956 -14.615  10.280  1.00 13.91           N  
ATOM   1934  OD1 ASN A 244      -1.087 -14.587  11.257  1.00 13.18           O  
ATOM   1935  N   ASN A 245      -1.685  -9.426  11.374  1.00  9.27           N  
ATOM   1936  CA  ASN A 245      -1.474  -7.974  11.606  1.00  9.00           C  
ATOM   1937  C   ASN A 245      -2.119  -7.641  12.944  1.00  7.96           C  
ATOM   1938  O   ASN A 245      -2.894  -6.693  13.019  1.00  8.63           O  
ATOM   1939  CB  ASN A 245      -1.950  -7.102  10.452  1.00  9.36           C  
ATOM   1940  CG  ASN A 245      -3.422  -7.264  10.152  1.00  9.69           C  
ATOM   1941  ND2 ASN A 245      -3.971  -6.298   9.386  1.00 11.09           N  
ATOM   1942  OD1 ASN A 245      -4.057  -8.207  10.515  1.00  9.78           O  
ATOM   1943  N   PHE A 246      -1.813  -8.341  14.031  1.00  7.89           N  
ATOM   1944  CA  PHE A 246      -2.299  -8.088  15.388  1.00  7.84           C  
ATOM   1945  C   PHE A 246      -1.085  -8.040  16.265  1.00  7.85           C  
ATOM   1946  O   PHE A 246      -0.097  -8.705  16.007  1.00  8.97           O  
ATOM   1947  CB  PHE A 246      -3.287  -9.192  15.838  1.00  9.42           C  
ATOM   1948  CG  PHE A 246      -2.660 -10.608  15.852  1.00  8.05           C  
ATOM   1949  CD1 PHE A 246      -2.631 -11.401  14.746  1.00  8.40           C  
ATOM   1950  CD2 PHE A 246      -2.144 -11.110  17.054  1.00  8.91           C  
ATOM   1951  CE1 PHE A 246      -2.084 -12.655  14.772  1.00  9.60           C  
ATOM   1952  CE2 PHE A 246      -1.569 -12.390  17.094  1.00  9.92           C  
ATOM   1953  CZ  PHE A 246      -1.534 -13.200  15.942  1.00  9.85           C  
ATOM   1954  N   ARG A 247      -1.232  -7.251  17.302  1.00  7.73           N  
ATOM   1955  CA  ARG A 247      -0.135  -7.171  18.298  1.00  7.84           C  
ATOM   1956  C   ARG A 247      -0.368  -8.203  19.424  1.00  7.53           C  
ATOM   1957  O   ARG A 247      -1.524  -8.497  19.746  1.00  8.49           O  
ATOM   1958  CB  ARG A 247      -0.116  -5.750  18.944  1.00  8.18           C  
ATOM   1959  CG  ARG A 247       1.100  -5.427  19.835  1.00  7.78           C  
ATOM   1960  CD  ARG A 247       0.866  -4.108  20.539  1.00  8.10           C  
ATOM   1961  NE  ARG A 247       2.139  -3.631  21.036  1.00  7.08           N  
ATOM   1962  CZ  ARG A 247       2.301  -2.543  21.784  1.00  8.06           C  
ATOM   1963  NH1 ARG A 247       1.231  -1.868  22.181  1.00  8.14           N  
ATOM   1964  NH2 ARG A 247       3.508  -2.162  22.155  1.00  7.95           N1+
ATOM   1965  N   GLN A 248       0.728  -8.843  19.864  1.00  7.50           N  
ATOM   1966  CA  GLN A 248       0.584  -9.713  21.071  1.00  6.89           C  
ATOM   1967  C   GLN A 248       0.018  -9.007  22.266  1.00  7.86           C  
ATOM   1968  O   GLN A 248       0.189  -7.783  22.436  1.00  8.32           O  
ATOM   1969  CB  GLN A 248       1.979 -10.305  21.485  1.00  7.60           C  
ATOM   1970  CG  GLN A 248       2.646 -11.106  20.369  1.00  7.54           C  
ATOM   1971  CD  GLN A 248       1.924 -12.370  20.053  1.00  9.11           C  
ATOM   1972  NE2 GLN A 248       2.128 -13.425  20.854  1.00  9.79           N  
ATOM   1973  OE1 GLN A 248       1.158 -12.434  19.070  1.00 10.21           O  
ATOM   1974  N   VAL A 249      -0.683  -9.701  23.142  1.00  8.53           N  
ATOM   1975  CA  VAL A 249      -1.233  -9.096  24.360  1.00  9.53           C  
ATOM   1976  C   VAL A 249      -0.060  -8.589  25.265  1.00  9.15           C  
ATOM   1977  O   VAL A 249       1.050  -9.209  25.300  1.00  8.69           O  
ATOM   1978  CB  VAL A 249      -2.152 -10.035  25.127  1.00 10.92           C  
ATOM   1979  CG1 VAL A 249      -3.451 -10.246  24.377  1.00 10.77           C  
ATOM   1980  CG2 VAL A 249      -1.474 -11.309  25.525  1.00 13.70           C  
ATOM   1981  N   GLN A 250      -0.351  -7.546  25.946  1.00  8.16           N  
ATOM   1982  CA  GLN A 250       0.621  -6.896  26.835  1.00  8.59           C  
ATOM   1983  C   GLN A 250       0.370  -7.269  28.283  1.00 10.03           C  
ATOM   1984  O   GLN A 250      -0.772  -7.573  28.657  1.00 11.86           O  
ATOM   1985  CB  GLN A 250       0.368  -5.354  26.717  1.00  8.75           C  
ATOM   1986  CG  GLN A 250       0.411  -4.838  25.239  1.00  9.25           C  
ATOM   1987  CD  GLN A 250       1.771  -5.001  24.614  1.00  8.73           C  
ATOM   1988  NE2 GLN A 250       1.934  -5.821  23.634  1.00  8.21           N  
ATOM   1989  OE1 GLN A 250       2.759  -4.355  25.077  1.00  9.70           O  
ATOM   1990  N   LYS A 251       1.434  -7.126  29.099  1.00  9.96           N  
ATOM   1991  CA  LYS A 251       1.156  -7.329  30.535  1.00 11.54           C  
ATOM   1992  C   LYS A 251       0.173  -6.293  31.013  1.00 11.66           C  
ATOM   1993  O   LYS A 251       0.255  -5.103  30.531  1.00 12.25           O  
ATOM   1994  CB  LYS A 251       2.446  -7.227  31.294  1.00 10.94           C  
ATOM   1995  CG  LYS A 251       3.267  -8.538  31.100  1.00 12.90           C  
ATOM   1996  CD  LYS A 251       4.515  -8.452  31.898  1.00 12.77           C  
ATOM   1997  CE  LYS A 251       5.353  -9.737  31.931  1.00 10.40           C  
ATOM   1998  NZ  LYS A 251       5.532 -10.476  30.626  1.00  9.50           N1+
ATOM   1999  N   PHE A 252      -0.658  -6.653  32.005  1.00 12.15           N  
ATOM   2000  CA  PHE A 252      -1.658  -5.699  32.525  1.00 14.39           C  
ATOM   2001  C   PHE A 252      -1.854  -6.113  34.007  1.00 21.88           C  
ATOM   2002  O   PHE A 252      -2.578  -7.068  34.266  1.00 26.57           O  
ATOM   2003  CB  PHE A 252      -2.968  -6.005  31.819  1.00 16.24           C  
ATOM   2004  CG  PHE A 252      -4.122  -5.063  32.163  1.00 18.23           C  
ATOM   2005  CD1 PHE A 252      -4.216  -3.850  31.570  1.00 16.43           C  
ATOM   2006  CD2 PHE A 252      -5.138  -5.510  33.056  1.00 18.14           C  
ATOM   2007  CE1 PHE A 252      -5.349  -3.002  31.874  1.00 18.36           C  
ATOM   2008  CE2 PHE A 252      -6.272  -4.686  33.319  1.00 20.55           C  
ATOM   2009  CZ  PHE A 252      -6.323  -3.423  32.728  1.00 20.73           C  
ATOM   2010  N   ASP A 253      -1.206  -5.415  34.916  1.00 28.16           N  
ATOM   2011  CA  ASP A 253      -1.025  -5.896  36.361  1.00 26.06           C  
ATOM   2012  C   ASP A 253      -1.439  -4.760  37.241  1.00 26.42           C  
ATOM   2013  O   ASP A 253      -1.148  -3.628  36.949  1.00 24.52           O  
ATOM   2014  CB  ASP A 253       0.422  -6.268  36.715  1.00 30.46           C  
ATOM   2015  CG  ASP A 253       0.528  -7.064  38.075  1.00 40.60           C  
ATOM   2016  OD1 ASP A 253      -0.292  -8.026  38.345  1.00 34.09           O  
ATOM   2017  OD2 ASP A 253       1.462  -6.720  38.870  1.00 38.68           O1-
ATOM   2018  N   GLU A 254      -2.139  -5.124  38.324  1.00 27.22           N  
ATOM   2019  CA  GLU A 254      -2.632  -4.200  39.357  1.00 31.39           C  
ATOM   2020  C   GLU A 254      -3.657  -3.219  38.788  1.00 28.73           C  
ATOM   2021  O   GLU A 254      -3.750  -2.098  39.232  1.00 30.63           O  
ATOM   2022  CB  GLU A 254      -1.455  -3.468  40.036  1.00 35.37           C  
ATOM   2023  CG  GLU A 254      -0.545  -4.462  40.750  1.00 39.04           C  
ATOM   2024  CD  GLU A 254       0.688  -3.825  41.387  1.00 49.79           C  
ATOM   2025  OE1 GLU A 254       1.021  -2.665  41.073  1.00 50.59           O  
ATOM   2026  OE2 GLU A 254       1.348  -4.509  42.203  1.00 55.09           O1-
ATOM   2027  N   ARG A 255      -4.379  -3.706  37.780  1.00 27.41           N  
ATOM   2028  CA  ARG A 255      -5.411  -2.948  37.069  1.00 24.76           C  
ATOM   2029  C   ARG A 255      -6.633  -3.764  36.799  1.00 25.81           C  
ATOM   2030  O   ARG A 255      -6.624  -5.024  36.791  1.00 26.64           O  
ATOM   2031  CB  ARG A 255      -4.813  -2.442  35.747  1.00 21.59           C  
ATOM   2032  CG  ARG A 255      -3.631  -1.471  35.858  1.00 22.75           C  
ATOM   2033  CD  ARG A 255      -3.167  -0.980  34.474  1.00 24.86           C  
ATOM   2034  NE  ARG A 255      -4.247  -0.185  33.915  1.00 25.25           N  
ATOM   2035  CZ  ARG A 255      -4.421   0.064  32.627  1.00 25.44           C  
ATOM   2036  NH1 ARG A 255      -3.570  -0.408  31.725  1.00 24.42           N  
ATOM   2037  NH2 ARG A 255      -5.456   0.797  32.247  1.00 18.34           N1+
ATOM   2038  N   LEU A 256      -7.729  -3.056  36.605  1.00 22.71           N  
ATOM   2039  CA  LEU A 256      -8.978  -3.664  36.352  1.00 22.01           C  
ATOM   2040  C   LEU A 256      -9.432  -3.259  34.922  1.00 18.70           C  
ATOM   2041  O   LEU A 256      -9.124  -2.145  34.352  1.00 20.93           O  
ATOM   2042  CB  LEU A 256      -9.988  -3.215  37.416  1.00 28.02           C  
ATOM   2043  CG  LEU A 256      -9.739  -3.616  38.895  1.00 29.26           C  
ATOM   2044  CD1 LEU A 256     -10.750  -2.873  39.762  1.00 30.25           C  
ATOM   2045  CD2 LEU A 256      -9.855  -5.150  39.081  1.00 33.62           C  
ATOM   2046  N   VAL A 257     -10.212  -4.197  34.419  1.00 21.17           N  
ATOM   2047  CA  VAL A 257     -11.087  -3.922  33.313  1.00 16.45           C  
ATOM   2048  C   VAL A 257     -12.492  -3.880  33.794  1.00 15.76           C  
ATOM   2049  O   VAL A 257     -13.013  -4.829  34.474  1.00 19.29           O  
ATOM   2050  CB  VAL A 257     -10.998  -5.035  32.252  1.00 15.99           C  
ATOM   2051  CG1 VAL A 257     -12.029  -4.929  31.100  1.00 16.79           C  
ATOM   2052  CG2 VAL A 257      -9.610  -5.086  31.737  1.00 19.20           C  
ATOM   2053  N   TYR A 258     -13.168  -2.833  33.533  1.00 14.07           N  
ATOM   2054  CA  TYR A 258     -14.495  -2.620  34.056  1.00 15.39           C  
ATOM   2055  C   TYR A 258     -15.451  -3.232  33.104  1.00 15.29           C  
ATOM   2056  O   TYR A 258     -15.260  -3.176  31.845  1.00 16.02           O  
ATOM   2057  CB  TYR A 258     -14.770  -1.139  34.285  1.00 16.21           C  
ATOM   2058  CG  TYR A 258     -13.734  -0.589  35.262  1.00 19.88           C  
ATOM   2059  CD1 TYR A 258     -13.898  -0.770  36.630  1.00 21.01           C  
ATOM   2060  CD2 TYR A 258     -12.594   0.018  34.818  1.00 19.58           C  
ATOM   2061  CE1 TYR A 258     -12.903  -0.302  37.558  1.00 25.43           C  
ATOM   2062  CE2 TYR A 258     -11.577   0.411  35.684  1.00 23.72           C  
ATOM   2063  CZ  TYR A 258     -11.756   0.258  37.046  1.00 22.77           C  
ATOM   2064  OH  TYR A 258     -10.707   0.715  37.869  1.00 27.68           O  
ATOM   2065  N   THR A 259     -16.514  -3.840  33.615  1.00 14.29           N  
ATOM   2066  CA  THR A 259     -17.540  -4.430  32.708  1.00 14.29           C  
ATOM   2067  C   THR A 259     -18.901  -3.790  32.929  1.00 14.26           C  
ATOM   2068  O   THR A 259     -19.272  -3.413  34.093  1.00 14.95           O  
ATOM   2069  CB  THR A 259     -17.650  -5.959  32.877  1.00 13.75           C  
ATOM   2070  CG2 THR A 259     -16.354  -6.588  32.560  1.00 13.97           C  
ATOM   2071  OG1 THR A 259     -17.997  -6.187  34.283  1.00 16.85           O  
ATOM   2072  N   SER A 260     -19.699  -3.651  31.899  1.00 14.25           N  
ATOM   2073  CA  SER A 260     -21.060  -3.146  32.068  1.00 15.53           C  
ATOM   2074  C   SER A 260     -22.026  -4.264  32.435  1.00 15.07           C  
ATOM   2075  O   SER A 260     -23.220  -3.968  32.573  1.00 19.99           O  
ATOM   2076  CB  SER A 260     -21.524  -2.456  30.812  1.00 15.15           C  
ATOM   2077  OG  SER A 260     -21.585  -3.442  29.768  1.00 14.37           O  
ATOM   2078  N   PHE A 261     -21.524  -5.473  32.604  1.00 15.86           N  
ATOM   2079  CA  PHE A 261     -22.377  -6.621  32.880  1.00 16.73           C  
ATOM   2080  C   PHE A 261     -21.762  -7.291  34.059  1.00 19.08           C  
ATOM   2081  O   PHE A 261     -20.554  -7.225  34.335  1.00 20.82           O  
ATOM   2082  CB  PHE A 261     -22.427  -7.508  31.624  1.00 15.75           C  
ATOM   2083  CG  PHE A 261     -21.068  -7.936  31.144  1.00 15.39           C  
ATOM   2084  CD1 PHE A 261     -20.443  -9.103  31.568  1.00 14.72           C  
ATOM   2085  CD2 PHE A 261     -20.374  -7.123  30.225  1.00 13.76           C  
ATOM   2086  CE1 PHE A 261     -19.186  -9.488  31.146  1.00 15.42           C  
ATOM   2087  CE2 PHE A 261     -19.120  -7.517  29.791  1.00 15.04           C  
ATOM   2088  CZ  PHE A 261     -18.530  -8.674  30.234  1.00 16.50           C  
ATOM   2089  N   SER A 262     -22.614  -7.993  34.812  1.00 26.44           N  
ATOM   2090  CA  SER A 262     -22.057  -8.780  35.900  1.00 31.29           C  
ATOM   2091  C   SER A 262     -22.266 -10.264  35.572  1.00 41.58           C  
ATOM   2092  O   SER A 262     -21.334 -11.045  35.630  1.00 46.34           O  
ATOM   2093  CB  SER A 262     -22.719  -8.402  37.219  1.00 35.26           C  
ATOM   2094  OG  SER A 262     -24.119  -8.331  37.029  1.00 38.88           O  
ATOM   2095  N   GLN A 263     -23.503 -10.614  35.198  1.00 47.80           N  
ATOM   2096  CA  GLN A 263     -23.953 -12.016  35.065  1.00 54.43           C  
ATOM   2097  C   GLN A 263     -23.031 -12.882  34.166  1.00 59.36           C  
ATOM   2098  O   GLN A 263     -22.620 -12.452  33.080  1.00 55.90           O  
ATOM   2099  CB  GLN A 263     -25.415 -12.100  34.561  1.00 51.63           C  
ATOM   2100  CG  GLN A 263     -26.384 -11.004  35.000  1.00 48.33           C  
ATOM   2101  CD  GLN A 263     -27.842 -11.406  34.829  1.00 47.42           C  
ATOM   2102  NE2 GLN A 263     -28.299 -12.283  35.713  1.00 27.22           N  
ATOM   2103  OE1 GLN A 263     -28.561 -10.927  33.927  1.00 48.47           O  
TER    2104      GLN A 263
HETATM 2105 ZN   ZN  A 301      -6.756  -1.537  15.409  1.00  7.84          Zn  
HETATM 2106 CL1  EOQ A 303      -6.758   3.842  18.133  0.50 12.71          Cl  
HETATM 2107  S1  EOQ A 303      -6.006   0.857  17.049  0.50  9.61           S  
HETATM 2108  C2  EOQ A 303      -5.552   2.320  16.162  0.50  9.92           C  
HETATM 2109  O3  EOQ A 303      -7.489   0.822  16.969  0.50  8.81           O  
HETATM 2110  O4  EOQ A 303      -5.443   0.906  18.405  0.50  8.22           O  
HETATM 2111  N5  EOQ A 303      -5.420  -0.426  16.302  0.50  8.55           N  
HETATM 2112  C6  EOQ A 303      -5.937   3.585  16.661  0.50 11.85           C  
HETATM 2113  C7  EOQ A 303      -5.704   4.752  15.933  0.50 13.27           C  
HETATM 2114  C8  EOQ A 303      -5.081   4.659  14.741  0.50 14.30           C  
HETATM 2115  C9  EOQ A 303      -4.667   3.420  14.202  0.50 13.01           C  
HETATM 2116  C10 EOQ A 303      -4.866   2.219  14.930  0.50 10.23           C  
HETATM 2117  C12 EOQ A 303      -3.936   3.366  12.952  0.50 15.36           C  
HETATM 2118  O13 EOQ A 303      -4.293   4.047  11.953  0.50 15.61           O  
HETATM 2119  N14 EOQ A 303      -2.861   2.617  12.890  0.50 12.71           N  
HETATM 2120  C15 EOQ A 303      -2.104   2.622  11.669  0.50 14.99           C  
HETATM 2121  C16 EOQ A 303      -2.072   1.225  11.151  0.50 12.98           C  
HETATM 2122  O17 EOQ A 303      -3.319   0.992  10.546  0.50 21.33           O  
HETATM 2123  N18 EOQ A 303      -4.851   5.904  14.066  0.50 18.55           N  
HETATM 2124  C19 EOQ A 303      -5.137   7.154  14.777  0.50 22.94           C  
HETATM 2125  C20 EOQ A 303      -4.491   8.314  14.095  0.50 28.30           C  
HETATM 2126  C21 EOQ A 303      -5.269   9.035  13.170  0.50 29.31           C  
HETATM 2127  C22 EOQ A 303      -3.141   8.665  14.325  0.50 33.01           C  
HETATM 2128  C23 EOQ A 303      -4.736  10.140  12.473  0.50 29.25           C  
HETATM 2129  C24 EOQ A 303      -3.403  10.478  12.702  0.50 31.35           C  
HETATM 2130  C25 EOQ A 303      -2.605   9.766  13.622  0.50 35.87           C  
HETATM 2131  C1  UNK     1      -5.560   2.060  16.526  1.00  0.00           C  
HETATM 2132  C2  UNK     1      -6.258   3.259  16.685  1.00  0.00           C  
HETATM 2133  C3  UNK     1      -5.849   4.396  15.994  1.00  0.00           C  
HETATM 2134  C4  UNK     1      -4.740   4.334  15.142  1.00  0.00           C  
HETATM 2135  C5  UNK     1      -4.042   3.131  14.987  1.00  0.00           C  
HETATM 2136  C6  UNK     1      -4.451   1.995  15.680  1.00  0.00           C  
HETATM 2137  S7  UNK     1      -6.102   0.612  17.427  1.00  0.00           S  
HETATM 2138  N8  UNK     1      -5.454  -0.745  16.525  1.00  0.00           N  
HETATM 2139  O9  UNK     1      -5.450   0.626  18.741  1.00  0.00           O  
HETATM 2140  O10 UNK     1      -7.562   0.564  17.308  1.00  0.00           O  
HETATM 2141  N11 UNK     1      -4.323   5.484  14.439  1.00  0.00           N  
HETATM 2142  C12 UNK     1      -5.083   6.590  14.131  1.00  0.00           C  
HETATM 2143  C13 UNK     1      -4.308   7.502  13.435  1.00  0.00           C  
HETATM 2144  C14 UNK     1      -3.024   6.961  13.271  1.00  0.00           C  
HETATM 2145  C15 UNK     1      -3.067   5.728  13.924  1.00  0.00           C  
HETATM 2146  C16 UNK     1      -1.892   7.606  12.591  1.00  0.00           C  
HETATM 2147  C17 UNK     1      -1.564   9.049  12.855  1.00  0.00           C  
HETATM 2148  O18 UNK     1      -1.280   6.969  11.731  1.00  0.00           O  
HETATM 2149  C19 UNK     1      -1.463   9.988  11.821  1.00  0.00           C  
HETATM 2150  C20 UNK     1      -1.179  11.337  12.082  1.00  0.00           C  
HETATM 2151  C21 UNK     1      -1.028  11.752  13.411  1.00  0.00           C  
HETATM 2152  C22 UNK     1      -1.153  10.841  14.469  1.00  0.00           C  
HETATM 2153  C23 UNK     1      -1.432   9.497  14.176  1.00  0.00           C  
HETATM 2154  O24 UNK     1      -0.738  13.069  13.676  1.00  0.00           O  
HETATM 2155  C25 UNK     1       0.648  13.379  13.619  1.00  0.00           C  
HETATM 2156  O26 UNK     1      -1.042  12.302  11.099  1.00  0.00           O  
HETATM 2157  C27 UNK     1      -1.077  11.917   9.728  1.00  0.00           C  
HETATM 2158  O28 UNK     1      -0.990  11.338  15.750  1.00  0.00           O  
HETATM 2159  C29 UNK     1      -0.293  10.562  16.719  1.00  0.00           C  
HETATM 2160  C1  UNK     1      -5.562   2.041  16.666  1.00  0.00           C  
HETATM 2161  C2  UNK     1      -4.563   1.955  15.696  1.00  0.00           C  
HETATM 2162  C3  UNK     1      -4.131   3.107  15.044  1.00  0.00           C  
HETATM 2163  C4  UNK     1      -4.702   4.346  15.356  1.00  0.00           C  
HETATM 2164  C5  UNK     1      -5.702   4.426  16.333  1.00  0.00           C  
HETATM 2165  C6  UNK     1      -6.133   3.274  16.984  1.00  0.00           C  
HETATM 2166  S7  UNK     1      -6.105   0.549  17.492  1.00  0.00           S  
HETATM 2167  N8  UNK     1      -5.454  -0.760  16.525  1.00  0.00           N  
HETATM 2168  O9  UNK     1      -5.456   0.497  18.807  1.00  0.00           O  
HETATM 2169  O10 UNK     1      -7.565   0.506  17.368  1.00  0.00           O  
HETATM 2170  N11 UNK     1      -4.236   5.514  14.708  1.00  0.00           N  
HETATM 2171  C12 UNK     1      -4.692   6.822  14.870  1.00  0.00           C  
HETATM 2172  C13 UNK     1      -3.943   7.653  13.970  1.00  0.00           C  
HETATM 2173  C14 UNK     1      -3.041   6.794  13.246  1.00  0.00           C  
HETATM 2174  C15 UNK     1      -3.241   5.527  13.756  1.00  0.00           C  
HETATM 2175  C16 UNK     1      -2.068   7.150  12.211  1.00  0.00           C  
HETATM 2176  C17 UNK     1      -1.522   8.549  12.128  1.00  0.00           C  
HETATM 2177  O18 UNK     1      -1.711   6.278  11.418  1.00  0.00           O  
HETATM 2178  C19 UNK     1      -0.193   8.847  12.459  1.00  0.00           C  
HETATM 2179  C20 UNK     1       0.302  10.159  12.393  1.00  0.00           C  
HETATM 2180  C21 UNK     1      -0.565  11.189  12.010  1.00  0.00           C  
HETATM 2181  C22 UNK     1      -1.908  10.929  11.713  1.00  0.00           C  
HETATM 2182  C23 UNK     1      -2.374   9.606  11.781  1.00  0.00           C  
HETATM 2183  O24 UNK     1      -0.099  12.481  11.950  1.00  0.00           O  
HETATM 2184  C25 UNK     1      -0.334  13.124  10.706  1.00  0.00           C  
HETATM 2185  O26 UNK     1       1.609  10.506  12.686  1.00  0.00           O  
HETATM 2186  O27 UNK     1      -2.700  12.011  11.368  1.00  0.00           O  
HETATM 2187  C28 UNK     1      -3.996  12.142  11.943  1.00  0.00           C  
HETATM 2188  C29 UNK     1       1.951  10.893  14.012  1.00  0.00           C  
HETATM 2189  C30 UNK     1      -4.194   9.038  13.968  1.00  0.00           C  
HETATM 2190  C31 UNK     1      -5.165   9.560  14.816  1.00  0.00           C  
HETATM 2191  C32 UNK     1      -5.882   8.737  15.676  1.00  0.00           C  
HETATM 2192  C33 UNK     1      -5.663   7.362  15.730  1.00  0.00           C  
HETATM 2193  C1  UNK     1      -5.554   2.044  16.451  1.00  0.00           C  
HETATM 2194  C2  UNK     1      -6.189   3.272  16.640  1.00  0.00           C  
HETATM 2195  C3  UNK     1      -5.766   4.389  15.926  1.00  0.00           C  
HETATM 2196  C4  UNK     1      -4.705   4.279  15.021  1.00  0.00           C  
HETATM 2197  C5  UNK     1      -4.070   3.046  14.833  1.00  0.00           C  
HETATM 2198  C6  UNK     1      -4.495   1.929  15.548  1.00  0.00           C  
HETATM 2199  S7  UNK     1      -6.117   0.622  17.379  1.00  0.00           S  
HETATM 2200  N8  UNK     1      -5.454  -0.759  16.525  1.00  0.00           N  
HETATM 2201  O9  UNK     1      -5.461   0.688  18.689  1.00  0.00           O  
HETATM 2202  O10 UNK     1      -7.578   0.557  17.266  1.00  0.00           O  
HETATM 2203  N11 UNK     1      -4.277   5.412  14.296  1.00  0.00           N  
HETATM 2204  C12 UNK     1      -5.069   6.373  13.712  1.00  0.00           C  
HETATM 2205  C13 UNK     1      -4.293   7.350  13.096  1.00  0.00           C  
HETATM 2206  C14 UNK     1      -2.943   6.967  13.295  1.00  0.00           C  
HETATM 2207  C15 UNK     1      -2.982   5.780  14.026  1.00  0.00           C  
HETATM 2208  C16 UNK     1      -1.731   7.638  12.802  1.00  0.00           C  
HETATM 2209  C17 UNK     1      -1.622   9.139  12.848  1.00  0.00           C  
HETATM 2210  O18 UNK     1      -0.781   6.946  12.429  1.00  0.00           O  
HETATM 2211  C19 UNK     1      -1.560   9.867  11.653  1.00  0.00           C  
HETATM 2212  C20 UNK     1      -1.477  11.269  11.652  1.00  0.00           C  
HETATM 2213  C21 UNK     1      -1.462  11.946  12.879  1.00  0.00           C  
HETATM 2214  C22 UNK     1      -1.560  11.248  14.089  1.00  0.00           C  
HETATM 2215  C23 UNK     1      -1.648   9.848  14.057  1.00  0.00           C  
HETATM 2216  O24 UNK     1      -1.383  13.318  12.895  1.00  0.00           O  
HETATM 2217  C25 UNK     1      -0.053  13.821  12.852  1.00  0.00           C  
HETATM 2218  O26 UNK     1      -1.405  12.041  10.506  1.00  0.00           O  
HETATM 2219  C27 UNK     1      -5.059  10.946  12.168  1.00  0.00           C  
HETATM 2220  O28 UNK     1      -1.568  11.998  15.252  1.00  0.00           O  
HETATM 2221  C29 UNK     1      -2.243  11.499  16.401  1.00  0.00           C  
HETATM 2222  C30 UNK     1      -4.849   8.547  12.395  1.00  0.00           C  
HETATM 2223  C31 UNK     1      -5.718   8.372  11.312  1.00  0.00           C  
HETATM 2224  C32 UNK     1      -6.249   9.480  10.655  1.00  0.00           C  
HETATM 2225  C33 UNK     1      -5.916  10.761  11.085  1.00  0.00           C  
HETATM 2226  C34 UNK     1      -4.528   9.839  12.824  1.00  0.00           C  
HETATM 2227  C35 UNK     1      -0.584  11.614   9.425  1.00  0.00           C  
CONECT 2105  713  731  915 2111
CONECT 2106 2112
CONECT 2107 2108 2109 2110 2111
CONECT 2107 2109 2110
CONECT 2108 2107 2112 2116
CONECT 2108 2116
CONECT 2109 2107
CONECT 2109 2107
CONECT 2110 2107
CONECT 2110 2107
CONECT 2111 2105 2107
CONECT 2112 2106 2108 2113
CONECT 2112 2113
CONECT 2113 2112 2114
CONECT 2113 2112
CONECT 2114 2113 2115 2123
CONECT 2114 2115
CONECT 2115 2114 2116 2117
CONECT 2115 2114
CONECT 2116 2108 2115
CONECT 2116 2108
CONECT 2117 2115 2118 2119
CONECT 2117 2118
CONECT 2118 2117
CONECT 2118 2117
CONECT 2119 2117 2120
CONECT 2120 2119 2121
CONECT 2121 2120 2122
CONECT 2122 2121
CONECT 2123 2114 2124
CONECT 2124 2123 2125
CONECT 2125 2124 2126 2127
CONECT 2125 2126
CONECT 2126 2125 2128
CONECT 2126 2125
CONECT 2127 2125 2130
CONECT 2127 2130
CONECT 2128 2126 2129
CONECT 2128 2129
CONECT 2129 2128 2130
CONECT 2129 2128
CONECT 2130 2127 2129
CONECT 2130 2127
CONECT 2131 2132 2136 2137
CONECT 2132 2131 2133
CONECT 2133 2132 2134
CONECT 2134 2133 2135 2141
CONECT 2135 2134 2136
CONECT 2136 2131 2135
CONECT 2137 2131 2138 2139 2140
CONECT 2138 2137
CONECT 2139 2137
CONECT 2140 2137
CONECT 2141 2134 2142 2145
CONECT 2142 2141 2143
CONECT 2143 2142 2144
CONECT 2144 2143 2145 2146
CONECT 2145 2141 2144
CONECT 2146 2144 2147 2148
CONECT 2147 2146 2149 2153
CONECT 2148 2146
CONECT 2149 2147 2150
CONECT 2150 2149 2151 2156
CONECT 2151 2150 2152 2154
CONECT 2152 2151 2153 2158
CONECT 2153 2147 2152
CONECT 2154 2151 2155
CONECT 2155 2154
CONECT 2156 2150 2157
CONECT 2157 2156
CONECT 2158 2152 2159
CONECT 2159 2158
CONECT 2160 2161 2165 2166
CONECT 2161 2160 2162
CONECT 2162 2161 2163
CONECT 2163 2162 2164 2170
CONECT 2164 2163 2165
CONECT 2165 2160 2164
CONECT 2166 2160 2167 2168 2169
CONECT 2167 2166
CONECT 2168 2166
CONECT 2169 2166
CONECT 2170 2163 2171 2174
CONECT 2171 2170 2172 2192
CONECT 2172 2171 2173 2189
CONECT 2173 2172 2174 2175
CONECT 2174 2170 2173
CONECT 2175 2173 2176 2177
CONECT 2176 2175 2178 2182
CONECT 2177 2175
CONECT 2178 2176 2179
CONECT 2179 2178 2180 2185
CONECT 2180 2179 2181 2183
CONECT 2181 2180 2182 2186
CONECT 2182 2176 2181
CONECT 2183 2180 2184
CONECT 2184 2183
CONECT 2185 2179 2188
CONECT 2186 2181 2187
CONECT 2187 2186
CONECT 2188 2185
CONECT 2189 2172 2190
CONECT 2190 2189 2191
CONECT 2191 2190 2192
CONECT 2192 2171 2191
CONECT 2193 2194 2198 2199
CONECT 2194 2193 2195
CONECT 2195 2194 2196
CONECT 2196 2195 2197 2203
CONECT 2197 2196 2198
CONECT 2198 2193 2197
CONECT 2199 2193 2200 2201 2202
CONECT 2200 2199
CONECT 2201 2199
CONECT 2202 2199
CONECT 2203 2196 2204 2207
CONECT 2204 2203 2205
CONECT 2205 2204 2206 2222
CONECT 2206 2205 2207 2208
CONECT 2207 2203 2206
CONECT 2208 2206 2209 2210
CONECT 2209 2208 2211 2215
CONECT 2210 2208
CONECT 2211 2209 2212
CONECT 2212 2211 2213 2218
CONECT 2213 2212 2214 2216
CONECT 2214 2213 2215 2220
CONECT 2215 2209 2214
CONECT 2216 2213 2217
CONECT 2217 2216
CONECT 2218 2212 2227
CONECT 2219 2225 2226
CONECT 2220 2214 2221
CONECT 2221 2220
CONECT 2222 2205 2223 2226
CONECT 2223 2222 2224
CONECT 2224 2223 2225
CONECT 2225 2219 2224
CONECT 2226 2219 2222
CONECT 2227 2218
END   
